# Supplementary material for: Analyzing the methanation thermodynamic feasibility of steel plant byproduct gases
Source: Sci Rep. 2024 May 29;14:12282. doi: 10.1038/s41598-024-62982-4 (PMC11137151; doi:10.1038/s41598-024-62982-4)
Supplement: Supplementary file 1 — Supplementary Information 1. [file 41598_2024_62982_MOESM1_ESM.csv]

COG/BOFG/BFG=5:1:0
Pres	temp	H2in	H2out	CO2in	CO2out	COin	COout	CH4in	CH4out	C2H6in	C2H6out	H2Oout	Cout	C2H4out	CH4Oout	C2H2out	COV(CO2)	COV(CO)	Pro（CH4）	Sele(CH4)	Pro H2O	Pro C	byproduct	R	byproduct/ppm	H2/CO
bar	C	Kmol/h	Kmol/h	Kmol/h	Kmol/h	Kmol/h	Kmol/h	Kmol/h	Kmol/h			Kmol/h	Kg/h				%	%	%	%	Kmol/m3	Kg/m3
10	200	63.8	0.216668066	6	1.0267722	17.6	3.52E-05	22	44.5182471	3	0.000139086	27.5464204	72.7226087	1.29E-13	7.20E-12	1.89E-25	82.88713	99.99979999	76.07515912	78.80976635	0.171731505	0.453371541	7.33E-12	2.596447263	7.33E-06	3.61269654
10	225	63.8	0.362568968	6	1.19991915	17.6	0.000115358	22	44.6183955	3	0.000197927	27.2000463	69.4376831	6.52E-13	1.89E-11	5.77E-24	80.0013475	99.99934456	76.41349831	79.64344456	0.16957212	0.432892466	1.95E-11	2.61774288	1.95E-05	3.604423115
10	250	63.8	0.579754346	6	1.3738945	17.6	0.000336614	22	44.6837775	3	0.000272116	26.8518744	66.5583223	2.83E-12	4.49E-11	1.27E-22	77.10175833	99.99808742	76.63438345	80.36703969	0.167401526	0.414941786	4.77E-11	2.636315551	4.77E-05	3.592128114
10	275	63.8	0.891062918	6	1.54681644	17.6	0.00088894	22	44.7011851	3	0.00036291	26.5054782	64.2634588	1.07E-11	9.82E-11	2.11E-21	74.219726	99.99494921	76.69319291	80.92661505	0.165242003	0.400635014	1.09E-10	2.65077873	0.000108986	3.574551968
10	300	63.8	1.32279724	6	1.71746575	17.6	0.002153285	22	44.6564373	3	0.000471002	26.1629152	62.7334731	3.61E-11	2.00E-10	2.75E-20	71.37557083	99.98776543	76.54201791	81.26575765	0.163106376	0.391096688	2.36E-10	2.659673458	0.00023604	3.550275427
10	325	63.8	1.9043903	6	1.88518644	17.6	0.004838236	22	44.5345158	3	0.000596369	25.8247888	62.1481174	1.10E-10	3.81E-10	2.89E-19	68.580226	99.97251002	76.13012095	81.32625723	0.160998409	0.387447429	4.91E-10	2.661486035	0.000490736	3.517763038
10	350	63.8	2.66790438	6	2.04975978	17.6	0.010179348	22	44.3197901	3	0.000738108	25.490301	62.6829406	3.02E-10	6.86E-10	2.50E-18	65.837337	99.9421628	75.40469628	81.04915477	0.158913126	0.390781655	9.88E-10	2.654674736	0.000988351	3.475424612
10	375	63.8	3.64736576	6	2.21126119	17.6	0.020214339	22	43.9963439	3	0.000894304	25.1572632	64.5037749	7.67E-10	1.17E-09	1.83E-17	63.14564683	99.8851458	74.31197264	80.37620566	0.156836882	0.402133207	1.94E-09	2.637706478	0.001938877	3.421693267
10	400	63.8	4.87793726	6	2.36990179	17.6	0.038145505	22	43.5484128	3	0.001061938	24.8220508	67.7590426	1.80E-09	1.91E-09	1.15E-16	60.50163683	99.78326418	72.79869189	79.25174129	0.154747081	0.422427387	3.71E-09	2.609101922	0.003712322	3.355116213
10	425	63.8	6.39492729	6	2.52585154	17.6	0.068797329	22	42.9609308	3	0.001236852	24.4794993	72.5698094	3.96E-09	2.97E-09	6.34E-16	57.90247433	99.60910609	70.81395541	77.62480445	0.152611527	0.452418951	6.93E-09	2.567485014	0.006933375	3.27445149
10	450	63.8	8.23263165	6	2.67903764	17.6	0.119171067	22	42.2201857	3	0.001413802	24.1227532	79.0176796	8.15E-09	4.45E-09	3.08E-15	55.34937267	99.32289166	68.31143818	75.45137168	0.150387479	0.49261664	1.26E-08	2.511630141	0.012605496	3.17876049
10	475	63.8	10.4230042	6	2.82891139	17.6	0.199086748	22	41.314571	3	0.001586614	23.7430899	87.1308462	1.58E-08	6.41E-09	1.34E-14	52.85147683	98.8688253	65.25192905	72.69635882	0.14802056	0.543196218	2.23E-08	2.44049692	0.022255058	3.067482438
10	500	63.8	12.9941578	6	2.97417885	17.6	0.321882585	22	40.2354153	3	0.00174846	23.3297589	96.8689542	2.92E-08	8.92E-09	5.25E-14	50.4303525	98.17112168	61.60613277	69.33501553	0.145443748	0.603906101	3.81E-08	2.353239048	0.038073659	2.940473258
10	525	63.8	15.9687086	6	3.11249848	17.6	0.505106911	22	38.9778537	3	0.001892249	22.869895	108.107951	5.10E-08	1.20E-08	1.88E-13	48.12502533	97.13007437	57.35761385	65.35320261	0.142576837	0.673972912	6.30E-08	2.249169369	0.063024457	2.797987162
10	550	63.8	19.3619956	6	3.240164	17.6	0.771082427	22	37.5416814	3	0.002011117	22.348588	120.626848	8.53E-08	1.56E-08	6.17E-13	45.99726667	95.61884985	52.50568041	60.74592379	0.139326875	0.752018952	1.01E-07	2.127658008	0.100871074	2.640574131
10	575	63.8	23.1802322	6	3.35181698	17.6	1.14714284	22	35.9321086	3	0.002098983	21.7492212	134.09925	1.36E-07	1.96E-08	1.88E-12	44.13638367	93.48214295	47.06793446	55.5133928	0.135590267	0.836009389	1.56E-07	1.987932826	0.156089997	2.468857986
10	600	63.8	27.4186652	6	3.44027242	17.6	1.66524119	22	34.1603099	3	0.002151111	21.0542114	148.093547	2.10E-07	2.40E-08	5.32E-12	42.66212633	90.53840233	41.08212804	49.65381157	0.131257396	0.923253454	2.34E-07	1.82874001	0.233641967	2.283143111
10	625	63.8	32.0598293	6	3.49658816	17.6	2.36052717	22	32.243654	3	0.002164611	20.2462933	162.086392	3.10E-07	2.84E-08	1.41E-11	41.72353067	86.58791381	34.60693919	43.15196863	0.126220626	1.010488467	3.39E-07	1.647801888	0.338603116	2.082760411
10	650	63.8	37.0719851	6	3.51055056	17.6	3.26843683	22	30.2055152	3	0.002138786	19.3104583	175.494087	4.43E-07	3.27E-08	3.52E-11	41.490824	81.42933619	27.72133514	35.96270538	0.120386389	1.094075503	4.76E-07	1.44096946	0.47568692	1.86497555
10	675	63.8	42.4078333	6	3.4717533	17.6	4.41992363	22	28.07461	3	0.00207528	18.2365654	187.72486	6.12E-07	3.65E-08	8.33E-11	42.137445	74.88679756	20.52233108	27.98821285	0.113691463	1.170325304	6.49E-07	1.200886938	0.648715886	1.623068494
10	700	63.8	48.0036438	6	3.3713628	17.6	5.83481257	22	25.8838759	3	0.001977972	17.0224569	198.250972	8.20E-07	3.96E-08	1.87E-10	43.81062	66.84765585	13.12120236	19.04806725	0.106122397	1.235947807	8.60E-07	0.914817245	0.860120121	1.342635321
10	725	63.8	53.779089	6	3.20444254	17.6	7.51399639	22	23.6689772	3	0.00185262	15.6771132	206.692474	1.07E-06	4.17E-08	4.01E-10	46.59262433	57.30683869	5.638436486	8.840925659	0.097735176	1.288574312	1.11E-06	0.560906671	1.110545361	0.993546244
10	750	63.8	59.6383296	6	2.97234536	17.6	9.43228199	22	21.4665789	3	0.001706291	14.2230216	212.895151	1.36E-06	4.26E-08	8.21E-10	50.46091067	46.40748869	-1.802098311	-3.102735801	0.088669993	1.327243404	1.40E-06	0.101293257	1.398645314	0.509526699
10	775	63.8	65.4731686	6	2.68430043	17.6	11.5347445	22	19.312535	3	0.001546674	12.6966488	216.977029	1.68E-06	4.23E-08	1.61E-09	55.2616595	34.46167898	-9.079273649	-17.47619434	0.079154191	1.352690887	1.72E-06	-0.53180813	1.72111372	-0.27586119
10	800	63.8	71.1690639	6	2.35720724	17.6	13.7395995	22	17.2401128	3	0.001381355	11.1459802	219.317699	2.03E-06	4.09E-08	3.06E-09	60.71321267	21.93409375	-16.0807	-35.25729926	0.069486922	1.367283229	2.07E-06	-1.467622688	2.072979932	-1.908885853
12	200	63.8	0.196924777	6	1.01485244	17.6	3.19E-05	22	44.5161767	3	0.000152852	27.5702633	72.8903545	1.29E-13	7.91E-12	1.73E-25	83.08579267	99.99981899	76.06816453	78.76972666	0.171880148	0.454417312	8.04E-12	2.595422952	8.04E-06	3.613817634
12	225	63.8	0.329723378	6	1.18790511	17.6	0.00010451	22	44.6227695	3	0.000217474	27.2240853	69.5291082	6.54E-13	2.07E-11	5.28E-24	80.2015815	99.99940619	76.42827534	79.62524105	0.169721985	0.433462434	2.14E-11	2.617267844	2.14E-05	3.606287131
12	250	63.8	0.527502977	6	1.36184529	17.6	0.00030521	22	44.6977979	3	0.000298992	26.8760042	66.5343772	2.84E-12	4.93E-11	1.16E-22	77.3025785	99.99826585	76.68174966	80.38246175	0.167551958	0.414792506	5.21E-11	2.63669121	5.21E-05	3.595090584
12	275	63.8	0.811127278	6	1.53470163	17.6	0.000806496	22	44.728943	3	0.000398844	26.5297902	64.0756968	1.08E-11	1.08E-10	1.93E-21	74.4216395	99.99541764	76.78696959	80.99055972	0.16539357	0.399464457	1.19E-10	2.652387133	0.000118721	3.579077229
12	300	63.8	1.20464747	6	1.70516411	17.6	0.001954378	22	44.7030407	3	0.000517889	26.1877174	62.3227366	3.63E-11	2.20E-10	2.52E-20	71.58059817	99.98889558	76.69946182	81.39669535	0.163261	0.38853605	2.56E-10	2.662989639	0.000256029	3.5569491
12	325	63.8	1.73501247	6	1.8724871	17.6	0.00439229	22	44.6061926	3	0.000656243	25.8506335	61.4436572	1.10E-10	4.19E-10	2.64E-19	68.79188167	99.97504381	76.3722723	81.54660222	0.161159532	0.383055642	5.29E-10	2.667088015	0.000529459	3.527300026
12	350	63.8	2.4316327	6	2.0363661	17.6	0.009241508	22	44.4239508	3	0.000813118	25.5180262	61.6022003	3.04E-10	7.56E-10	2.29E-18	66.060565	99.94749143	75.75659054	81.38547932	0.159085972	0.384044041	1.06E-09	2.663249901	0.001059827	3.488670902
12	375	63.8	3.32580331	6	2.19679884	17.6	0.018349547	22	44.1415918	3	0.000986676	25.1880527	62.9530884	7.73E-10	1.29E-09	1.68E-17	63.386686	99.89574121	74.802675	80.85925661	0.157028832	0.392465826	2.07E-09	2.650053251	0.002065849	3.439620009
12	400	63.8	4.44999162	6	2.3539338	17.6	0.034616082	22	43.7444849	3	0.001173928	24.8575161	65.6355132	1.82E-09	2.11E-09	1.06E-16	60.76777	99.80331772	73.46109764	79.91621587	0.154968181	0.409188756	3.93E-09	2.626126072	0.003931679	3.378805078
12	425	63.8	5.83699159	6	2.50790423	17.6	0.062402757	22	43.2185533	3	0.001370688	24.5217885	69.7646605	4.01E-09	3.30E-09	5.83E-16	58.20159617	99.64543888	71.68430169	78.50886621	0.152875168	0.434930928	7.31E-09	2.590190575	0.007305857	3.305071248
12	450	63.8	7.51894523	6	2.65864308	17.6	0.108027723	22	42.5508259	3	0.001571607	24.1746857	75.4213701	8.28E-09	4.95E-09	2.84E-15	55.689282	99.38620612	69.42846588	76.59591295	0.15071124	0.470196317	1.32E-08	2.541106001	0.013233263	3.217536243
12	475	63.8	9.52623024	6	2.80567332	17.6	0.180336248	22	41.730069	3	0.001770305	23.8083164	82.6402097	1.61E-08	7.16E-09	1.23E-14	53.238778	98.97536223	66.65563851	74.1440642	0.148427199	0.51520043	2.33E-08	2.477901756	0.023312608	3.115661159
12	500	63.8	11.8862148	6	2.94787025	17.6	0.291322255	22	40.7474813	3	0.001959625	23.4129363	91.3965081	2.99E-08	1.00E-08	4.86E-14	50.86882917	98.34475991	63.33608547	71.12934245	0.145962297	0.569789457	3.99E-08	2.399789668	0.039859456	2.999292376
12	525	63.8	14.6218865	6	3.08319811	17.6	0.456748015	22	39.5974252	3	0.002131987	22.9768545	101.593281	5.25E-08	1.35E-08	1.74E-13	48.61336483	97.40484082	59.45076081	67.53748502	0.14324365	0.633358775	6.60E-08	2.306140945	0.066041426	2.868657215
12	550	63.8	17.750373	6	3.20843525	17.6	0.696665891	22	38.2781523	3	0.002279866	22.4864619	113.049544	8.83E-08	1.77E-08	5.74E-13	46.52607917	96.04167107	54.99375777	63.36293274	0.140186416	0.70478008	1.06E-07	2.196409464	0.105942726	2.724292539
12	575	63.8	21.2813843	6	3.31892216	17.6	1.03568362	22	36.7924616	3	0.002396329	21.9264698	125.492231	1.42E-07	2.24E-08	1.75E-12	44.68463067	94.11543398	49.97453243	58.60582032	0.136695281	0.782351007	1.65E-07	2.069977752	0.164514211	2.566880197
12	600	63.8	25.2156189	6	3.4083962	17.6	1.50273461	22	35.148216	3	0.002475609	21.2804701	138.554724	2.20E-07	2.76E-08	4.98E-12	43.19339667	91.46173517	44.41964865	53.26632512	0.132667952	0.863785965	2.47E-07	1.9258938	0.247376154	2.396952536
12	625	63.8	29.5431813	6	3.46901373	17.6	2.1300302	22	33.3586301	3	0.002513638	20.5319387	151.785691	3.27E-07	3.30E-08	1.33E-11	42.1831045	87.89755568	38.37375034	47.33565513	0.128001413	0.946271234	3.60E-07	1.762452633	0.360463535	2.2144076
12	650	63.8	34.2420592	6	3.49169541	17.6	2.95081472	22	31.442255	3	0.002508477	19.6657901	164.672095	4.71E-07	3.83E-08	3.33E-11	41.8050765	83.23400727	31.89951014	40.78292213	0.122601619	1.026608408	5.10E-07	1.576549741	0.509533765	2.017719091
12	675	63.8	39.2767131	6	3.46694149	17.6	3.99558134	22	29.4226054	3	0.002460566	18.6705306	176.67931	6.56E-07	4.32E-08	7.89E-11	42.21764183	77.2978333	25.07636959	33.53704555	0.116396914	1.10146449	7.00E-07	1.362680682	0.699587478	1.802597194
12	700	63.8	44.5968723	6	3.38621627	17.6	5.28663104	22	27.327426	3	0.002372749	17.5409307	187.308664	8.87E-07	4.74E-08	1.78E-10	43.56306217	69.96232364	17.99806081	25.46277754	0.109354696	1.16773063	9.34E-07	1.111353539	0.934277101	1.559534824
12	725	63.8	50.136747	6	3.24385354	17.6	6.83137165	22	25.1876413	3	0.002250051	16.2809149	196.167668	1.16E-06	5.05E-08	3.82E-10	45.93577433	61.18538835	10.76905845	16.3298998	0.101499432	1.222959951	1.22E-06	0.806453837	1.215390888	1.268801611
12	750	63.8	55.8150847	6	3.03916989	17.6	8.61557957	22	23.0360716	3	0.002099231	14.9060738	203.040989	1.49E-06	5.24E-08	7.87E-10	49.3471685	51.04784335	3.500241892	5.774865351	0.092928317	1.265810011	1.54E-06	0.420592701	1.542500217	0.888751296
12	775	63.8	61.5367716	6	2.77815241	17.6	10.5987809	22	20.9060118	3	0.001928156	13.4449072	207.942747	1.86E-06	5.28E-08	1.55E-09	53.69745983	39.77965398	-3.695906081	-6.745015167	0.083819027	1.296368837	1.91E-06	-0.093770218	1.912845655	0.323262044
12	800	63.8	67.196802	6	2.47389423	17.6	12.7143835	22	18.82975	3	0.001745082	11.9378209	211.12752	2.27E-06	5.18E-08	2.95E-09	58.7684295	27.75918466	-10.71030405	-22.00304643	0.074423461	1.316223536	2.32E-06	-0.823007174	2.321511382	-0.695265787
14	200	63.8	0.181515356	6	1.00304646	17.6	2.92E-05	22	44.512055	3	0.00016562	27.5938778	73.0813869	1.29E-13	8.57E-12	1.61E-25	83.282559	99.99983387	76.05423986	78.72285678	0.172027367	0.455608257	8.70E-12	2.594226113	8.70E-06	3.614692633
14	225	63.8	0.304099369	6	1.17603329	17.6	9.60E-05	22	44.6236782	3	0.000235578	27.2478374	69.6604523	6.55E-13	2.24E-11	4.90E-24	80.39944517	99.99945439	76.43134527	79.59525805	0.169870062	0.434281267	2.31E-11	2.616494483	2.31E-05	3.607741311
14	250	63.8	0.486753857	6	1.34999248	17.6	0.000280678	22	44.7062701	3	0.000323856	26.8997344	66.5746793	2.84E-12	5.34E-11	1.08E-22	77.50012533	99.99840524	76.71037196	80.37879747	0.167699898	0.41504376	5.62E-11	2.636582419	5.62E-05	3.597400901
14	275	63.8	0.748803282	6	1.52287309	17.6	0.000742159	22	44.7481944	3	0.000432058	26.5535116	63.9865148	1.08E-11	1.17E-10	1.79E-21	74.61878183	99.99578319	76.85200811	81.02501356	0.165541455	0.398908474	1.28E-10	2.653245559	0.000127708	3.582605431
14	300	63.8	1.11254207	6	1.69328604	17.6	0.001799322	22	44.7370729	3	0.000561196	26.2116286	62.0574663	3.64E-11	2.38E-10	2.34E-20	71.778566	99.98977658	76.81443547	81.48380944	0.163410068	0.386882287	2.74E-10	2.665189294	0.000274462	3.562151556
14	325	63.8	1.60297682	6	1.86040929	17.6	0.004045038	22	44.6598761	3	0.000711515	25.8751363	60.9467745	1.10E-10	4.55E-10	2.45E-19	68.9931785	99.97701683	76.55363547	81.70395867	0.161312288	0.379957947	5.65E-10	2.671082353	0.000565119	3.534734166
14	350	63.8	2.24743751	6	2.02386678	17.6	0.008512104	22	44.5030805	3	0.000882333	25.5437543	60.8090002	3.05E-10	8.20E-10	2.13E-18	66.268887	99.95163578	76.02392061	81.63388843	0.159246367	0.379099026	1.13E-09	2.669577185	0.001125516	3.49899695
14	375	63.8	3.0750648	6	2.18359256	17.6	0.016901121	22	44.2529028	3	0.001071885	25.2159136	61.7901033	7.77E-10	1.40E-09	1.56E-17	63.60679067	99.90397091	75.17872568	81.22279201	0.157202524	0.385215477	2.18E-09	2.659338347	0.002182169	3.453596867
14	400	63.8	4.11618021	6	2.33968431	17.6	0.031878695	22	43.8956175	3	0.001277218	24.8887525	64.0218077	1.83E-09	2.30E-09	9.86E-17	61.0052615	99.81887105	73.97168074	80.42206696	0.155162917	0.399128499	4.13E-09	2.639078144	0.004131646	3.397279581
14	425	63.8	5.40154406	6	2.49224536	17.6	0.057451111	22	43.4179572	3	0.001494132	24.5580578	67.6142075	4.05E-09	3.60E-09	5.43E-16	58.46257733	99.67357323	72.35796351	79.18699875	0.153101281	0.421524448	7.64E-09	2.607596666	0.007642993	3.328960706
14	450	63.8	6.96150374	6	2.6412115	17.6	0.099413706	22	42.8075897	3	0.001717199	24.2181628	72.6467163	8.38E-09	5.41E-09	2.64E-15	55.97980833	99.4351494	70.29591115	77.47853694	0.150982287	0.452898408	1.38E-08	2.563821221	0.01379608	3.247805262
14	475	63.8	8.82503382	6	2.78615823	17.6	0.165867909	22	42.0536636	3	0.001939881	23.8618149	79.1576161	1.64E-08	7.85E-09	1.15E-14	53.5640295	99.0575687	67.74886351	75.26494812	0.148760722	0.493489041	2.43E-08	2.506837947	0.024250065	3.153295265
14	500	63.8	11.0186693	6	2.92608565	17.6	0.267784059	22	41.1474075	3	0.002154755	23.4800436	87.1326769	3.04E-08	1.10E-08	4.54E-14	51.23190583	98.47849966	64.6871875	72.52305687	0.146380661	0.543207631	4.14E-08	2.435906056	0.041423676	3.045273085
14	525	63.8	13.5653368	6	3.05918296	17.6	0.419565375	22	40.0827606	3	0.002353854	23.0620673	96.4936309	5.37E-08	1.49E-08	1.63E-13	49.01361733	97.61610582	61.09040743	69.23871945	0.143774889	0.601566238	6.87E-08	2.350442554	0.068655048	2.923946006
14	550	63.8	16.4830924	6	3.18258412	17.6	0.639533114	22	38.8570009	3	0.002529114	22.5952967	107.08772	9.07E-08	1.96E-08	5.40E-13	46.95693133	96.36628913	56.94932736	65.40610586	0.14086492	0.667612528	1.10E-07	2.249962357	0.110297658	2.789835204
14	575	63.8	19.7837853	6	3.29214246	17.6	0.950202177	22	37.4713255	3	0.002672904	22.0655104	118.680113	1.47E-07	2.50E-08	1.65E-12	45.130959	94.60112399	52.26799155	61.02531001	0.137562096	0.739882503	1.72E-07	2.133954572	0.171705359	2.6436486
14	600	63.8	23.4716665	6	3.38227529	17.6	1.37815089	22	35.9313242	3	0.002778595	21.4572953	130.951629	2.28E-07	3.10E-08	4.71E-12	43.62874517	92.16959722	47.06528446	56.09774853	0.133770326	0.816386306	2.59E-07	2.00166995	0.259067346	2.48605034
14	625	63.8	27.5419702	6	3.44595977	17.6	1.95321726	22	34.2472829	3	0.002841121	20.7548592	143.50479	3.42E-07	3.73E-08	1.26E-11	42.56733717	88.90217466	41.37595574	50.61877109	0.129391157	0.894645956	3.79E-07	1.851783825	0.379073852	2.317283393
14	650	63.8	31.979488	6	3.47499015	17.6	2.70670088	22	32.434253	3	0.002857451	19.943314	155.881476	4.95E-07	4.36E-08	3.16E-11	42.0834975	84.62101773	35.25085473	44.56683855	0.124331775	0.971805416	5.38E-07	1.681879808	0.538422453	2.136565696
14	675	63.8	36.7571633	6	3.46062066	17.6	3.66826165	22	30.5118469	3	0.002826918	19.0104913	167.59491	6.93E-07	4.96E-08	7.53E-11	42.322989	79.15760426	28.75623953	37.88858737	0.118516317	1.044829992	7.43E-07	1.48766209	0.743206832	1.941095649
14	700	63.8	41.8347617	6	3.39468898	17.6	4.86135683	22	28.503744	3	0.002751348	17.9492587	178.176897	9.43E-07	5.50E-08	1.70E-10	43.42185033	72.37865438	21.97210811	30.47898767	0.111900319	1.110800834	9.98E-07	1.261729997	0.998257967	1.724299677
14	725	63.8	47.1577671	6	3.27121247	17.6	6.29743142	22	26.436935	3	0.00263495	16.7601364	187.237519	1.25E-06	5.92E-08	3.67E-10	45.47979217	64.21913966	14.98964527	22.15577699	0.104487023	1.167287094	1.31E-06	0.991596626	1.306526373	1.472429279
14	750	63.8	52.6568353	6	3.08825044	17.6	7.96971604	22	24.3407564	3	0.002483976	15.4537752	194.528861	1.61E-06	6.20E-08	7.57E-10	48.52915933	54.7175225	7.907960811	12.62743767	0.096342829	1.212743205	1.67E-06	0.656306262	1.668600968	1.157096171
14	775	63.8	58.2483866	6	2.84956112	17.6	9.84828468	22	22.2457813	3	0.002306183	14.0525848	199.997817	2.02E-06	6.33E-08	1.50E-09	52.50731467	44.04383705	0.83034223	1.454538787	0.087607446	1.24683809	2.08E-06	0.220247712	2.082454476	0.7161787
14	800	63.8	63.8371123	6	2.56537382	17.6	11.8786025	22	20.1826132	3	0.002110148	12.5906413	203.808758	2.48E-06	6.28E-08	2.86E-09	57.24376967	32.50794034	-6.13982027	-11.9945247	0.078493313	1.270596481	2.54E-06	-0.37917535	2.543486229	-0.00648658
16	200	63.8	0.169042406	6	0.9913405	17.6	2.71E-05	22	44.5065664	3	0.000177605	27.6172919	73.2876476	1.29E-13	9.18E-12	1.51E-25	83.47765833	99.99984594	76.0356973	78.67151965	0.172173337	0.45689414	9.31E-12	2.592916595	9.31E-06	3.615400888
16	225	63.8	0.283367914	6	1.16427727	17.6	8.91E-05	22	44.6222591	3	0.00025255	27.2713563	69.8183747	6.57E-13	2.40E-11	4.59E-24	80.59537883	99.99949348	76.42655101	79.55743584	0.170016685	0.435265796	2.47E-11	2.615522719	2.47E-05	3.60891783
16	250	63.8	0.453797002	6	1.33828908	17.6	0.000260802	22	44.7110003	3	0.000347139	26.923161	66.6581141	2.85E-12	5.72E-11	1.01E-22	77.695182	99.99851817	76.72635236	80.36232445	0.167845945	0.415563914	6.01E-11	2.636148668	6.01E-05	3.599269415
16	275	63.8	0.698410529	6	1.51125211	17.6	0.000690081	22	44.7616972	3	0.000463133	26.5768057	63.9637919	1.08E-11	1.25E-10	1.68E-21	74.81246483	99.99607908	76.89762568	81.0395934	0.165686677	0.398766813	1.36E-10	2.653598704	0.000136106	3.585458166
16	300	63.8	1.03808229	6	1.68170603	17.6	0.001673925	22	44.7625993	3	0.000601683	26.234914	61.8904892	3.65E-11	2.55E-10	2.19E-20	71.97156617	99.99048906	76.90067331	81.5413202	0.163555236	0.385841308	2.92E-10	2.666634893	0.00029167	3.566357246
16	325	63.8	1.49624577	6	1.84876123	17.6	0.003764483	22	44.7013758	3	0.000763158	25.898713	60.5903554	1.11E-10	4.88E-10	2.30E-19	69.18731283	99.97861089	76.69383716	81.81870673	0.161459272	0.377735938	5.98E-10	2.673989388	0.000598369	3.540743369
16	350	63.8	2.09854166	6	2.01197948	17.6	0.0079234	22	44.5652498	3	0.000946972	25.5681176	60.2105812	3.07E-10	8.80E-10	2.00E-18	66.46700867	99.95498068	76.23395203	81.82277016	0.159398254	0.375368327	1.19E-09	2.674382673	0.001186665	3.507343661
16	375	63.8	2.87235405	6	2.17124035	17.6	0.0157334	22	44.3412027	3	0.001151435	25.2417858	60.8900092	7.81E-10	1.51E-09	1.47E-17	63.81266083	99.91060568	75.47703615	81.50533786	0.157363818	0.379604057	2.29E-09	2.66654912	0.002290182	3.464895485
16	400	63.8	3.84624312	6	2.32659855	17.6	0.029674506	22	44.0162535	3	0.001373629	24.9171282	62.7541793	1.85E-09	2.47E-09	9.25E-17	61.2233575	99.83139485	74.3792348	80.82034403	0.155339818	0.391225776	4.32E-09	2.649269386	0.004316628	3.412216632
16	425	63.8	5.04928065	6	2.47813192	17.6	0.053469249	22	43.5778117	3	0.001609348	24.5902666	65.90877	4.08E-09	3.88E-09	5.10E-16	58.69780133	99.69619745	72.8980125	79.72535779	0.153302079	0.410892309	7.95E-09	2.621407147	0.007953135	3.348281218
16	450	63.8	6.51029286	6	2.62577722	17.6	0.092496607	22	43.0140984	3	0.001853105	24.2559484	70.4315371	8.46E-09	5.85E-09	2.49E-15	56.23704633	99.4744511	70.99357568	78.18320854	0.151217852	0.439088409	1.43E-08	2.58194576	0.014309951	3.272294504
16	475	63.8	8.25701325	6	2.76915023	17.6	0.154267097	22	42.3146279	3	0.002098234	23.9074317	76.3629891	1.66E-08	8.50E-09	1.09E-14	53.84749617	99.1234824	68.63049966	76.16351887	0.149045109	0.476066614	2.51E-08	2.530018515	0.025098148	3.183757717
16	500	63.8	10.3151479	6	2.90734754	17.6	0.248939508	22	41.4707343	3	0.002337096	23.5363643	83.6962228	3.09E-08	1.19E-08	4.29E-14	51.54420767	98.58557098	65.77950777	73.64388122	0.146731779	0.521783888	4.28E-08	2.464924046	0.042824613	3.082511995
16	525	63.8	12.7073562	6	3.03873195	17.6	0.389840445	22	40.476126	3	0.0025614	23.1326941	92.366594	5.47E-08	1.63E-08	1.54E-13	49.3544675	97.78499747	62.41934459	70.61037521	0.144215195	0.575837224	7.10E-08	2.386116476	0.070973234	2.96874899
16	550	63.8	15.4521534	6	3.16071129	17.6	0.593918235	22	39.3274397	3	0.002762635	22.6846571	102.242261	9.27E-08	2.14E-08	5.12E-13	47.3214785	96.62546457	58.53864764	67.05705689	0.141422016	0.637404684	1.14E-07	2.293157386	0.114128732	2.8429739
16	575	63.8	18.5627436	6	3.26953344	17.6	0.882020219	22	38.0247564	3	0.002932581	22.1789102	113.117098	1.51E-07	2.75E-08	1.57E-12	45.507776	94.98852148	54.13769054	62.98400421	0.138269059	0.705201229	1.78E-07	2.185613652	0.177993938	2.705904481
16	600	63.8	22.0457948	6	3.36014037	17.6	1.27882741	22	36.5720349	3	0.003063878	21.6008883	124.708023	2.35E-07	3.42E-08	4.48E-12	43.9976605	92.73393517	49.22984764	58.393471	0.134665521	0.777462052	2.69E-07	2.062880602	0.269256417	2.558284643
16	625	63.8	25.9001658	6	3.42614819	17.6	1.81221931	22	34.9774093	3	0.003150595	20.9354799	136.659267	3.54E-07	4.14E-08	1.20E-11	42.89753017	89.70329938	43.84259899	53.28364921	0.130517193	0.851969197	3.95E-07	1.923902049	0.39527781	2.40058023
16	650	63.8	30.1155926	6	3.46004571	17.6	2.51179248	22	33.2533035	3	0.003188737	20.1681108	148.556405	5.15E-07	4.87E-08	3.03E-11	42.3325715	85.72845182	38.01791723	47.63951503	0.125733216	0.92613903	5.64E-07	1.766744227	0.563606827	2.232498947
16	675	63.8	34.6713391	6	3.45371746	17.6	3.40625534	22	31.4163254	3	0.00317663	19.2863034	159.952625	7.25E-07	5.58E-08	7.22E-11	42.43804233	80.64627648	31.81191014	41.42016563	0.120235801	0.997186012	7.81E-07	1.587953116	0.781349263	2.052218185
16	700	63.8	39.5348452	6	3.39937989	17.6	4.51952571	22	29.4869277	3	0.00311513	18.2817072	170.408428	9.92E-07	6.23E-08	1.64E-10	43.3436685	74.32087665	25.29367466	34.54198214	0.113972888	1.06237019	1.05E-06	1.381570325	1.054459017	1.855066893
16	725	63.8	44.6604724	6	3.29094399	17.6	5.86563825	22	27.4888518	3	0.003007606	17.1524656	179.543109	1.32E-06	6.76E-08	3.54E-10	45.1509335	66.67250994	18.54341824	26.85689528	0.106932904	1.119318153	1.39E-06	1.137575044	1.387037262	1.631066777
16	750	63.8	49.9886039	6	3.12566427	17.6	7.44307381	22	25.4483914	3	0.0028597	15.9055887	187.091918	1.71E-06	7.15E-08	7.32E-10	47.9055955	57.7098079	11.64997095	18.12506212	0.099159552	1.16637938	1.78E-06	0.839294033	1.78073936	1.359800775
16	775	63.8	55.44558	6	2.90571564	17.6	9.2297984	22	23.3935227	3	0.002678873	14.5587608	192.957167	2.16E-06	7.36E-08	1.45E-09	51.571406	47.55796364	4.707846959	7.981628194	0.090763078	1.202944858	2.23E-06	0.458820017	2.234389668	0.99811455
16	800	63.8	60.9451606	6	2.63913845	17.6	11.180889	22	21.3529314	3	0.002473778	13.1408243	197.2371	2.67E-06	7.39E-08	2.78E-09	56.01435917	36.47222159	-2.186042568	-4.101854674	0.081923296	1.229627067	2.74E-06	-0.051740651	2.743891609	0.444740619
18	200	63.8	0.158668407	6	0.979726531	17.6	2.53E-05	22	44.5001216	3	0.000188958	27.6405216	73.504301	1.30E-13	9.77E-12	1.43E-25	83.67122448	99.99985602	76.01392432	78.6171336	0.172318157	0.458244813	9.90E-12	2.591530287	9.90E-06	3.615989956
18	225	63.8	0.266133181	6	1.15262143	17.6	8.34E-05	22	44.6191936	3	0.000268604	27.2946737	69.9948748	6.58E-13	2.56E-11	4.34E-24	80.78964283	99.99952606	76.41619459	79.51413529	0.170162051	0.436366143	2.62E-11	2.614412464	2.62E-05	3.609895905
18	250	63.8	0.4264089	6	1.32670716	17.6	0.000244254	22	44.7130711	3	0.000369139	26.9463414	66.7720218	2.86E-12	6.08E-11	9.55E-23	77.888214	99.99861219	76.73334831	80.33680606	0.167990458	0.416274044	6.37E-11	2.635485575	6.37E-05	3.600822194
18	275	63.8	0.656544299	6	1.49979176	17.6	0.000646759	22	44.7711043	3	0.000492468	26.5997697	63.9882692	1.08E-11	1.33E-10	1.59E-21	75.00347067	99.99632523	76.92940642	81.04006359	0.16582984	0.398919411	1.44E-10	2.653593263	0.000144025	3.587828191
18	300	63.8	0.976233301	6	1.67034918	17.6	0.0015697	22	44.7820576	3	0.000639876	26.2577319	61.7935176	3.65E-11	2.71E-10	2.07E-20	72.160847	99.99108125	76.96641081	81.577755	0.163697488	0.385236762	3.08E-10	2.667543756	0.00030788	3.569850585
18	325	63.8	1.40760129	6	1.83742846	17.6	0.003531498	22	44.7341758	3	0.000811845	25.9216115	60.334142	1.11E-10	5.19E-10	2.17E-19	69.37619233	99.97993467	76.80464797	81.90306876	0.161602027	0.376138637	6.30E-10	2.676121146	0.000629659	3.545734117
18	350	63.8	1.97488146	6	2.00053573	17.6	0.007434964	22	44.6153006	3	0.001007884	25.5914935	59.7512757	3.07E-10	9.37E-10	1.89E-18	66.65773783	99.95775589	76.40304257	81.96915369	0.159543986	0.372504898	1.24E-09	2.67810188	0.001244132	3.514275401
18	375	63.8	2.70398963	6	2.15950253	17.6	0.014765508	22	44.4130508	3	0.00122637	25.2662293	60.1778506	7.84E-10	1.61E-09	1.39E-17	64.00829117	99.91610507	75.71976622	81.73001711	0.157516205	0.375164276	2.39E-09	2.672278035	0.002391487	3.47427897
18	400	63.8	3.62200601	6	2.314346	17.6	0.027849434	22	44.1150708	3	0.001464425	24.9434583	61.7341902	1.86E-09	2.63E-09	8.75E-17	61.42756667	99.84176458	74.71307703	81.14170481	0.155503967	0.3848669	4.49E-09	2.657487033	0.004489593	3.424623171
18	425	63.8	4.75657126	6	2.46512153	17.6	0.050176001	22	43.7093466	3	0.001717843	24.6195806	64.5221203	4.10E-09	4.14E-09	4.83E-16	58.91464117	99.71490909	73.34238716	80.16370421	0.15348483	0.402247577	8.24E-09	2.632645652	0.008241834	3.364331673
18	450	63.8	6.13520236	6	2.61176563	17.6	0.086782668	22	43.1845831	3	0.00198109	24.2896855	68.6176939	8.53E-09	6.25E-09	2.36E-15	56.47057283	99.50691666	71.5695375	78.76044745	0.151428178	0.427780441	1.48E-08	2.596784379	0.014785373	3.292644438
18	475	63.8	7.7845324	6	2.7539259	17.6	0.144696301	22	42.5306348	3	0.002247392	23.9474511	74.0627605	1.68E-08	9.11E-09	1.03E-14	54.101235	99.17786193	69.3602527	76.902741	0.149294601	0.461726394	2.59E-08	2.549076395	0.025876796	3.209080092
18	500	63.8	9.72947707	6	2.89077611	17.6	0.233412608	22	41.738977	3	0.00250893	23.585034	80.8557634	3.13E-08	1.28E-08	4.07E-14	51.82039817	98.673792	66.68573311	74.56889065	0.147035199	0.50407573	4.41E-08	2.488853718	0.044099852	3.113480024
18	525	63.8	11.9923308	6	3.02081791	17.6	0.365379349	22	40.8032004	3	0.00275714	23.1929832	88.9423666	5.56E-08	1.75E-08	1.47E-13	49.65303483	97.92398097	63.52432568	71.7452436	0.144591053	0.554489705	7.31E-08	2.415601247	0.073065394	3.006023181
18	550	63.8	14.5917961	6	3.1416776	17.6	0.556423418	22	39.7195063	3	0.002983129	22.7602192	98.206812	9.44E-08	2.32E-08	4.87E-13	47.63870667	96.83850331	59.86319696	68.42582767	0.14189309	0.612246652	1.18E-07	2.328917534	0.117560193	2.887199389
18	575	63.8	17.5419515	6	3.2499175	17.6	0.826025551	22	38.4871706	3	0.00317817	22.2741365	108.465295	1.54E-07	2.98E-08	1.50E-12	45.83470833	95.30667301	55.69990068	64.610722	0.138862725	0.676200687	1.84E-07	2.228428554	0.183593896	2.757727373
18	600	63.8	20.851161	6	3.34089838	17.6	1.19729925	22	37.1089397	3	0.003334272	21.7209002	119.463103	2.41E-07	3.72E-08	4.29E-12	44.31836033	93.19716335	51.0437152	60.3027699	0.135413707	0.744763865	2.78E-07	2.113637346	0.278296191	2.618400448
18	625	63.8	24.5209288	6	3.40874972	17.6	1.69647733	22	35.5913163	3	0.003444746	21.0860185	130.877694	3.64E-07	4.53E-08	1.15E-11	43.18750467	90.36092426	45.91660912	55.50220918	0.13145569	0.815925376	4.10E-07	1.983685932	0.409631319	2.469834641
18	650	63.8	28.5446931	6	3.44652681	17.6	2.35166446	22	33.9446949	3	0.003504738	20.3552761	142.330151	5.32E-07	5.36E-08	2.90E-11	42.5578865	86.63827011	40.35369899	50.19876307	0.126900053	0.887322953	5.86E-07	1.836995005	0.585923009	2.312075755
18	675	63.8	32.906555	6	3.44664693	17.6	3.19060557	22	32.1833172	3	0.00351166	19.5160937	153.407277	7.53E-07	6.18E-08	6.95E-11	42.5558845	81.87155926	34.40309865	44.36068808	0.121668373	0.95638062	8.15E-07	1.670725331	0.81521519	2.143979412
18	700	63.8	37.5799526	6	3.40168585	17.6	4.23729429	22	30.3250351	3	0.003465453	18.559326	163.695601	1.04E-06	6.94E-08	1.58E-10	43.30523583	75.92446426	28.12511858	37.92020301	0.115703636	1.020520692	1.10E-06	1.479963903	1.104526045	1.962181011
18	725	63.8	42.5263497	6	3.30555973	17.6	5.50746177	22	28.3908934	3	0.003368657	17.4814097	172.826387	1.38E-06	7.59E-08	3.42E-10	44.90733783	68.70760358	21.59085608	30.75466422	0.108983627	1.077444372	1.46E-06	1.256457499	1.459079495	1.759237796
18	750	63.8	47.6941337	6	3.15499565	17.6	7.00339299	22	26.4045592	3	0.003226253	16.2866057	180.527085	1.80E-06	8.08E-08	7.09E-10	47.41673917	60.20799438	14.88026757	22.66284126	0.10153491	1.125452514	1.88E-06	0.986552995	1.881615289	1.519907862
18	775	63.8	53.0181188	6	2.95101265	17.6	8.70909094	22	24.3916345	3	0.003045289	14.9888731	186.6699	2.29E-06	8.39E-08	1.41E-09	50.81645583	50.51652875	8.079846284	13.33590049	0.093444509	1.16374841	2.37E-06	0.64765167	2.371884624	1.212686029
18	800	63.8	58.4202634	6	2.6999491	17.6	10.5873713	22	22.3788733	3	0.002834323	13.6127194	191.303771	2.84E-06	8.49E-08	2.70E-09	55.00084833	39.84448125	1.279977365	2.323376743	0.084865212	1.19263716	2.93E-06	0.20166298	2.926431517	0.767149785
20	200	63.8	0.149856705	6	0.968199622	17.6	2.38E-05	22	44.4929835	3	0.000199788	27.6635769	73.7282439	1.30E-13	1.03E-11	1.36E-25	83.86333963	99.9998646	75.98980912	78.56060686	0.172461889	0.459640931	1.05E-11	2.590090212	1.05E-05	3.616490311
20	225	63.8	0.2515008	6	1.14105598	17.6	7.85E-05	22	44.614919	3	0.000283897	27.3178095	70.1848214	6.59E-13	2.70E-11	4.12E-24	80.98240033	99.99955378	76.40175338	79.466872	0.170306286	0.437550319	2.77E-11	2.613202133	2.77E-05	3.610726294
20	250	63.8	0.403164857	6	1.31522899	17.6	0.000230182	22	44.7131765	3	0.000390073	26.9693118	66.908286	2.86E-12	6.42E-11	9.07E-23	78.07951683	99.99869215	76.73370439	80.30465522	0.168133661	0.417123551	6.71E-11	2.634654426	6.71E-05	3.602140017
20	275	63.8	0.621022947	6	1.48846215	17.6	0.000609951	22	44.7774751	3	0.000520357	26.6224657	64.0476013	1.09E-11	1.41E-10	1.51E-21	75.1922975	99.99653437	76.95092939	81.03011922	0.165971333	0.399289303	1.52E-10	2.653323256	0.000151544	3.589839016
20	300	63.8	0.923768576	6	1.65916773	17.6	0.001481217	22	44.7970098	3	0.000676158	26.2801833	61.7484177	3.66E-11	2.87E-10	1.96E-20	72.3472045	99.99158399	77.016925	81.59857839	0.163837456	0.384955598	3.23E-10	2.668055177	0.000323259	3.572813837
20	325	63.8	1.3324169	6	1.82633792	17.6	0.003333861	22	44.7605093	3	0.000858069	25.9439902	60.1523221	1.11E-10	5.48E-10	2.06E-19	69.56103467	99.98105761	76.8936125	81.96487903	0.161741541	0.375005125	6.59E-10	2.677677637	0.000659316	3.549966943
20	350	63.8	1.87000461	6	1.98942803	17.6	0.00702097	22	44.6563376	3	0.001065686	25.6141229	59.3953784	3.08E-10	9.90E-10	1.79E-18	66.84286617	99.96010813	76.54168108	82.08395766	0.159685063	0.370286142	1.30E-09	2.681014034	0.001298534	3.520153993
20	375	63.8	2.56119612	6	2.14822621	17.6	0.013945844	22	44.4726548	3	0.001297453	25.2896016	59.6055243	7.87E-10	1.70E-09	1.32E-17	64.19622983	99.92076225	75.92113108	81.91165997	0.157661914	0.371596246	2.49E-09	2.676905059	0.002487228	3.482236739
20	400	63.8	3.43180502	6	2.30271595	17.6	0.026305296	22	44.19764	3	0.00155053	24.9682626	60.898618	1.86E-09	2.79E-09	8.33E-17	61.62140083	99.85053809	74.99202703	81.40582208	0.155658603	0.379657727	4.65E-09	2.664236168	0.004652648	3.435145312
20	425	63.8	4.50823867	6	2.45293238	17.6	0.047392452	22	43.8197776	3	0.001820716	24.6467424	63.3730985	4.13E-09	4.39E-09	4.60E-16	59.11779367	99.73072471	73.71546486	80.52757024	0.153654163	0.395084278	8.51E-09	2.641969285	0.008512991	3.37794605
20	450	63.8	5.81687246	6	2.59881079	17.6	0.081958182	22	43.3281989	3	0.00210244	24.3204196	67.1033562	8.59E-09	6.64E-09	2.25E-15	56.68648683	99.53432851	72.05472601	79.24272034	0.151619783	0.418339669	1.52E-08	2.609175177	0.015229638	3.309909186
20	475	63.8	7.3833585	6	2.74002457	17.6	0.136624255	22	42.7130722	3	0.002388838	23.9833257	72.1320286	1.69E-08	9.69E-09	9.83E-15	54.33292383	99.22372582	69.97659527	77.52312151	0.149518252	0.449689712	2.66E-08	2.565061298	0.026599722	3.230569068
20	500	63.8	9.23187218	6	2.87581085	17.6	0.220331876	22	41.9660293	3	0.002671935	23.6280452	78.4615819	3.16E-08	1.37E-08	3.89E-14	52.06981917	98.74811434	67.45280169	75.34773365	0.147303342	0.489149784	4.53E-08	2.508988332	0.04527507	3.139768115
20	525	63.8	11.3842994	6	3.00478533	17.6	0.344794546	22	41.0806123	3	0.002942932	23.245633	86.0457183	5.63E-08	1.87E-08	1.40E-13	49.9202445	98.04094008	64.46152804	72.70318502	0.144919285	0.53643125	7.50E-08	2.440467192	0.074978804	3.037674674
20	550	63.8	13.8593673	6	3.12475336	17.6	0.524901936	22	40.0527214	3	0.003192603	22.825589	94.7814112	9.59E-08	2.48E-08	4.67E-13	47.92077733	97.01760264	60.98892365	69.58352445	0.142300622	0.590891818	1.21E-07	2.359126459	0.120676687	2.924764034
20	575	63.8	16.6717196	6	3.23253481	17.6	0.778989898	22	38.8810353	3	0.003411783	22.3559373	104.502696	1.57E-07	3.20E-08	1.44E-12	46.12441983	95.57392103	57.03052466	65.98884028	0.139372692	0.651496821	1.89E-07	2.264638495	0.188651462	2.801750912
20	600	63.8	19.8309386	6	3.32383366	17.6	1.12885063	22	37.5673749	3	0.003591922	21.823478	114.977738	2.46E-07	4.01E-08	4.12E-12	44.60277233	93.58607597	52.59248277	61.9224075	0.136053203	0.71680094	2.86E-07	2.156589241	0.28642918	2.669459211
20	625	63.8	23.3405077	6	3.3932021	17.6	1.59931024	22	36.1169736	3	0.003725662	21.2142805	125.911075	3.74E-07	4.90E-08	1.11E-11	43.44663167	90.91301	47.69247838	57.38598678	0.132255308	0.784962189	4.23E-07	2.034272175	0.422519439	2.52860926
20	650	63.8	27.1967057	6	3.4341673	17.6	2.21715992	22	34.5386217	3	0.00380738	20.5144993	136.953182	5.48E-07	5.82E-08	2.80E-11	42.76387833	87.40250045	42.36020845	52.37288047	0.127892692	0.853801539	6.06E-07	1.896377633	0.605955674	2.37948871
20	675	63.8	31.3874176	6	3.43960216	17.6	3.00921414	22	32.8446604	3	0.003833651	19.7115741	147.719408	7.78E-07	6.75E-08	6.71E-11	42.67329733	82.90219239	36.63736622	46.85830888	0.122887048	0.920920975	8.46E-07	1.740532029	0.845653398	2.221441855
20	700	63.8	35.8908599	6	3.40241462	17.6	3.99932352	22	31.0508145	3	0.003803564	18.7958386	157.81958	1.07E-06	7.62E-08	1.53E-10	43.29308967	77.27657091	30.57707601	40.78660413	0.117178117	0.983888058	1.15E-06	1.562609306	1.149637475	2.052040583
20	725	63.8	40.6742632	6	3.31658646	17.6	5.20434059	22	29.1758725	3	0.003718853	17.7624766	166.897817	1.44E-06	8.39E-08	3.31E-10	44.723559	70.42988301	24.2428125	34.05465412	0.110735871	1.040484134	1.52E-06	1.355675069	1.524218555	1.865631834
20	750	63.8	45.6926617	6	3.17849464	17.6	6.62936958	22	27.2412386	3	0.003583817	16.6136302	174.679108	1.88E-06	9.00E-08	6.89E-10	47.02508933	62.33312739	17.70688716	26.49101359	0.103573665	1.088994713	1.97E-06	1.108300642	1.973219584	1.650528512
20	775	63.8	50.8881133	6	2.98829521	17.6	8.26312081	22	25.2703841	3	0.003405022	15.360277	181.015079	2.40E-06	9.41E-08	1.37E-09	50.19507983	53.05044994	11.04859493	17.83024974	0.095759937	1.128494794	2.50E-06	0.801726087	2.497363784	1.382891054
20	800	63.8	56.1898817	6	2.75098159	17.6	10.0747113	22	23.2882161	3	0.003190806	14.0233131	185.917321	3.00E-06	9.59E-08	2.64E-09	54.15030683	42.75732216	4.352081419	7.682620609	0.087424959	1.159056638	3.09E-06	0.404768478	3.093933852	1.011272604
22	200	63.8	0.142245367	6	0.956756627	17.6	2.25E-05	22	44.4853299	3	0.000210178	27.6864642	73.9573789	1.30E-13	1.09E-11	1.30E-25	84.05405622	99.99987203	75.96395236	78.50255391	0.172604575	0.461069418	1.10E-11	2.588611914	1.10E-05	3.616922505
22	225	63.8	0.238867622	6	1.12957445	17.6	7.43E-05	22	44.60973	3	0.000298548	27.3407768	70.3847503	6.60E-13	2.84E-11	3.94E-24	81.17375917	99.99957777	76.38422297	79.41666755	0.17044947	0.438796728	2.91E-11	2.611917642	2.91E-05	3.611443225
22	250	63.8	0.383104091	6	1.30384278	17.6	0.000218015	22	44.7117846	3	0.000410104	26.9920964	67.0614296	2.87E-12	6.75E-11	8.67E-23	78.269287	99.99876128	76.72900203	80.26749985	0.168275706	0.418078287	7.04E-11	2.633696574	7.04E-05	3.603277357
22	275	63.8	0.590375177	6	1.47724327	17.6	0.000578147	22	44.7815242	3	0.000547018	26.6449353	64.133459	1.09E-11	1.48E-10	1.44E-21	75.37927883	99.99671507	76.96460878	81.01225315	0.166111414	0.399824562	1.59E-10	2.652852108	0.000158723	3.591573936
22	300	63.8	0.878511981	6	1.64812962	17.6	0.001404819	22	44.8085098	3	0.000710819	26.3023359	61.742955	3.67E-11	3.01E-10	1.88E-20	72.531173	99.99201807	77.05577635	81.60747775	0.163975561	0.384921542	3.38E-10	2.668263116	0.00033793	3.57536993
22	325	63.8	1.26757183	6	1.81544057	17.6	0.003163341	22	44.781883	3	0.0009022	25.9659555	60.0274784	1.11E-10	5.76E-10	1.97E-19	69.74265717	99.98202647	76.96582095	82.00942352	0.161878479	0.374226817	6.88E-10	2.678793797	0.000687585	3.553617584
22	350	63.8	1.77955776	6	1.97858418	17.6	0.006664049	22	44.690456	3	0.001120843	25.6361675	59.11879	3.09E-10	1.04E-09	1.71E-18	67.023597	99.96213609	76.65694595	82.17455034	0.159822495	0.368561819	1.35E-09	2.683307541	0.001350335	3.525223551
22	375	63.8	2.43805083	6	2.13730873	17.6	0.013239733	22	44.5228552	3	0.001365257	25.3121426	59.1405494	7.89E-10	1.79E-09	1.26E-17	64.37818783	99.92477424	76.09072703	82.06027664	0.15780244	0.368697473	2.58E-09	2.680686627	0.002578259	3.489099086
22	400	63.8	3.26776431	6	2.29156695	17.6	0.024976184	22	44.2677236	3	0.00163264	24.9918897	60.2047454	1.87E-09	2.94E-09	7.96E-17	61.8072175	99.85808986	75.22879595	81.62597953	0.155805901	0.375331946	4.81E-09	2.669857768	0.004807354	3.44421927
22	425	63.8	4.29402825	6	2.44137535	17.6	0.044998642	22	43.9139818	3	0.001918798	24.6722502	62.4068198	4.15E-09	4.62E-09	4.39E-16	59.31041083	99.7443259	74.0337223	80.83420448	0.153813185	0.389060247	8.77E-09	2.64982183	0.008769465	3.389687676
22	450	63.8	5.54221144	6	2.58666726	17.6	0.077813082	22	43.4511398	3	0.00221813	24.3488518	65.8195765	8.65E-09	7.00E-09	2.15E-15	56.888879	99.55788022	72.47006689	79.65197495	0.151797036	0.410336254	1.56E-08	2.619684475	0.015648036	3.324801227
22	475	63.8	7.03708602	6	2.7271373	17.6	0.129695694	22	42.8696546	3	0.002523697	24.0160288	70.4860853	1.70E-08	1.02E-08	9.41E-15	54.54771167	99.26309265	70.50558986	78.05206538	0.149722132	0.439428476	2.73E-08	2.578682959	0.027276786	3.249108486
22	500	63.8	8.80213902	6	2.86207572	17.6	0.209115329	22	42.1613192	3	0.002827386	23.6667319	76.4119135	3.19E-08	1.45E-08	3.73E-14	52.298738	98.81184472	68.11256486	76.01403311	0.147544524	0.476371621	4.64E-08	2.5262029	0.046368611	3.162453321
22	525	63.8	10.8588333	6	2.99019383	17.6	0.327160566	22	41.3196709	3	0.003120193	23.2924499	83.5571855	5.69E-08	1.98E-08	1.35E-13	50.16343617	98.14113315	65.26915845	73.52478674	0.145211154	0.520917094	7.67E-08	2.461777497	0.076747115	3.064995012
22	550	63.8	13.2258201	6	3.10944701	17.6	0.497923347	22	40.3403992	3	0.0033926	22.8831801	91.8291901	9.72E-08	2.64E-08	4.48E-13	48.17588317	97.17089007	61.96080811	70.57842296	0.14265966	0.572486909	1.24E-07	2.385060283	0.123538433	2.957195253
22	575	63.8	15.9181037	6	3.21687054	17.6	0.738763269	22	39.2217306	3	0.003635053	22.4274923	101.076542	1.59E-07	3.41E-08	1.38E-12	46.385491	95.80248143	58.1815223	67.17504409	0.139818784	0.630137291	1.93E-07	2.295760851	0.193270877	2.83976182
22	600	63.8	18.9461551	6	3.30845572	17.6	1.07034038	22	37.9647633	3	0.003838507	21.9127439	111.086244	2.51E-07	4.29E-08	3.97E-12	44.85907133	93.91852057	53.93501115	63.31824727	0.13660971	0.692540361	2.94E-07	2.193530688	0.293829002	2.713537116
22	625	63.8	22.314969	6	3.37910978	17.6	1.51626281	22	36.5737222	3	0.003995005	21.3255122	121.585326	3.82E-07	5.26E-08	1.07E-11	43.68150367	91.3848704	49.23554797	59.0109575	0.132948756	0.757994352	4.34E-07	2.077782141	0.434219531	2.579315399
22	650	63.8	26.0230468	6	3.42275978	17.6	2.10215784	22	35.0561052	3	0.004098228	20.6523159	132.24898	5.61E-07	6.28E-08	2.71E-11	42.95400367	88.05592136	44.10846351	54.24925037	0.128751876	0.824474327	6.24E-07	1.947416462	0.624129216	2.437562133
22	675	63.8	30.0612888	6	3.43267279	17.6	2.8539604	22	33.4227013	3	0.004143987	19.8806861	142.717043	8.00E-07	7.30E-08	6.49E-11	42.78878683	83.78431591	38.59020709	49.01378528	0.123941336	0.889734938	8.73E-07	1.80042301	0.873285613	2.287984579
22	700	63.8	34.4117805	6	3.4020606	17.6	3.7952526	22	31.6874714	3	0.004130573	19.0006169	152.620119	1.11E-06	8.29E-08	1.48E-10	43.29899	78.43606477	32.72794392	43.25840524	0.118454757	0.951473274	1.19E-06	1.633286085	1.19066551	2.128848768
22	725	63.8	39.0464984	6	3.32500329	17.6	4.94362548	22	29.8672997	3	0.004058949	18.0063573	161.615165	1.49E-06	9.17E-08	3.22E-10	44.5832785	71.91121886	26.5787152	36.89540042	0.112256286	1.007550716	1.58E-06	1.440086771	1.58362666	1.955812983
22	750	63.8	43.9260491	6	3.19764492	17.6	6.30631053	22	27.9816357	3	0.003932731	16.8983877	169.427905	1.96E-06	9.89E-08	6.70E-10	46.705918	64.16869017	20.20822872	29.77689353	0.105348917	1.056257356	2.06E-06	1.211091222	2.057062242	1.75973945
22	775	63.8	48.9987059	6	3.0194852	17.6	7.87574965	22	26.052053	3	0.003757958	15.685267	175.895832	2.51E-06	1.04E-07	1.34E-09	49.67524667	55.25142244	13.68936824	21.67192055	0.097786009	1.096580085	2.61E-06	0.930420922	2.612692036	1.5221013
22	800	63.8	54.200206	6	2.79443895	17.6	9.62624833	22	24.101738	3	0.003542663	14.3848601	181.001841	3.14E-06	1.07E-07	2.57E-09	53.4260175	45.30540722	7.100466216	12.2391694	0.089678936	1.128412265	3.25E-06	0.57197013	3.248607193	1.203924376
24	200	63.8	0.135580203	6	0.945395496	17.6	2.14E-05	22	44.4772858	3	0.00022019	27.7091876	74.1902289	1.31E-13	1.14E-11	1.24E-25	84.2434084	99.99987856	75.93677635	78.44340693	0.172746238	0.462521065	1.15E-11	2.587106324	1.15E-05	3.617300972
24	225	63.8	0.227810075	6	1.11817246	17.6	7.06E-05	22	44.6038338	3	0.000312646	27.3635845	70.5922248	6.61E-13	2.97E-11	3.78E-24	81.36379233	99.99959882	76.36430338	79.36424046	0.170591659	0.440090177	3.04E-11	2.610577214	3.04E-05	3.612070737
24	250	63.8	0.365551896	6	1.29254036	17.6	0.000207347	22	44.709224	3	0.000429359	27.0147119	67.227603	2.87E-12	7.07E-11	8.31E-23	78.45766067	99.99882189	76.72035135	80.2264829	0.168416697	0.419114255	7.35E-11	2.632641066	7.35E-05	3.604272468
24	275	63.8	0.563567766	6	1.46612119	17.6	0.000550286	22	44.7837535	3	0.000572624	26.6672073	64.2399898	1.09E-11	1.55E-10	1.38E-21	75.56464683	99.99687338	76.9721402	80.9882165	0.166250264	0.400488702	1.66E-10	2.652224376	0.000165609	3.593091447
24	300	63.8	0.838935225	6	1.63721246	17.6	0.00133794	22	44.8172977	3	0.000744081	26.3242371	61.7685339	3.67E-11	3.15E-10	1.80E-20	72.71312567	99.99239807	77.0854652	81.60704281	0.164112099	0.385081007	3.52E-10	2.668233578	0.000351991	3.577605193
24	325	63.8	1.2108741	6	1.80470209	17.6	0.00301417	22	44.7993553	3	0.000944524	25.9875816	59.9473732	1.12E-10	6.03E-10	1.89E-19	69.92163183	99.98287404	77.02484899	82.04041559	0.162013301	0.373727421	7.15E-10	2.679564413	0.000714655	3.556809473
24	350	63.8	1.70048265	6	1.96795367	17.6	0.00635203	22	44.7191277	3	0.001173717	25.6577405	58.9045745	3.10E-10	1.09E-09	1.64E-18	67.20077217	99.96390892	76.7538098	82.24610801	0.159956987	0.367226344	1.40E-09	2.685114763	0.001399894	3.529655558
24	375	63.8	2.3303919	6	2.12667826	17.6	0.012622899	22	44.5656483	3	0.001430229	25.3340204	58.7600918	7.91E-10	1.87E-09	1.21E-17	64.55536233	99.92827898	76.23529831	82.1829016	0.157938832	0.366325602	2.67E-09	2.683802927	0.002665239	3.495098089
24	400	63.8	3.12434748	6	2.28080008	17.6	0.023815998	22	44.3279671	3	0.001711296	25.0145836	59.6225275	1.88E-09	3.08E-09	7.64E-17	61.98666533	99.86468183	75.43232128	81.81151523	0.15594738	0.371702249	4.95E-09	2.674591489	0.004954903	3.452151645
24	425	63.8	4.10672769	6	2.43031823	17.6	0.042910745	22	43.9953901	3	0.002012735	24.6964524	61.5846527	4.17E-09	4.85E-09	4.22E-16	59.49469617	99.75618895	74.30875034	81.09573589	0.153964068	0.383934644	9.01E-09	2.656515303	0.009013423	3.39995266
24	450	63.8	5.3020051	6	2.57516349	17.6	0.074200744	22	43.5577668	3	0.002328921	24.3754716	64.717777	8.69E-09	7.35E-09	2.06E-15	57.0806085	99.57840487	72.83029324	80.00365346	0.151962991	0.403467351	1.60E-08	2.628710604	0.016044541	3.337821805
24	475	63.8	6.73415772	6	2.71504821	17.6	0.123662939	22	43.0058195	3	0.002652847	24.0462397	69.0651667	1.72E-08	1.08E-08	9.05E-15	54.7491965	99.29736966	70.96560642	78.508868	0.149910474	0.430570102	2.79E-08	2.590440838	0.027915334	3.265320535
24	500	63.8	8.42603399	6	2.84930786	17.6	0.199357698	22	42.3315017	3	0.002976282	23.7020252	74.6348281	3.22E-08	1.52E-08	3.59E-14	52.51153567	98.86728581	68.68750574	76.59148319	0.147764552	0.465292811	4.74E-08	2.541113523	0.047394049	3.182294369
24	525	63.8	10.3986747	6	2.97673531	17.6	0.311833654	22	41.5283734	3	0.003290037	23.3346938	81.39212	5.75E-08	2.09E-08	1.30E-13	50.38774483	98.22821788	65.97423446	74.23867722	0.145474513	0.507419516	7.84E-08	2.480281203	0.078395139	3.088894694
24	550	63.8	12.6705931	6	3.09541381	17.6	0.474493522	22	40.5919769	3	0.003584335	22.9346762	89.2528503	9.83E-08	2.79E-08	4.32E-13	48.40976983	97.30401408	62.81073277	71.4446113	0.1429807	0.55642534	1.26E-07	2.407618452	0.12618978	2.985570498
24	575	63.8	15.2570134	6	3.20256202	17.6	0.703852261	22	39.5201902	3	0.003849275	22.4910202	98.077769	1.61E-07	3.61E-08	1.33E-12	46.62396633	96.00083943	59.18983176	68.20940263	0.140214834	0.611442165	1.98E-07	2.322865387	0.19752901	2.87302096
24	600	63.8	18.1690626	6	3.29441588	17.6	1.01958662	22	38.3135372	3	0.004075369	21.9915771	107.669659	2.55E-07	4.56E-08	3.83E-12	45.09306867	94.2068942	55.11330135	64.53689412	0.137101176	0.671240487	3.01E-07	2.225726374	0.300624092	2.752098899
24	625	63.8	21.4129076	6	3.36618573	17.6	1.44423789	22	36.9754272	3	0.004254117	21.4233849	117.774532	3.89E-07	5.60E-08	1.03E-11	43.8969045	91.7941029	50.59265946	60.43091893	0.133558919	0.734236877	4.45E-07	2.115709121	0.444937775	2.62365168
24	650	63.8	24.9888182	6	3.41214252	17.6	2.00239508	22	35.5122994	3	0.004378571	20.7733128	128.088648	5.74E-07	6.71E-08	2.62E-11	43.130958	88.62275523	45.64966014	55.88974699	0.129506202	0.798537742	6.41E-07	1.9918836	0.64076111	2.488278297
24	675	63.8	28.890135	6	3.42589779	17.6	2.71917001	22	33.9336566	3	0.004443835	20.0290259	138.273059	8.20E-07	7.84E-08	6.30E-11	42.9017035	84.5501704	40.31640743	50.89837898	0.124866125	0.862029993	8.99E-07	1.852528696	0.898580467	2.345962223
24	700	63.8	33.1021202	6	3.40094044	17.6	3.61780531	22	32.2519799	3	0.004447458	19.1803038	147.976908	1.14E-06	8.93E-08	1.44E-10	43.31765933	79.44428801	34.63506723	45.41829123	0.119574972	0.922526296	1.23E-06	1.694613677	1.22827335	2.195497952
24	725	63.8	37.6007035	6	3.33146574	17.6	4.71636873	22	30.4825312	3	0.004389666	18.2206884	156.869541	1.54E-06	9.93E-08	3.13E-10	44.475571	73.2024504	28.6572	39.37417787	0.113592481	0.977965269	1.64E-06	1.513021591	1.638203942	2.033533555
24	750	63.8	42.351206	6	3.21346455	17.6	6.02372007	22	28.6430646	3	0.004273401	17.149338	164.679339	2.03E-06	1.08E-07	6.53E-10	46.4422575	65.77431778	22.44278581	32.63720617	0.106913406	1.026653568	2.13E-06	1.299345432	2.134315495	1.85282268
24	775	63.8	47.3072621	6	3.04592964	17.6	7.53530156	22	26.7534671	3	0.004104153	15.9728252	171.234115	2.60E-06	1.14E-07	1.31E-09	49.234506	57.18578659	16.05901047	25.00435009	0.099578721	1.067517736	2.72E-06	1.039934555	2.719334599	1.638671839
24	800	63.8	52.4103381	6	2.83189944	17.6	9.22973583	22	24.8353431	3	0.003889592	14.7064504	176.494443	3.27E-06	1.18E-07	2.52E-09	52.801676	47.55831915	9.578861824	16.17369307	0.091683813	1.100311981	3.39E-06	0.712541294	3.392209636	1.360729084
26	200	63.8	0.129676725	6	0.934114889	17.6	2.04E-05	22	44.4689419	3	0.000229876	27.7317499	74.4257185	1.31E-13	1.19E-11	1.20E-25	84.43141852	99.99988435	75.9085875	78.38347965	0.172886897	0.463989168	1.20E-11	2.585581393	1.20E-05	3.617636188
26	225	63.8	0.21802075	6	1.10684697	17.6	6.73E-05	22	44.5973809	3	0.000326266	27.3862387	70.8054735	6.63E-13	3.10E-11	3.64E-24	81.5525505	99.9996175	76.34250304	79.31011283	0.170732891	0.441419625	3.17E-11	2.609194086	3.17E-05	3.612626276
26	250	63.8	0.350018622	6	1.28131595	17.6	0.000197889	22	44.7057337	3	0.000447938	27.0371702	67.4040097	2.87E-12	7.37E-11	8.00E-23	78.64473417	99.99887563	76.7085598	80.18243598	0.168556708	0.42021402	7.66E-11	2.631509006	7.66E-05	3.605153114
26	275	63.8	0.539850872	6	1.45508592	17.6	0.000525599	22	44.7845273	3	0.000597308	26.6893026	64.3629438	1.09E-11	1.61E-10	1.33E-21	75.748568	99.99701364	76.97475439	80.95928063	0.166388012	0.401255229	1.72E-10	2.651472408	0.000172239	3.594433998
26	300	63.8	0.803929137	6	1.62640012	17.6	0.001278718	22	44.8239107	3	0.000776122	26.345921	61.8189135	3.68E-11	3.29E-10	1.73E-20	72.89333133	99.99273455	77.10780642	81.59915363	0.164247282	0.385395087	3.66E-10	2.668014478	0.000365518	3.579582281
26	325	63.8	1.16073275	6	1.7940977	17.6	0.002882165	22	44.8136945	3	0.00098527	26.0089224	59.9031215	1.12E-10	6.29E-10	1.82E-19	70.09837167	99.98362406	77.07329223	82.06055107	0.162146345	0.373451544	7.41E-10	2.680058294	0.000740678	3.559632199
26	350	63.8	1.6305592	6	1.95749997	17.6	0.006076098	22	44.7434214	3	0.001224594	25.6789239	58.7404339	3.10E-10	1.14E-09	1.58E-18	67.3750005	99.96547671	76.83588311	82.30238904	0.16008905	0.366203049	1.45E-09	2.686531793	0.001447493	3.533574497
26	375	63.8	2.23519745	6	2.11628286	17.6	0.01207777	22	44.6024838	3	0.001492722	25.3553563	58.4475659	7.93E-10	1.96E-09	1.16E-17	64.728619	99.93137631	76.35974257	82.28464293	0.158071845	0.364377234	2.75E-09	2.68638479	0.002748684	3.50040225
26	400	63.8	2.99753336	6	2.27034382	17.6	0.022791392	22	44.3802921	3	0.001786928	25.0365207	59.1301312	1.88E-09	3.21E-09	7.35E-17	62.16093633	99.87050346	75.60909493	81.9692108	0.156084142	0.368632523	5.10E-09	2.678611378	0.005096228	3.459165104
26	425	63.8	3.94109625	6	2.41966546	17.6	0.041068189	22	44.0664963	3	0.002103041	24.7196004	60.8785078	4.18E-09	5.07E-09	4.06E-16	59.67224233	99.76665801	74.54897399	81.32097766	0.154108379	0.379532355	9.25E-09	2.662276366	0.009246552	3.409028772
26	450	63.8	5.08955418	6	2.56417554	17.6	0.071015318	22	43.6512519	3	0.002435416	24.4006329	63.7626061	8.73E-09	7.69E-09	1.99E-15	57.263741	99.59650388	73.14612128	80.30898161	0.152119853	0.397512569	1.64E-08	2.636543027	0.016422221	3.349335223
26	475	63.8	6.46616421	6	2.70360133	17.6	0.118347371	22	43.1255254	3	0.002776986	24.074449	67.8257307	1.73E-08	1.13E-08	8.72E-15	54.93997783	99.32757176	71.37001824	78.90756377	0.150086338	0.422843138	2.85E-08	2.600698032	0.028520993	3.279657651
26	500	63.8	8.09318244	6	2.83731731	17.6	0.190767026	22	42.4814268	3	0.003119416	23.7345969	73.0778388	3.24E-08	1.60E-08	3.46E-14	52.71137817	98.91609644	69.19400946	77.09732724	0.147967612	0.455586138	4.84E-08	2.554168301	0.048361724	3.199843304
26	525	63.8	9.99123683	6	2.96418693	17.6	0.298350503	22	41.7125574	3	0.003453353	23.3732736	79.4886267	5.80E-08	2.20E-08	1.25E-13	50.5968845	98.30482669	66.5964777	74.86570927	0.14571503	0.495552646	7.99E-08	2.496523346	0.0799417	3.1100366
26	550	63.8	12.1786643	6	3.08240396	17.6	0.453897577	22	40.8143567	3	0.003768784	22.9812917	86.9810521	9.93E-08	2.93E-08	4.18E-13	48.62660067	97.42103649	63.56201588	72.20694091	0.143271313	0.542262363	1.29E-07	2.427455723	0.128664326	3.010674638
26	575	63.8	14.6708109	6	3.18934545	17.6	0.673183524	22	39.7844309	3	0.004055496	22.5481219	95.4261207	1.63E-07	3.81E-08	1.29E-12	46.8442425	96.17509361	60.08253682	69.12115527	0.140570821	0.594911104	2.01E-07	2.346730971	0.201484125	2.902447083
26	600	63.8	17.4792907	6	3.28145863	17.6	0.975021265	22	38.6228406	3	0.0043036	22.0620567	104.64003	2.59E-07	4.82E-08	3.71E-12	45.30902283	94.46010645	56.15824527	65.61238502	0.137540564	0.652352996	3.07E-07	2.25409686	0.306912039	2.786211642
26	625	63.8	20.6111916	6	3.35421617	17.6	1.38100834	22	37.3323253	3	0.004504105	21.5105533	114.385027	3.95E-07	5.94E-08	1.00E-11	44.09639717	92.1533617	51.79839628	61.68518206	0.13410235	0.713105827	4.55E-07	2.149138991	0.454831462	2.662854098
26	650	63.8	24.0682098	6	3.40218836	17.6	1.91480154	22	35.9184454	3	0.004649483	20.8808143	124.375545	5.85E-07	7.13E-08	2.55E-11	43.29686067	89.1204458	47.021775	57.33958571	0.130176394	0.775389298	6.56E-07	2.031064817	0.656094838	2.53307539
26	675	63.8	27.8456874	6	3.41929061	17.6	2.6007458	22	34.3896242	3	0.004734188	20.160664	134.291176	8.38E-07	8.36E-08	6.13E-11	43.01182317	85.22303523	41.85683851	52.56412344	0.125686791	0.837205905	9.22E-07	1.898388642	0.921899682	2.397073356
26	700	63.8	31.9315274	6	3.3992646	17.6	3.46170607	22	32.7570871	3	0.004755076	19.3397542	143.797657	1.17E-06	9.56E-08	1.40E-10	43.34559	80.33121551	36.34151047	47.32650531	0.120569027	0.896471765	1.26E-06	1.748472783	1.26297675	2.254053619
26	725	63.8	36.3049872	6	3.33642853	17.6	4.51604402	22	31.0347032	3	0.004711671	18.4110868	152.576074	1.58E-06	1.07E-07	3.06E-10	44.39285783	74.34065898	30.52264595	41.56159688	0.114779474	0.951198686	1.69E-06	1.576846994	1.688656368	2.101429632
26	750	63.8	40.935411	6	3.22667539	17.6	5.77387992	22	29.2387481	3	0.004606256	17.3727556	160.358613	2.09E-06	1.16E-07	6.38E-10	46.22207683	67.19386409	24.45523007	35.15622377	0.108306249	0.999717046	2.21E-06	1.376166342	2.205907368	1.933397331
26	775	63.8	45.7810833	6	3.06860147	17.6	7.23309814	22	27.3876092	3	0.004443762	16.2296839	166.966538	2.69E-06	1.24E-07	1.28E-09	48.85664217	58.90285148	18.20138243	27.93039497	0.101180045	1.040912558	2.82E-06	1.134544846	2.81846354	1.738119734
26	800	63.8	50.7885467	6	2.86452478	17.6	8.87594811	22	25.5014458	3	0.004231455	14.9949863	172.342873	3.40E-06	1.29E-07	2.47E-09	52.25792033	49.56847665	11.82920878	19.61477344	0.093482621	1.07443002	3.53E-06	0.832746364	3.526163539	1.491446115
28	200	63.8	0.124397331	6	0.922913937	17.6	1.94E-05	22	44.4603661	3	0.000239276	27.7541527	74.6630424	1.31E-13	1.23E-11	1.16E-25	84.61810105	99.99988955	75.8796152	78.32300706	0.173026562	0.465468707	1.25E-11	2.584043059	1.25E-05	3.617935966
28	225	63.8	0.209270384	6	1.09559581	17.6	6.44E-05	22	44.5904836	3	0.000339465	27.408744	71.0231723	6.64E-13	3.23E-11	3.51E-24	81.74006983	99.99963423	76.31920135	79.25467431	0.170873195	0.442776815	3.29E-11	2.60777814	3.29E-05	3.613122853
28	250	63.8	0.336139098	6	1.27016532	17.6	0.000189421	22	44.7014916	3	0.000465924	27.0594799	67.5885613	2.88E-12	7.66E-11	7.72E-23	78.830578	99.99892374	76.69422838	80.13597819	0.168695792	0.421364563	7.95E-11	2.630316135	7.95E-05	3.605939997
28	275	63.8	0.518665292	6	1.44413009	17.6	0.000503512	22	44.7841174	3	0.000621181	26.7112363	64.4991493	1.09E-11	1.68E-10	1.28E-21	75.93116517	99.99713914	76.97336959	80.92639419	0.166524752	0.40210437	1.79E-10	2.650620339	0.000178643	3.595633247
28	300	63.8	0.772666518	6	1.61568064	17.6	0.001225769	22	44.8287496	3	0.000807088	26.3674129	61.8894373	3.68E-11	3.42E-10	1.67E-20	73.07198933	99.99303541	77.12415405	81.58521306	0.164381268	0.38583475	3.79E-10	2.667641562	0.000378573	3.58134792
28	325	63.8	1.11596116	6	1.78360901	17.6	0.002764212	22	44.8254736	3	0.001024624	26.0300177	59.8880938	1.12E-10	6.54E-10	1.75E-19	70.27318317	99.98429425	77.11308649	82.07184067	0.162277859	0.373357858	7.66E-10	2.680326772	0.000765774	3.562152579
28	350	63.8	1.5681314	6	1.94719594	17.6	0.00582969	22	44.7641345	3	0.001273707	25.6997783	58.6171914	3.11E-10	1.18E-09	1.53E-18	67.54673433	99.96687676	76.9058598	82.34619779	0.160219061	0.365434724	1.49E-09	2.687630315	0.00149336	3.537073218
28	375	63.8	2.15021296	6	2.10608394	17.6	0.011591271	22	44.6344434	3	0.001553023	25.3762407	58.1905929	7.95E-10	2.03E-09	1.12E-17	64.898601	99.93414051	76.46771419	82.36931192	0.158202044	0.362775198	2.83E-09	2.688529828	0.002829012	3.505137275
28	400	63.8	2.88432106	6	2.26014502	17.6	0.021877574	22	44.4261331	3	0.001859885	25.0578321	58.7112559	1.89E-09	3.34E-09	7.09E-17	62.33091633	99.8756956	75.76396318	82.10412818	0.156217003	0.366021146	5.23E-09	2.68204731	0.00523208	3.465425798
28	425	63.8	3.79322149	6	2.40934606	17.6	0.039425971	22	44.1291625	3	0.002190133	24.7418814	60.2674026	4.20E-09	5.28E-09	3.92E-16	59.84423233	99.7759888	74.76068412	81.51650881	0.154247284	0.375722567	9.47E-09	2.667274196	0.009470193	3.417130807
28	450	63.8	4.89985484	6	2.55361134	17.6	0.068178231	22	43.7339647	3	0.002538105	24.4245984	62.9276374	8.77E-09	8.01E-09	1.92E-15	57.439811	99.61262369	73.42555642	80.57634135	0.15226926	0.392307158	1.68E-08	2.643397857	0.016783499	3.359613504
28	475	63.8	6.22682018	6	2.69268082	17.6	0.113616525	22	43.2317319	3	0.002896685	24.1010208	66.7351967	1.73E-08	1.18E-08	8.43E-15	55.12198633	99.35445156	71.72882399	79.25863745	0.150251994	0.416044467	2.91E-08	2.60972572	0.029098178	3.292457809
28	500	63.8	7.79582341	6	2.82596299	17.6	0.183126996	22	42.6147249	3	0.003257439	23.7649455	71.7016198	3.26E-08	1.67E-08	3.35E-14	52.90061683	98.9595057	69.64434088	77.54445717	0.148156813	0.447006433	4.93E-08	2.565702028	0.049279703	3.215512714
28	525	63.8	9.62709341	6	2.95238307	17.6	0.286368138	22	41.8765977	3	0.003610867	23.4088636	77.8002492	5.84E-08	2.30E-08	1.21E-13	50.7936155	98.37290831	67.15066791	75.42148172	0.145936907	0.485026865	8.14E-08	2.510911299	0.081401425	3.128916395
28	550	63.8	11.7387673	6	3.07023152	17.6	0.4356067	22	41.0127202	3	0.003946746	23.0239274	84.9601247	1.00E-07	3.07E-08	4.05E-13	48.82947467	97.52496193	64.23216284	72.88401695	0.143537115	0.529663379	1.31E-07	2.445061643	0.130988127	3.033094837
28	575	63.8	14.1462437	6	3.17702386	17.6	0.64596349	22	40.0204841	3	0.004254577	22.5999849	93.061034	1.65E-07	4.00E-08	1.25E-12	47.04960233	96.3297529	60.88001385	69.93221047	0.140894148	0.580166542	2.05E-07	2.367940042	0.205181417	2.928727697
28	600	63.8	16.8614985	6	3.26939199	17.6	0.935485123	22	38.8995709	3	0.004524105	22.1257259	101.930719	2.62E-07	5.07E-08	3.60E-12	45.5101335	94.68474362	57.09314493	66.57024024	0.137937495	0.635462451	3.13E-07	2.279330415	0.312768685	2.816673743
28	625	63.8	19.892351	6	3.34303825	17.6	1.32492707	22	37.6521639	3	0.004745889	21.5889901	111.345476	4.01E-07	6.26E-08	9.73E-12	44.28269583	92.47200528	52.87893209	62.80323786	0.134591345	0.69415648	4.64E-07	2.178882933	0.464023224	2.697846528
28	650	63.8	23.2416614	6	3.39279626	17.6	1.83710406	22	36.2830844	3	0.004911869	20.9772956	121.035576	5.95E-07	7.54E-08	2.48E-11	43.45339567	89.56190875	48.25366351	58.63268722	0.130777883	0.754567068	6.70E-07	2.065918831	0.670321075	2.573025842
28	675	63.8	26.9064322	6	3.41285175	17.6	2.49564758	22	34.7998399	3	0.005015897	20.2786395	130.696947	8.55E-07	8.87E-08	5.97E-11	43.1191375	85.8201842	43.24270236	54.05002522	0.126422281	0.814798552	9.44E-07	1.939146949	0.9435281	2.442578588
28	700	63.8	30.8767851	6	3.39717735	17.6	3.3230268	22	33.2125806	3	0.005054179	19.4826074	140.010236	1.19E-06	1.02E-07	1.37E-10	43.3803775	81.11916591	37.88033986	49.02813212	0.121459611	0.872860003	1.30E-06	1.796253493	1.295184432	2.306036051
28	725	63.8	35.1348055	6	3.34021656	17.6	4.33776752	22	31.5339697	3	0.005025571	18.5817865	148.667546	1.62E-06	1.14E-07	2.98E-10	44.329724	75.35359364	32.20935709	43.51033692	0.11584366	0.926831912	1.74E-06	1.633298898	1.735547524	2.161415474
28	750	63.8	39.6532985	6	3.23780364	17.6	5.55097417	22	29.7789866	3	0.004931719	17.573404	156.40553	2.15E-06	1.25E-07	6.24E-10	46.036606	68.46037403	26.28036014	37.39653112	0.109557143	0.975072504	2.27E-06	1.443804223	2.272584921	2.004037658
28	775	63.8	44.3946043	6	3.08822155	17.6	6.96254017	22	27.9646826	3	0.004776992	16.4610007	163.041143	2.78E-06	1.33E-07	1.25E-09	48.52964083	60.44011267	20.15095473	30.52599269	0.102622133	1.016440631	2.91E-06	1.217309557	2.911030971	1.824250903
28	800	63.8	49.3097744	6	2.89318995	17.6	8.55778851	22	26.1099015	3	0.004568225	15.2558144	168.503484	3.51E-06	1.39E-07	2.42E-09	51.7801675	51.37620165	13.88480236	22.65671188	0.095108691	1.050494277	3.65E-06	0.936982086	3.651635904	1.602509034
30	200	63.8	0.119637007	6	0.911792098	17.6	1.86E-05	22	44.4516103	3	0.000248425	27.7763972	74.901583	1.31E-13	1.28E-11	1.12E-25	84.80346503	99.99989425	75.8500348	78.26216886	0.17316524	0.46695583	1.29E-11	2.582495868	1.29E-05	3.618206269
30	225	63.8	0.201384019	6	1.08441745	17.6	6.17E-05	22	44.5832279	3	0.000352293	27.4311034	71.2443081	6.65E-13	3.35E-11	3.40E-24	81.92637583	99.99964935	76.29468885	79.19822349	0.171012589	0.444155433	3.41E-11	2.606336929	3.41E-05	3.613570397
30	250	63.8	0.32363467	6	1.25908534	17.6	0.000181778	22	44.6966338	3	0.000483382	27.0816475	67.7796621	2.88E-12	7.95E-11	7.47E-23	79.01524433	99.99896717	76.67781689	80.08758331	0.168833991	0.422555934	8.23E-11	2.629074479	8.23E-05	3.606648917
30	275	63.8	0.499584309	6	1.43324816	17.6	0.000483588	22	44.7827313	3	0.000644333	26.7330201	64.646184	1.09E-11	1.74E-10	1.24E-21	76.11253067	99.99725234	76.96868682	80.8902816	0.166660558	0.403021022	1.85E-10	2.649686595	0.000184845	3.596713353
30	300	63.8	0.744516137	6	1.60504497	17.6	0.001178033	22	44.8321203	3	0.000837095	26.388732	61.97655	3.69E-11	3.54E-10	1.61E-20	73.2492505	99.99330663	77.13554155	81.56629195	0.164514177	0.386377833	3.91E-10	2.667142112	0.000391208	3.582937766
30	325	63.8	1.0756538	6	1.77322206	17.6	0.002657936	22	44.83513	3	0.001062736	26.0508979	59.8972291	1.12E-10	6.78E-10	1.70E-19	70.446299	99.98489809	77.14570946	82.07581945	0.162408032	0.373414809	7.90E-10	2.680409027	0.000790044	3.564421603
30	350	63.8	1.51193534	6	1.93702098	17.6	0.005607803	22	44.7818753	3	0.001321247	25.7203501	58.5278409	3.11E-10	1.23E-09	1.48E-18	67.716317	99.96813748	76.96579493	82.37967376	0.160347311	0.364877689	1.54E-09	2.688465052	0.001537683	3.540222587
30	375	63.8	2.07371747	6	2.09605214	17.6	0.011153444	22	44.6623529	3	0.00161137	25.3967421	57.9797206	7.97E-10	2.11E-09	1.08E-17	65.06579767	99.93662816	76.56200304	82.43981815	0.158329855	0.361460566	2.91E-09	2.690312555	0.002906562	3.509399114
30	400	63.8	2.78241937	6	2.25016327	17.6	0.021055675	22	44.4665854	3	0.001930454	25.0786175	58.3534508	1.89E-09	3.47E-09	6.86E-17	62.49727883	99.88036548	75.90062635	82.22013195	0.156346584	0.363790496	5.36E-09	2.684998442	0.005363067	3.471060577
30	425	63.8	3.66011529	6	2.39930604	17.6	0.037949863	22	44.1848112	3	0.002274354	24.7634376	59.7353031	4.21E-09	5.48E-09	3.80E-16	60.011566	99.78437578	74.94868649	81.68735397	0.154381671	0.372405321	9.69E-09	2.671637973	0.009685436	3.424422789
30	450	63.8	4.72908377	6	2.5434009	17.6	0.065629774	22	43.8077167	3	0.002637394	24.4475677	62.1926647	8.80E-09	8.33E-09	1.86E-15	57.609985	99.62710356	73.67471858	80.81213796	0.152412457	0.387725148	1.71E-08	2.64944016	0.01713033	3.368864434
30	475	63.8	6.0113204	6	2.68219863	17.6	0.109369821	22	43.3267026	3	0.003012411	24.1262318	65.7686314	1.74E-08	1.22E-08	8.17E-15	55.2966895	99.37858056	72.04967095	79.57010285	0.150409166	0.410018649	2.97E-08	2.617731091	0.029650424	3.303979274
30	500	63.8	7.52801908	6	2.81513764	17.6	0.176273496	22	42.7341748	3	0.003390886	23.7934496	70.4760416	3.28E-08	1.74E-08	3.24E-14	53.08103933	98.99844605	70.04788784	77.94273046	0.148334515	0.439365861	5.02E-08	2.575970578	0.050154402	3.22961801
30	525	63.8	9.29902536	6	2.94119774	17.6	0.275626572	22	42.0238471	3	0.003763183	23.4419757	76.2913405	5.88E-08	2.40E-08	1.18E-13	50.98003767	98.43393993	67.64813209	75.91793042	0.146143336	0.475619938	8.28E-08	2.523756512	0.082785908	3.145913176
30	550	63.8	11.3422633	6	3.05875486	17.6	0.419220307	22	41.1910441	3	0.004118885	23.063267	83.1488026	1.01E-07	3.21E-08	3.93E-13	49.02075233	97.61806644	64.83460845	73.4900842	0.143782368	0.518371129	1.33E-07	2.460810578	0.133181799	3.053280331
30	575	63.8	13.6731341	6	3.16544681	17.6	0.621591315	22	40.2329867	3	0.004447234	22.6475111	90.9358201	1.67E-07	4.18E-08	1.21E-12	47.24255317	96.46823116	61.59792804	70.65935154	0.141190439	0.566917409	2.09E-07	2.386938056	0.208656637	2.952388933
30	600	63.8	16.3038812	6	3.25806855	17.6	0.900100681	22	39.1490434	3	0.00473764	22.183757	99.4901774	2.65E-07	5.31E-08	3.50E-12	45.6988575	94.88579159	57.93595743	67.43002396	0.138299276	0.620247484	3.18E-07	2.301953344	0.318254099	2.844096117
30	625	63.8	19.2429095	6	3.33252552	17.6	1.27474686	22	37.9409298	3	0.004980246	21.6601955	108.600451	4.07E-07	6.57E-08	9.47E-12	44.457908	92.75712011	53.85449257	63.8077028	0.135035258	0.677043284	4.73E-07	2.205560826	0.472610455	2.72933535
30	650	63.8	22.4940388	6	3.38388511	17.6	1.76757971	22	36.6128397	3	0.005166501	21.0646419	118.01084	6.04E-07	7.94E-08	2.41E-11	43.60191483	89.95693347	49.36770169	59.79506837	0.131322423	0.735710082	6.84E-07	2.097177143	0.683591836	2.608947997
30	675	63.8	26.0556628	6	3.40657525	17.6	2.40156684	22	35.1714959	3	0.005289698	20.3852728	127.431772	8.70E-07	9.36E-08	5.82E-11	43.22374583	86.35473386	44.49829696	55.38598731	0.12708706	0.794442607	9.64E-07	1.975674077	0.963693887	2.483436075
30	700	63.8	29.9197848	6	3.39478018	17.6	3.19877611	22	33.6261195	3	0.005345429	19.6116518	136.557346	1.22E-06	1.08E-07	1.33E-10	43.42033033	81.82513574	39.27743074	50.55768156	0.122264107	0.851333795	1.33E-06	1.83900855	1.325225696	2.35259277
30	725	63.8	34.0709142	6	3.34306792	17.6	4.17780403	22	31.9883225	3	0.005331921	18.7360466	145.089958	1.66E-06	1.21E-07	2.92E-10	44.28220133	76.2624771	33.74433277	45.26061445	0.116805358	0.904528304	1.78E-06	1.683682948	1.779334394	2.214919665
30	750	63.8	38.4848542	6	3.247242	17.6	5.3505283	22	30.2719419	3	0.005250199	17.7549723	152.771076	2.20E-06	1.33E-07	6.11E-10	45.8793	69.59927102	27.94574966	39.40571918	0.110689087	0.952414379	2.33E-06	1.503935632	2.334958217	2.066631641
30	775	63.8	43.1275031	6	3.10533572	17.6	6.71851043	22	28.4928351	3	0.005104078	16.6708011	159.414966	2.85E-06	1.43E-07	1.23E-09	48.24440467	61.82664528	21.93525372	32.84859323	0.103930083	0.993834106	3.00E-06	1.290478664	2.997820694	1.899785573
30	800	63.8	47.9539284	6	2.91856718	17.6	8.26969884	22	26.6686495	3	0.004899943	15.4931484	164.939596	3.62E-06	1.50E-07	2.37E-09	51.35721367	53.01307477	15.77246453	25.37042833	0.096588292	1.028276078	3.77E-06	1.028433159	3.769595977	1.698345137
32	200	63.8	0.11531402	6	0.90074906	17.6	1.79E-05	22	44.442715	3	0.00025735	27.798484	75.1408572	1.32E-13	1.33E-11	1.09E-25	84.98751567	99.99989853	75.81998311	78.20110537	0.173302935	0.468447527	1.34E-11	2.580943366	1.34E-05	3.618451739
32	225	63.8	0.194225495	6	1.0733108	17.6	5.93E-05	22	44.5756805	3	0.000364789	27.4533191	71.4680901	6.66E-13	3.46E-11	3.30E-24	82.11148667	99.9996631	76.26919088	79.14099201	0.171151088	0.445550548	3.53E-11	2.604876342	3.53E-05	3.613976636
32	250	63.8	0.312288485	6	1.24807367	17.6	0.000174829	22	44.6912663	3	0.00050037	27.1036778	67.976068	2.89E-12	8.22E-11	7.24E-23	79.19877217	99.99900665	76.65968345	80.03762049	0.168971334	0.42378038	8.51E-11	2.627793405	8.51E-05	3.607292169
32	275	63.8	0.482275858	6	1.42243591	17.6	0.000465486	22	44.7805305	3	0.000666839	26.7546627	64.802161	1.09E-11	1.80E-10	1.20E-21	76.29273483	99.99735519	76.96125169	80.85150682	0.166795483	0.403993423	1.91E-10	2.648685525	0.000190866	3.597693115
32	300	63.8	0.718986774	6	1.59448615	17.6	0.001134688	22	44.8342607	3	0.000866243	26.409893	62.0774831	3.69E-11	3.67E-10	1.57E-20	73.42523083	99.99355291	77.14277264	81.54322327	0.1646461	0.387007077	4.03E-10	2.666537372	0.000403464	3.584379567
32	325	63.8	1.03910594	6	1.76292605	17.6	0.002561491	22	44.8430042	3	0.001099734	26.0715864	59.9265871	1.12E-10	7.01E-10	1.64E-19	70.61789917	99.98544608	77.17231149	82.07368251	0.162537009	0.373597835	8.14E-10	2.680335557	0.000813571	3.566478952
32	350	63.8	1.46098736	6	1.92695911	17.6	0.005406552	22	44.7971176	3	0.001367374	25.7406751	58.4669279	3.12E-10	1.27E-09	1.43E-18	67.88401483	99.96928095	77.01728919	82.40448344	0.160474022	0.364497942	1.58E-09	2.689078597	0.001580618	3.543077754
32	375	63.8	2.0043714	6	2.08616473	17.6	0.010756554	22	44.6868552	3	0.00166796	25.4169138	57.8075889	7.98E-10	2.18E-09	1.05E-17	65.23058783	99.93888322	76.64478108	82.49842687	0.158455611	0.360387452	2.98E-09	2.69179098	0.002981619	3.513262454
32	400	63.8	2.69004449	6	2.24036722	17.6	0.020311047	22	44.5025019	3	0.001998875	25.0989542	58.0470187	1.90E-09	3.59E-09	6.66E-17	62.66054633	99.88459633	76.02196588	82.32023119	0.156473368	0.36188012	5.49E-09	2.687541968	0.005489695	3.476168189
32	425	63.8	3.53945057	6	2.38950354	17.6	0.036613313	22	44.2345503	3	0.002355991	24.7843791	59.2697164	4.22E-09	5.67E-09	3.68E-16	60.174941	99.79196982	75.11672399	81.83742582	0.154512226	0.369502733	9.89E-09	2.675468292	0.009893176	3.431032437
32	450	63.8	4.57426237	6	2.53348995	17.6	0.063323654	22	43.873919	3	0.00273362	24.4696957	61.5419357	8.83E-09	8.63E-09	1.80E-15	57.7751675	99.64020651	73.898375	81.02135915	0.152550408	0.383668336	1.75E-08	2.654798492	0.017464312	3.377249854
32	475	63.8	5.81591943	6	2.67208649	17.6	0.105529336	22	43.4122025	3	0.003124557	24.1502966	64.9065831	1.75E-08	1.27E-08	7.93E-15	55.46522517	99.4004015	72.33852196	79.84820502	0.150559192	0.404644417	3.02E-08	2.624875548	0.030180606	3.314423265
32	500	63.8	7.28513813	6	2.80475809	17.6	0.170079484	22	42.8419447	3	0.003520206	23.8204027	69.3775752	3.30E-08	1.80E-08	3.15E-14	53.25403183	99.0336393	70.41197534	78.29983155	0.148502548	0.432517738	5.10E-08	2.585173336	0.05099102	3.242405025
32	525	63.8	9.00139733	6	2.9305332	17.6	0.265924689	22	42.1569241	3	0.003910805	23.4730066	74.9340256	5.92E-08	2.49E-08	1.14E-13	51.15778	98.48906427	68.09771655	76.36436406	0.146336791	0.467158086	8.41E-08	2.535301743	0.084104501	3.161322521
32	550	63.8	10.9824011	6	3.04786397	17.6	0.404428731	22	41.3524381	3	0.00428576	23.0998402	81.5147604	1.02E-07	3.34E-08	3.82E-13	49.20226717	97.70210948	65.37985845	74.03625837	0.144010375	0.508184088	1.35E-07	2.474994407	0.13526193	3.071581518
32	575	63.8	13.2435172	6	3.15449718	17.6	0.599602739	22	40.4255708	3	0.004634073	22.6913988	89.0138212	1.68E-07	4.36E-08	1.18E-12	47.425047	96.59316626	62.24855	71.31568405	0.141464046	0.554935171	2.12E-07	2.404072367	0.21193854	2.973841259
32	600	63.8	15.7971848	6	3.24737306	17.6	0.868190031	22	39.3754296	3	0.004944846	22.2370585	97.2778105	2.68E-07	5.55E-08	3.41E-12	45.87711567	95.0671021	58.70077568	68.20702033	0.138631571	0.606455017	3.23E-07	2.32237598	0.323416648	2.868955319
32	625	63.8	18.6522807	6	3.32257815	17.6	1.22950399	22	38.2033336	3	0.005207839	21.7253329	106.106132	4.12E-07	6.88E-08	9.23E-12	44.6236975	93.01418188	54.74099189	64.71625437	0.135441341	0.661493055	4.81E-07	2.229655638	0.480671748	2.757871189
32	650	63.8	21.8134221	6	3.37538904	17.6	1.70489614	22	36.9129382	3	0.005414043	21.1443173	115.255333	6.13E-07	8.33E-08	2.35E-11	43.743516	90.31309011	50.38154797	60.84706483	0.13181914	0.718531539	6.96E-07	2.125408913	0.696030187	2.641478676
32	675	63.8	25.2801787	6	3.40045213	17.6	2.31671573	22	35.5102883	3	0.005556228	20.4823697	124.448799	8.84E-07	9.84E-08	5.68E-11	43.32579783	86.83684244	45.64286588	56.59537092	0.127692387	0.775845983	9.83E-07	2.008645675	0.982582533	2.520388983
32	700	63.8	29.0461631	6	3.39214614	17.6	3.0866315	22	34.0037962	3	0.005629412	19.729064	133.392813	1.24E-06	1.14E-07	1.30E-10	43.464231	82.46232102	40.55336554	51.94208196	0.122996085	0.831605278	1.35E-06	1.877551869	1.353369536	2.394608591
32	725	63.8	33.0979781	6	3.34516091	17.6	4.03324286	22	32.4041512	3	0.00563122	18.8764211	141.799369	1.69E-06	1.28E-07	2.86E-10	44.24731817	77.08384739	35.14915946	46.84374084	0.117680489	0.884013921	1.82E-06	1.729002646	1.820392466	2.263033206
32	750	63.8	37.4140419	6	3.25528959	17.6	5.1690375	22	30.7241783	3	0.005562083	17.9203671	149.414899	2.25E-06	1.41E-07	5.98E-10	45.7451735	70.63046875	29.47357534	41.22071491	0.111720201	0.931491104	2.39E-06	1.557838511	2.393531809	2.122599767
32	775	63.8	41.9633897	6	3.12036515	17.6	6.49697315	22	28.9786646	3	0.005425264	16.8622786	156.052169	2.93E-06	1.52E-07	1.20E-09	47.99391417	63.08537983	23.57656959	34.94257251	0.105123804	0.972869561	3.08E-06	1.355748702	3.079485591	1.966725884
32	800	63.8	46.7046785	6	2.94118191	17.6	8.00725701	22	27.184169	3	0.005226694	15.7103597	161.620187	3.72E-06	1.60E-07	2.33E-09	50.9803015	54.50422153	17.51408446	27.8104128	0.097942443	1.007582024	3.88E-06	1.109468098	3.880857477	1.782109822
34	200	63.8	0.111363672	6	0.889784676	17.6	1.72E-05	22	44.4337123	3	0.000266075	27.8204135	75.3804798	1.32E-13	1.37E-11	1.06E-25	85.1702554	99.99990244	75.78956858	78.13992785	0.173439649	0.469941397	1.38E-11	2.57938837	1.38E-05	3.618676049
34	225	63.8	0.187687038	6	1.06227509	17.6	5.71E-05	22	44.5678946	3	0.000376987	27.4753927	71.69389	6.67E-13	3.58E-11	3.21E-24	82.29541517	99.99967568	76.24288716	79.08316475	0.1712887	0.446958243	3.64E-11	2.603401048	3.64E-05	3.614347686
34	250	63.8	0.301928906	6	1.23712854	17.6	0.000168473	22	44.6854729	3	0.000516934	27.1255744	68.1767925	2.89E-12	8.49E-11	7.04E-23	79.381191	99.99904277	76.64011115	79.98638164	0.169107843	0.425031748	8.78E-11	2.626480335	8.78E-05	3.607879484
34	275	63.8	0.466477116	6	1.41169006	17.6	0.000448938	22	44.7776428	3	0.000688763	26.7761709	64.965585	1.10E-11	1.86E-10	1.17E-21	76.47183233	99.99744922	76.95149595	80.81051622	0.166929571	0.40501225	1.97E-10	2.647628491	0.000196723	3.598587411
34	300	63.8	0.695689637	6	1.58399873	17.6	0.001095084	22	44.8353595	3	0.000894616	26.4309074	62.1900441	3.70E-11	3.78E-10	1.52E-20	73.60002117	99.99377793	77.1464848	81.51666784	0.164777109	0.387708811	4.15E-10	2.66584416	0.000415378	3.585695284
34	325	63.8	1.0057598	6	1.75271249	17.6	0.002473415	22	44.8493657	3	0.001135726	26.0921015	59.9730477	1.13E-10	7.24E-10	1.60E-19	70.78812517	99.9859465	77.19380304	82.06637588	0.162664905	0.373887482	8.36E-10	2.680130508	0.000836425	3.568356036
34	350	63.8	1.41450881	6	1.91699774	17.6	0.005222864	22	44.8102363	3	0.001412224	25.7607815	58.4301331	3.12E-10	1.31E-09	1.39E-18	68.05003767	99.97032464	77.06160912	82.42194555	0.160599371	0.364268554	1.62E-09	2.68950467	0.001622297	3.545682375
34	375	63.8	1.94111426	6	2.07640376	17.6	0.01039449	22	44.7084593	3	0.001722959	25.4367978	57.668369	8.00E-10	2.25E-09	1.02E-17	65.39327067	99.9409404	76.71776791	82.54693149	0.158579573	0.359519519	3.05E-09	2.693011025	0.00305442	3.516786417
34	400	63.8	2.60578399	6	2.23073216	17.6	0.019632119	22	44.5345579	3	0.002065352	25.1189032	57.7842783	1.90E-09	3.71E-09	6.47E-17	62.82113067	99.88845387	76.13026318	82.4068083	0.156597736	0.360242128	5.61E-09	2.689739016	0.005612388	3.480826819
34	425	63.8	3.42938433	6	2.37990553	17.6	0.035395358	22	44.2792575	3	0.002435287	24.8047931	58.8607437	4.23E-09	5.86E-09	3.58E-16	60.33490783	99.79889001	75.26776182	81.96982357	0.154639492	0.366953092	1.01E-08	2.678844807	0.010094163	3.43706089
34	450	63.8	4.43303083	6	2.52383568	17.6	0.061223355	22	43.9336902	3	0.00282707	24.4911045	60.9629632	8.86E-09	8.92E-09	1.75E-15	57.936072	99.65214003	74.10030473	81.20795762	0.152683876	0.380058871	1.78E-08	2.659574678	0.017786774	3.384897953
34	475	63.8	5.63764863	6	2.66229054	17.6	0.102033647	22	43.4896307	3	0.003233457	24.1733841	64.133622	1.76E-08	1.31E-08	7.71E-15	55.628491	99.42026337	72.60010372	80.09789174	0.150703125	0.399825578	3.07E-08	2.631286952	0.030691101	3.323949206
34	500	63.8	7.06350768	6	2.79475871	17.6	0.164444886	22	42.9397548	3	0.003645779	23.846036	68.3875398	3.31E-08	1.87E-08	3.06E-14	53.42068817	99.06565406	70.74241486	78.62185214	0.148662353	0.426345601	5.18E-08	2.593468294	0.051793825	3.254068594
34	525	63.8	8.72973677	6	2.92031232	17.6	0.257104175	22	42.2779082	3	0.004054161	23.5022688	73.7061474	5.95E-08	2.58E-08	1.11E-13	51.328128	98.53918082	68.50644662	76.76816616	0.146519219	0.459503176	8.54E-08	2.545739404	0.085364858	3.175378771
34	550	63.8	10.6538177	6	3.03747196	17.6	0.390988347	22	41.4993744	3	0.004447845	23.1340645	80.0322636	1.03E-07	3.47E-08	3.72E-13	49.37546733	97.7784753	65.87626486	74.53136005	0.144223738	0.498941819	1.37E-07	2.487844509	0.137242073	3.088276269
34	575	63.8	12.8510582	6	3.14408227	17.6	0.579632686	22	40.6011279	3	0.004815611	22.7321985	87.2657942	1.70E-07	4.53E-08	1.15E-12	47.59862883	96.70663247	62.84164831	71.91161264	0.141718402	0.544037519	2.15E-07	2.419618352	0.215050595	2.99341024
34	600	63.8	15.3340381	6	3.2372139	17.6	0.839220206	22	39.5820566	3	0.005146274	22.2863464	95.2611484	2.71E-07	5.78E-08	3.33E-12	46.046435	95.23170338	59.39883986	68.91337055	0.138938844	0.593882624	3.28E-07	2.340923582	0.328295833	2.891629297
34	625	63.8	18.1120158	6	3.31311612	17.6	1.18844068	22	38.4431399	3	0.005429238	21.78532	103.82735	4.16E-07	7.18E-08	9.01E-12	44.781398	93.24749614	55.55114831	65.5429372	0.135815316	0.647286539	4.88E-07	2.251550028	0.488271408	2.783890507
34	650	63.8	21.1902764	6	3.36725402	17.6	1.64800507	22	37.1875683	3	0.005655069	21.217478	112.731973	6.21E-07	8.71E-08	2.30E-11	43.87909967	90.63633483	51.30935236	61.80483483	0.132275243	0.702800261	7.08E-07	2.151064565	0.707737107	2.671121937
34	675	63.8	24.5693913	6	3.39447225	17.6	2.2396857	22	35.8207964	3	0.005816046	20.571359	121.710052	8.97E-07	1.03E-07	5.56E-11	43.4254625	87.27451307	46.69187973	57.69673232	0.12824717	0.758771926	1.00E-06	2.038595288	1.000346795	2.554023826
34	700	63.8	28.2443594	6	3.3893288	17.6	2.98475928	22	34.3505272	3	0.005906646	19.8365703	130.478955	1.26E-06	1.19E-07	1.28E-10	43.51118667	83.04114045	41.72475405	53.20269978	0.123666307	0.813439534	1.38E-06	1.912523967	1.379838502	2.432778309
34	725	63.8	32.2036041	6	3.34663161	17.6	3.90177854	22	32.7866352	3	0.005923921	19.0049433	138.759615	1.72E-06	1.35E-07	2.80E-10	44.2228065	77.83080375	36.44133514	48.28451106	0.118481729	0.865063309	1.86E-06	1.770043633	1.859033894	2.306605715
34	750	63.8	36.4278381	6	3.26217826	17.6	5.00371319	22	31.1410443	3	0.005867731	18.0719133	146.303456	2.30E-06	1.49E-07	5.87E-10	45.63036233	71.56981142	30.88190642	42.87067045	0.112664979	0.912093564	2.45E-06	1.606506181	2.448727569	2.17303419
34	775	63.8	40.8888764	6	3.13364025	17.6	6.29469793	22	29.4275796	3	0.005740799	17.0380027	152.922612	2.99E-06	1.61E-07	1.18E-09	47.7726625	64.23467085	25.09317432	36.84282342	0.106219313	0.953359093	3.16E-06	1.414425782	3.156575096	2.02658217
34	800	63.8	45.5485947	6	2.96145112	17.6	7.76689594	22	27.6618084	3	0.005548592	15.9101812	158.518849	3.81E-06	1.70E-07	2.29E-09	50.64248133	55.86990943	19.12773108	30.01930841	0.099188182	0.988247481	3.99E-06	1.181888332	3.986110102	1.856118392
36	200	63.8	0.107733981	6	0.878898922	17.6	1.65E-05	22	44.4246283	3	0.000274621	27.8421856	75.6201394	1.32E-13	1.41E-11	1.03E-25	85.35168463	99.99990605	75.75887939	78.07872682	0.173575382	0.471435497	1.43E-11	2.57783315	1.43E-05	3.618882151
36	225	63.8	0.181682066	6	1.05130976	17.6	5.50E-05	22	44.5599129	3	0.000388917	27.4973254	71.9212012	6.68E-13	3.69E-11	3.12E-24	82.47817067	99.99968726	76.21592196	79.02489007	0.171425435	0.44837536	3.76E-11	2.601914802	3.76E-05	3.61468846
36	250	63.8	0.292418054	6	1.22624859	17.6	0.000162627	22	44.6793212	3	0.000533114	27.1473402	68.3810413	2.90E-12	8.75E-11	6.85E-23	79.5625235	99.99907598	76.61932838	79.93410229	0.169243536	0.426305088	9.04E-11	2.625141237	9.04E-05	3.60841868
36	275	63.8	0.45197696	6	1.40100802	17.6	0.000433726	22	44.7741712	3	0.000710159	26.7975502	65.1352537	1.10E-11	1.91E-10	1.14E-21	76.64986633	99.99753565	76.93976757	80.76766959	0.167062855	0.406070009	2.02E-10	2.646524625	0.000202431	3.599408193
36	300	63.8	0.674312418	6	1.57357838	17.6	0.001058699	22	44.8355681	3	0.000922285	26.4517845	62.3124703	3.70E-11	3.90E-10	1.48E-20	73.77369367	99.99398467	77.14718953	81.48715594	0.164907262	0.388472047	4.27E-10	2.665075993	0.00042698	3.586902559
36	325	63.8	0.975167307	6	1.74257461	17.6	0.002392538	22	44.854431	3	0.001170803	26.1124582	60.034103	1.13E-10	7.46E-10	1.55E-19	70.95708983	99.98640603	77.21091554	82.05465963	0.162791814	0.374268117	8.59E-10	2.679813281	0.000858667	3.570078082
36	350	63.8	1.37187416	6	1.90712681	17.6	0.005054272	22	44.8215329	3	0.001455911	25.780692	58.4139853	3.13E-10	1.35E-09	1.35E-18	68.21455317	99.97128255	77.09977331	82.43312076	0.160723498	0.364167884	1.66E-09	2.689770367	0.001662831	3.54807152
36	375	63.8	1.88309401	6	2.06675486	17.6	0.010062348	22	44.7275741	3	0.00177651	25.4564277	57.5573766	8.01E-10	2.32E-09	9.94E-18	65.55408567	99.94282757	76.78234493	82.58677274	0.158701951	0.358827564	3.13E-09	2.69400959	0.003125169	3.520018502
36	400	63.8	2.52850293	6	2.2212383	17.6	0.019009616	22	44.5632962	3	0.002130056	25.1385135	57.5590552	1.90E-09	3.83E-09	6.29E-17	62.97936167	99.89199082	76.22735203	82.48177815	0.156719991	0.358838029	5.73E-09	2.691638702	0.005731504	3.485099288
36	425	63.8	3.32843531	6	2.37048559	17.6	0.034279206	22	44.3196382	3	0.002512449	24.8247491	58.500426	4.24E-09	6.05E-09	3.48E-16	60.49190683	99.80523179	75.40418311	82.08703776	0.154763903	0.364706778	1.03E-08	2.681831541	0.01028903	3.442589427
36	450	63.8	4.30349198	6	2.51440382	17.6	0.059299631	22	43.9879295	3	0.002917988	24.5118919	60.4457026	8.89E-09	9.21E-09	1.71E-15	58.09326967	99.66307028	74.28354561	81.37510995	0.15281347	0.376834135	1.81E-08	2.66385056	0.018098832	3.391911769
36	475	63.8	5.47412039	6	2.65276766	17.6	0.098833594	22	43.560113	3	0.003339394	24.1956299	63.437329	1.76E-08	1.36E-08	7.50E-15	55.78720567	99.43844549	72.83821959	80.32314261	0.150841811	0.395484707	3.12E-08	2.6370681	0.031183895	3.332685277
36	500	63.8	6.86017222	6	2.78508696	17.6	0.159289663	22	43.0289899	3	0.003767931	23.8705347	67.4908883	3.33E-08	1.93E-08	2.99E-14	53.581884	99.0949451	71.0438848	78.91369273	0.148815084	0.420755644	5.26E-08	2.600982491	0.052566373	3.264765407
36	525	63.8	8.48044234	6	2.91047331	17.6	0.24903849	22	42.3884743	3	0.00419362	23.5300125	72.5898397	5.99E-08	2.67E-08	1.08E-13	51.4921115	98.58500858	68.87998074	77.13527703	0.14669218	0.452543825	8.66E-08	2.555224242	0.086573328	3.188270438
36	550	63.8	10.3521908	6	3.02750917	17.6	0.378704541	22	41.6338465	3	0.004605549	23.1662738	78.6805327	1.03E-07	3.59E-08	3.63E-13	49.54151383	97.84826965	66.3305625	74.9824901	0.144424539	0.49051478	1.39E-07	2.499547021	0.139133437	3.10358819
36	575	63.8	12.4906464	6	3.13412766	17.6	0.561389645	22	40.7619925	3	0.004992292	22.7703506	85.6680841	1.71E-07	4.70E-08	1.12E-12	47.764539	96.81028611	63.3851098	72.45551708	0.141956252	0.534076981	2.18E-07	2.433797552	0.218012205	3.011357883
36	600	63.8	14.908486	6	3.22751728	17.6	0.812765726	22	39.7716143	3	0.005342398	22.3321939	93.4138644	2.73E-07	6.00E-08	3.25E-12	46.20804533	95.38201292	60.0392375	69.55885516	0.13922467	0.582366178	3.33E-07	2.3578578	0.332924323	2.912422213
36	625	63.8	17.6152781	6	3.3040745	17.6	1.1509519	22	38.6633988	3	0.005644939	21.8408917	101.735507	4.21E-07	7.47E-08	8.81E-12	44.93209167	93.46050057	56.29526622	66.29907093	0.136161765	0.634245449	4.95E-07	2.271551652	0.495462698	2.807744352
36	650	63.8	20.6168703	6	3.35943535	17.6	1.59606908	22	37.4401316	3	0.005890081	21.285051	110.410489	6.28E-07	9.08E-08	2.25E-11	44.00941083	90.93142568	52.16260676	62.68140294	0.13269651	0.688327529	7.19E-07	2.174505869	0.718796438	2.698282685
36	675	63.8	23.9146932	6	3.38862529	17.6	2.16935035	22	36.1067495	3	0.006069644	20.6533879	119.184381	9.09E-07	1.08E-07	5.44E-11	43.52291183	87.67414574	47.6579375	58.70502276	0.128758559	0.74302624	1.02E-06	2.065950658	1.017113913	2.584810601
36	700	63.8	27.5049479	6	3.38636813	17.6	2.8916903	22	34.6703298	3	0.006177593	19.9355601	127.784672	1.28E-06	1.25E-07	1.25E-10	43.56053117	83.56994148	42.80516824	54.35673371	0.124283435	0.796642677	1.40E-06	1.944436777	1.404818657	2.467656232
36	725	63.8	31.377651	6	3.34758561	17.6	3.78155872	22	33.1400237	3	0.006210436	19.1232545	135.940628	1.75E-06	1.42E-07	2.74E-10	44.2069065	78.51387091	37.6352152	49.60284989	0.119219312	0.847489015	1.90E-06	1.807430968	1.895520939	2.346310148
36	750	63.8	35.5155395	6	3.26809059	17.6	4.85230596	22	31.5269491	3	0.00616748	18.2114951	143.408605	2.34E-06	1.57E-07	5.76E-10	45.5318235	72.43007977	32.18563885	44.37895349	0.113535168	0.894046314	2.50E-06	1.650723881	2.50090178	2.218790348
36	775	63.8	39.8929032	6	3.14542396	17.6	6.10906499	22	29.8440629	3	0.006050922	17.2000673	150.000755	3.06E-06	1.70E-07	1.16E-09	47.57626733	65.28940347	26.5002125	38.57721458	0.107229666	0.935143481	3.23E-06	1.46753369	3.229555898	2.080517972
36	800	63.8	44.4745141	6	2.97971019	17.6	7.54570283	22	28.1060275	3	0.005865768	16.0948551	155.612965	3.90E-06	1.81E-07	2.25E-09	50.3381635	57.12668847	20.62847128	32.03102241	0.100339487	0.970131449	4.09E-06	1.24709072	4.085943447	1.922112065
38	200	63.8	0.10438264	6	0.868091864	17.6	1.59E-05	22	44.415484	3	0.000283005	27.8638003	75.8595803	1.32E-13	1.46E-11	1.01E-25	85.53180227	99.99990939	75.72798649	78.01757517	0.173710134	0.472928233	1.47E-11	2.576279561	1.47E-05	3.619072447
38	225	63.8	0.176140111	6	1.04041447	17.6	5.32E-05	22	44.5517701	3	0.000400604	27.5191179	72.1496094	6.69E-13	3.80E-11	3.04E-24	82.65975883	99.99969798	76.1884125	78.96628869	0.171561295	0.449799315	3.86E-11	2.600420673	3.86E-05	3.615002957
38	250	63.8	0.283643718	6	1.2154328	17.6	0.000157224	22	44.6728661	3	0.000548946	27.1689772	68.5881663	2.90E-12	9.01E-11	6.68E-23	79.74278667	99.99910668	76.59752061	79.88097383	0.169378427	0.427596359	9.30E-11	2.623780977	9.30E-05	3.608916119
38	275	63.8	0.438603576	6	1.39038778	17.6	0.000419674	22	44.7701992	3	0.000731075	26.8188047	65.3101869	1.10E-11	1.97E-10	1.11E-21	76.82687033	99.99761549	76.92634865	80.72325877	0.167195361	0.407160588	2.08E-10	2.64538137	0.000208002	3.600165189
38	300	63.8	0.654600957	6	1.56322162	17.6	0.001025106	22	44.8350097	3	0.000949311	26.4725316	62.4433261	3.71E-11	4.01E-10	1.44E-20	73.94630633	99.99417554	77.14530304	81.45511912	0.165036605	0.389287836	4.38E-10	2.664243874	0.000438296	3.588015747
38	325	63.8	0.946963806	6	1.73250695	17.6	0.002317906	22	44.8583764	3	0.001205043	26.1326681	60.1077112	1.13E-10	7.68E-10	1.51E-19	71.12488417	99.98683008	77.22424459	82.0391528	0.162917808	0.374727009	8.80E-10	2.679399674	0.000880347	3.571665624
38	350	63.8	1.33257432	6	1.89733817	17.6	0.004898772	22	44.8312525	3	0.001498535	25.8004248	58.4156584	3.13E-10	1.39E-09	1.32E-18	68.37769717	99.97216607	77.1326098	82.43887133	0.160846518	0.364178315	1.70E-09	2.689897742	0.001702317	3.550273731
38	375	63.8	1.82961715	6	2.0572064	17.6	0.009756144	22	44.7445326	3	0.001828736	25.4758309	57.4707976	8.02E-10	2.39E-09	9.68E-18	65.71322667	99.94456737	76.83963716	82.61912405	0.158822915	0.358287808	3.19E-09	2.694816714	0.00319404	3.52299737
38	400	63.8	2.4572774	6	2.21186956	17.6	0.018436002	22	44.5891588	3	0.002193139	25.1578245	57.3663217	1.91E-09	3.94E-09	6.13E-17	63.13550733	99.89524999	76.31472568	82.54669988	0.156840381	0.357636479	5.85E-09	2.693281007	0.005847353	3.489036732
38	425	63.8	3.23539746	6	2.36122225	17.6	0.033251216	22	44.356267	3	0.002587658	24.8443037	58.1822802	4.25E-09	6.23E-09	3.39E-16	60.64629583	99.81107264	75.52792905	82.1910968	0.154885811	0.362723375	1.05E-08	2.684480609	0.010478315	3.447684218
38	450	63.8	4.18410073	6	2.50516654	17.6	0.057528752	22	44.0373695	3	0.003006586	24.5321373	59.9819691	8.91E-09	9.49E-09	1.66E-15	58.24722433	99.67313209	74.45057264	81.52540351	0.152939685	0.373943101	1.84E-08	2.667692777	0.018401436	3.398375202
38	475	63.8	5.32338956	6	2.64348288	17.6	0.095889307	22	43.6245666	3	0.003442614	24.2171437	62.8075797	1.77E-08	1.40E-08	7.32E-15	55.941952	99.45517439	73.05596824	80.52719851	0.150975934	0.391558687	3.17E-08	2.642302706	0.031660667	3.340735869
38	500	63.8	6.67272278	6	2.77570023	17.6	0.154548937	22	43.110779	3	0.003886945	23.8940488	66.6753449	3.34E-08	1.99E-08	2.91E-14	53.7383295	99.12188104	71.32019932	79.1793461	0.148961677	0.415671336	5.33E-08	2.607819411	0.053311655	3.27462311
38	525	63.8	8.25057694	6	2.90096602	17.6	0.241625122	22	42.4899891	3	0.004329499	23.5564403	71.5705134	6.02E-08	2.76E-08	1.06E-13	51.65056633	98.62712999	69.22293615	77.47053909	0.146856938	0.446189081	8.77E-08	2.56388233	0.087735236	3.200151135
38	550	63.8	10.0739929	6	3.01791902	17.6	0.367419738	22	41.7574823	3	0.004759225	23.1967388	77.4425785	1.04E-07	3.71E-08	3.54E-13	49.70134967	97.91238785	66.74825101	75.39543843	0.144614466	0.482797053	1.41E-07	2.510253598	0.140945404	3.117699514
38	575	63.8	12.1581065	6	3.12457276	17.6	0.544637685	22	40.9100731	3	0.005164503	22.8062122	84.2013192	1.72E-07	4.87E-08	1.10E-12	47.92378733	96.9054677	63.88538209	72.95423268	0.142179822	0.52493279	2.21E-07	2.446790486	0.22083959	3.027897769
38	600	63.8	14.5156578	6	3.21822296	17.6	0.78848232	22	39.9463053	3	0.005533632	22.3750658	91.7143538	2.75E-07	6.22E-08	3.18E-12	46.36295067	95.51998682	60.6294098	70.15145702	0.139491944	0.57177099	3.37E-07	2.373391807	0.337329436	2.931581975
38	625	63.8	17.1564672	6	3.29539997	17.6	1.11654811	22	38.8666118	3	0.005855373	21.8926443	99.8070656	4.25E-07	7.75E-08	8.62E-12	45.07666717	93.65597665	56.98179662	66.99389591	0.136484404	0.622223047	5.02E-07	2.289911084	0.502290209	2.829718745
38	650	63.8	20.086859	6	3.35189567	17.6	1.54841028	22	37.6734234	3	0.00611952	21.3477889	108.265885	6.35E-07	9.44E-08	2.20E-11	44.13507217	91.20221432	52.95075473	63.48740036	0.133087634	0.674957514	7.29E-07	2.196027195	0.729278523	2.723290451
38	675	63.8	23.3090049	6	3.38290127	17.6	2.10479692	22	36.3712202	3	0.006317458	20.729389	116.84595	9.21E-07	1.12E-07	5.33E-11	43.61831217	88.04092659	48.55141959	59.63244332	0.12923237	0.728447857	1.03E-06	2.091059257	1.032990955	2.613130973
38	700	63.8	26.8201551	6	3.3832944	17.6	2.80623214	22	34.9665244	3	0.006442667	20.0271652	125.284034	1.30E-06	1.31E-07	1.23E-10	43.61176	84.0554992	43.80582568	55.41820948	0.124854525	0.781053054	1.43E-06	1.973705045	1.42846714	2.499690765
38	725	63.8	30.6117278	6	3.34810605	17.6	3.67107619	22	33.4678412	3	0.006491137	19.2326955	133.31717	1.78E-06	1.48E-07	2.69E-10	44.1982325	79.14161256	38.74270676	50.81498049	0.119901595	0.8311337	1.93E-06	1.841669011	1.930075961	2.382687468
38	750	63.8	34.6682556	6	3.27317235	17.6	4.71297903	22	31.8855648	3	0.006461642	18.3406578	140.706544	2.38E-06	1.65E-07	5.66E-10	45.4471275	73.22171006	33.39717838	45.76454317	0.114340402	0.877200968	2.55E-06	1.691121606	2.550357947	2.260549158
38	775	63.8	38.9662408	6	3.15592833	17.6	5.93792493	22	30.231866	3	0.00635587	17.3501977	147.264801	3.12E-06	1.79E-07	1.14E-09	47.4011945	66.26179017	27.81035811	40.16830756	0.108165617	0.918086837	3.30E-06	1.51588757	3.298827687	2.129446008
38	800	63.8	43.4730702	6	2.99623211	17.6	7.34127308	22	28.5205802	3	0.006178362	16.26624	152.883047	3.99E-06	1.91E-07	2.22E-09	50.06279817	58.28822114	22.02898716	33.87290092	0.101407945	0.953112435	4.18E-06	1.306176715	4.180865403	1.981428101
40	200	63.8	0.10127481	6	0.857363632	17.6	1.54E-05	22	44.4062971	3	0.000291242	27.8852573	76.0985902	1.33E-13	1.50E-11	9.82E-26	85.71060613	99.99991249	75.69694966	77.95653434	0.173843902	0.474418283	1.51E-11	2.574729136	1.51E-05	3.619248917
40	225	63.8	0.171003154	6	1.029589	17.6	5.14E-05	22	44.543495	3	0.000412068	27.5407706	72.3787717	6.70E-13	3.90E-11	2.97E-24	82.84018333	99.99970792	76.16045608	78.90746083	0.171696283	0.451227972	3.97E-11	2.598921191	3.97E-05	3.615294471
40	250	63.8	0.275513512	6	1.20468037	17.6	0.000152209	22	44.666153	3	0.000564459	27.190487	68.7976323	2.90E-12	9.26E-11	6.52E-23	79.92199383	99.99913518	76.57484122	79.82715455	0.169512525	0.428902224	9.55E-11	2.622403564	9.55E-05	3.609377038
40	275	63.8	0.426215511	6	1.37982771	17.6	0.000406638	22	44.7657959	3	0.00075155	26.8399379	65.4895763	1.10E-11	2.02E-10	1.08E-21	77.0028715	99.99768955	76.91147264	80.67752527	0.167327111	0.408278948	2.13E-10	2.644204854	0.000213448	3.600866406
40	300	63.8	0.63634601	6	1.55292565	17.6	0.000993956	22	44.833786	3	0.000975748	26.4931547	62.5814282	3.71E-11	4.12E-10	1.41E-20	74.11790583	99.99435252	77.14116892	81.42091374	0.165165175	0.390148801	4.49E-10	2.663356868	0.00044935	3.589046667
40	325	63.8	0.920849087	6	1.72250505	17.6	0.002248733	22	44.8613471	3	0.001238516	26.1527411	60.1921901	1.13E-10	7.89E-10	1.48E-19	71.2915825	99.98722311	77.23428074	82.02036529	0.163042948	0.375253673	9.02E-10	2.678902691	0.000901511	3.573135565
40	350	63.8	1.29619015	6	1.88762515	17.6	0.004754714	22	44.8395971	3	0.001540182	25.8199949	58.4328246	3.14E-10	1.43E-09	1.28E-18	68.53958083	99.97298458	77.16080101	82.439908	0.160968523	0.364285333	1.74E-09	2.689904957	0.001740839	3.552312504
40	375	63.8	1.78011267	6	2.04774883	17.6	0.009472601	22	44.759609	3	0.001879745	25.4950295	57.4054902	8.03E-10	2.46E-09	9.45E-18	65.87085283	99.94617841	76.89057095	82.64495164	0.158942604	0.357880665	3.26E-09	2.695457133	0.003261182	3.525754852
40	400	63.8	2.3913466	6	2.20261279	17.6	0.017905083	22	44.6125096	3	0.002254729	25.176869	57.2019359	1.91E-09	4.05E-09	5.98E-17	63.28978683	99.89826658	76.39361351	82.60285726	0.156959109	0.356611655	5.96E-09	2.694698863	0.0059602	3.492681258
40	425	63.8	3.14927746	6	2.3520979	17.6	0.032300186	22	44.389617	3	0.002661067	24.8635034	57.9009648	4.26E-09	6.40E-09	3.31E-16	60.79836833	99.81647622	75.64059797	82.28367066	0.155005507	0.360969582	1.07E-08	2.686834937	0.010662485	3.452399755
40	450	63.8	4.07358423	6	2.49610103	17.6	0.055891229	22	44.0826137	3	0.003093047	24.5519059	59.565017	8.93E-09	9.76E-09	1.62E-15	58.39831617	99.6824362	74.60342466	81.6609694	0.153062928	0.371343713	1.87E-08	2.67115622	0.018695399	3.404357357
40	475	63.8	5.18385319	6	2.63440748	17.6	0.093168063	22	43.6837477	3	0.003543331	24.2380157	62.2360254	1.77E-08	1.44E-08	7.15E-15	56.09320867	99.470636	73.25590439	80.71273053	0.151106055	0.38799547	3.21E-08	2.647059732	0.032122854	3.348186983
40	500	63.8	6.4991734	6	2.76656353	17.6	0.150169493	22	43.1860531	3	0.004003065	23.9167016	65.9307807	3.35E-08	2.05E-08	2.85E-14	53.89060783	99.14676424	71.57450372	79.42210283	0.1491029	0.41102953	5.40E-08	2.614064315	0.054032215	3.283746887
40	525	63.8	8.03771788	6	2.89174929	17.6	0.234780036	22	42.5835805	3	0.004462076	23.5817188	70.6361204	6.04E-08	2.84E-08	1.03E-13	51.8041785	98.66602252	69.53912331	77.77794524	0.147014531	0.440363834	8.89E-08	2.571817561	0.088855092	3.211147468
40	550	63.8	9.81631215	6	3.00865501	17.6	0.357004824	22	41.8716262	3	0.004909181	23.2256816	76.3043557	1.04E-07	3.83E-08	3.46E-13	49.85574983	97.9715635	67.1338723	75.77498018	0.144794903	0.475701078	1.43E-07	2.520089236	0.142685908	3.13076048
40	575	63.8	11.8499892	6	3.11536777	17.6	0.529183566	22	41.0469475	3	0.00533258	22.8400762	82.8494612	1.73E-07	5.02E-08	1.07E-12	48.07720383	96.99327519	64.34779561	73.41339926	0.142390939	0.516504957	2.24E-07	2.458745949	0.223546447	3.043205988
40	600	63.8	14.1515253	6	3.20928126	17.6	0.766088066	22	40.1079525	3	0.005720337	22.4153433	90.1446958	2.77E-07	6.43E-08	3.11E-12	46.511979	95.6472269	61.1755152	70.69776354	0.139743044	0.561985336	3.42E-07	2.387701289	0.341534241	2.949312964
40	625	63.8	16.7309455	6	3.28704827	17.6	1.08482839	22	39.0548525	3	0.006060922	21.9410672	98.022459	4.29E-07	8.03E-08	8.44E-12	45.21586217	93.83620233	57.61774493	67.63503922	0.136786285	0.611097348	5.09E-07	2.306834733	0.508791638	2.850049373
40	650	63.8	19.5949797	6	3.34460353	17.6	1.50447332	22	37.8897655	3	0.006343776	21.4063098	106.277312	6.41E-07	9.79E-08	2.16E-11	44.25660783	91.45185614	53.6816402	64.2316039	0.133452469	0.662560235	7.39E-07	2.21587084	0.739242939	2.746416516
40	675	63.8	22.7464425	6	3.3772908	17.6	2.04527703	22	36.6167666	3	0.006559875	20.8001294	114.673131	9.31E-07	1.17E-07	5.23E-11	43.71182	88.37910778	49.38096824	60.48906481	0.129673383	0.714901941	1.05E-06	2.114206668	1.048068825	2.639298532
40	700	63.8	26.1835042	6	3.38013082	17.6	2.72740569	22	35.2418823	3	0.006702239	20.1123183	122.955225	1.31E-06	1.36E-07	1.20E-10	43.66448633	84.50337676	44.73608885	56.39869252	0.125385391	0.766534656	1.45E-06	2.000668839	1.450917797	2.529249102
40	725	63.8	29.898823	6	3.34825927	17.6	3.56909064	22	33.7730391	3	0.006766362	19.334374	130.867885	1.81E-06	1.55E-07	2.65E-10	44.19567883	79.72107591	39.77378074	51.9342633	0.120535485	0.815864224	1.96E-06	1.873169796	1.9628891	2.416178177
40	750	63.8	33.8785311	6	3.27754136	17.6	4.58421612	22	32.2199781	3	0.006750508	18.4606819	138.176986	2.42E-06	1.73E-07	5.56E-10	45.37431067	73.9533175	34.52695304	47.04303661	0.115088663	0.861431049	2.60E-06	1.728211408	2.597356687	2.298860305
40	775	63.8	38.1011173	6	3.1653263	17.6	5.77949579	22	30.5941564	3	0.006655865	17.48983	144.696024	3.18E-06	1.88E-07	1.12E-09	47.24456167	67.16195574	29.03431216	41.63459023	0.109036121	0.902072417	3.36E-06	1.560145441	3.364735296	2.174093613
40	800	63.8	42.5363364	6	3.01124149	17.6	7.1516021	22	28.9086519	3	0.006486519	16.4258912	150.31221	4.07E-06	2.01E-07	2.18E-09	49.81264183	59.36589716	23.3400402	35.5672708	0.102403252	0.937085172	4.27E-06	1.360027712	4.27131655	2.03511235
42	200	63.8	0.098381507	6	0.846714411	17.6	1.49E-05	22	44.3970821	3	0.000299346	27.9065563	76.3369905	1.33E-13	1.54E-11	9.61E-26	85.88809315	99.99991539	75.66581791	77.89565469	0.173976686	0.475904532	1.55E-11	2.573183156	1.55E-05	3.619413204
42	225	63.8	0.166222925	6	1.01883321	17.6	4.98E-05	22	44.5351116	3	0.000423331	27.5622838	72.6084014	6.71E-13	4.01E-11	2.91E-24	83.0194465	99.9997172	76.13213378	78.84848995	0.171830402	0.452659543	4.08E-11	2.597418464	4.08E-05	3.61556574
42	250	63.8	0.267950583	6	1.19399071	17.6	0.000147535	22	44.6592197	3	0.000579679	27.211871	69.0089929	2.91E-12	9.51E-11	6.37E-23	80.10015483	99.99916173	76.55141791	79.77277629	0.169645838	0.4302199	9.80E-11	2.621012339	9.80E-05	3.609805795
42	275	63.8	0.4146951	6	1.3693265	17.6	0.000394497	22	44.7610188	3	0.00077162	26.8609525	65.6727486	1.10E-11	2.08E-10	1.06E-21	77.17789167	99.99775854	76.89533378	80.63067008	0.167458121	0.409420891	2.19E-10	2.64300018	0.000218779	3.601518505
42	300	63.8	0.619373525	6	1.54268818	17.6	0.000964957	22	44.8319814	3	0.001001642	26.5136587	62.7257915	3.72E-11	4.23E-10	1.37E-20	74.28853033	99.99451729	77.1350723	81.3848356	0.165293002	0.391048799	4.60E-10	2.662422523	0.000460162	3.590005152
42	325	63.8	0.896573424	6	1.71256524	17.6	0.002184368	22	44.8634637	3	0.001271282	26.1726851	60.2861396	1.13E-10	8.09E-10	1.44E-19	71.457246	99.98758882	77.24143142	81.99872064	0.163167284	0.375839378	9.22E-10	2.678333159	0.000922197	3.574501966
42	350	63.8	1.26237298	6	1.87798225	17.6	0.004620727	22	44.8467346	3	0.001580928	25.8394146	58.4635466	3.14E-10	1.46E-09	1.25E-18	68.70029583	99.97374587	77.18491419	82.43682159	0.16108959	0.364476862	1.78E-09	2.689807126	0.00177847	3.554207389
42	375	63.8	1.73410554	6	2.03837425	17.6	0.009208996	22	44.7730314	3	0.001929628	25.5140423	57.3588401	8.04E-10	2.52E-09	9.23E-18	66.02709583	99.94767616	76.93591689	82.66505933	0.159061135	0.357589836	3.33E-09	2.695951427	0.003326729	3.528317427
42	400	63.8	2.33007753	6	2.19345705	17.6	0.017411714	22	44.6336514	3	0.002314941	25.1956738	57.0624506	1.91E-09	4.16E-09	5.84E-17	63.4423825	99.90106981	76.46503851	82.65131838	0.157076343	0.355742068	6.07E-09	2.695919665	0.006070277	3.496067898
42	425	63.8	3.06924875	6	2.34309796	17.6	0.031416813	22	44.4200821	3	0.002732814	24.8823867	57.6520334	4.27E-09	6.58E-09	3.24E-16	60.94836733	99.82149538	75.74352061	82.36614973	0.155123231	0.359417679	1.08E-08	2.688930246	0.010841943	3.456781381
42	450	63.8	3.97088306	6	2.48718835	17.6	0.05437089	22	44.1241647	3	0.003177533	24.5712515	59.1892291	8.96E-09	1.00E-08	1.59E-15	58.54686083	99.69107449	74.74379966	81.78358205	0.153183533	0.369000954	1.90E-08	2.674286569	0.018981427	3.409915744
42	475	63.8	5.05417673	6	2.62551765	17.6	0.090642723	22	43.7382858	3	0.003641733	24.2583207	61.7157116	1.78E-08	1.48E-08	6.99E-15	56.2413725	99.48498453	73.44015473	80.88196148	0.151232642	0.384751699	3.26E-08	2.651396578	0.03257169	3.355110204
42	500	63.8	6.33787007	6	2.75764782	17.6	0.146107215	22	43.2555877	3	0.004116507	23.9385953	65.2487531	3.36E-08	2.11E-08	2.78E-14	54.039203	99.16984537	71.80941791	79.64470242	0.149239391	0.406777593	5.47E-08	2.619788171	0.054730238	3.292224298
42	525	63.8	7.83984647	6	2.88278894	17.6	0.228433601	22	42.6701883	3	0.004591596	23.6059859	69.7766113	6.07E-08	2.93E-08	1.01E-13	51.95351767	98.70208181	69.83171723	78.06081955	0.147165818	0.435005432	8.99E-08	2.579116425	0.089936757	3.221364858
42	550	63.8	9.57672086	6	2.99967855	17.6	0.347352869	22	41.9773995	3	0.00505569	23.2532864	75.2541364	1.05E-07	3.94E-08	3.39E-13	50.0053575	98.02640415	67.49121453	76.12509319	0.144966998	0.469153739	1.44E-07	2.529158009	0.144361714	3.142896202
42	575	63.8	11.5634163	6	3.10647127	17.6	0.514867309	22	41.1739328	3	0.005496822	22.8721853	81.5991006	1.74E-07	5.18E-08	1.05E-12	48.22547883	97.07461756	64.7768	73.83771606	0.142591116	0.508709886	2.26E-07	2.469787837	0.226144448	3.057429207
42	600	63.8	13.8127238	6	3.20065076	17.6	0.745349629	22	40.2580796	3	0.005902836	22.4533425	88.6898812	2.79E-07	6.64E-08	3.05E-12	46.65582067	95.76505893	61.68270135	71.20326616	0.139979941	0.552915645	3.46E-07	2.400932527	0.345558391	2.965785412
42	625	63.8	16.3348344	6	3.27898236	17.6	1.05546092	22	39.2298565	3	0.006261925	21.9865663	96.3652617	4.32E-07	8.30E-08	8.28E-12	45.350294	94.00306295	58.20897466	68.22886022	0.137069938	0.600765952	5.15E-07	2.322494419	0.514999129	2.868932484
42	650	63.8	19.1368245	6	3.33753223	17.6	1.46379842	22	38.0911047	3	0.006563197	21.461127	104.427224	6.47E-07	1.01E-07	2.12E-11	44.37446283	91.68296352	54.3618402	64.92133228	0.133794213	0.651026309	7.49E-07	2.234238336	0.748740566	2.767886561
42	675	63.8	22.2220691	6	3.37178517	17.6	1.99017065	22	36.8455376	3	0.006797242	20.8662466	112.647651	9.41E-07	1.21E-07	5.14E-11	43.8035805	88.69221222	50.15384324	61.28328109	0.130085575	0.702274575	1.06E-06	2.135630097	1.062425345	2.663573699
42	700	63.8	25.5895493	6	3.37689544	17.6	2.65439872	22	35.4987381	3	0.006956643	20.1917956	120.779736	1.33E-06	1.41E-07	1.18E-10	43.71840933	84.91818909	45.60384493	57.30781992	0.125880873	0.752972095	1.47E-06	2.025609995	1.472285524	2.556635226
42	725	63.8	29.2330251	6	3.34809883	17.6	3.47457111	22	34.0581108	3	0.007036419	19.4292138	128.574556	1.83E-06	1.61E-07	2.60E-10	44.19835283	80.25811869	40.73686081	52.9718163	0.121126741	0.801567018	1.99E-06	1.9022737	1.99412411	2.447145157
42	750	63.8	33.1400604	6	3.2812939	17.6	4.46475326	22	32.5328058	3	0.007034345	18.572639	135.802519	2.46E-06	1.80E-07	5.47E-10	45.31176833	74.63208375	35.58380338	48.2273886	0.115786633	0.846628008	2.64E-06	1.762414319	2.642123368	2.3341731
42	775	63.8	37.2909342	6	3.1737604	17.6	5.6322864	22	30.93363	3	0.00695112	17.6201703	142.278237	3.23E-06	1.97E-07	1.11E-09	47.10399333	67.99837273	30.18118243	42.99137677	0.109848696	0.886999308	3.43E-06	1.600845013	3.427578274	2.215048478
42	800	63.8	41.6575521	6	3.02492493	17.6	6.9750039	22	29.272966	3	0.006790383	16.5751215	147.885746	4.14E-06	2.11E-07	2.15E-09	49.5845845	60.36929602	24.57083108	37.13256357	0.103333592	0.921957969	4.36E-06	1.409358274	4.357681487	2.083995861
44	200	63.8	0.095678392	6	0.836144422	17.6	1.44E-05	22	44.3878514	3	0.000307328	27.9276967	76.5746299	1.33E-13	1.58E-11	9.41E-26	86.06425963	99.9999181	75.63463311	77.83497931	0.17410848	0.477386037	1.59E-11	2.571642704	1.59E-05	3.619566692
44	225	63.8	0.161758897	6	1.00814707	17.6	4.82E-05	22	44.5266401	3	0.000434407	27.5836576	72.8382562	6.73E-13	4.11E-11	2.84E-24	83.19754883	99.99972588	76.10351385	78.78944643	0.171963652	0.454092518	4.18E-11	2.59591427	4.18E-05	3.615819065
44	250	63.8	0.260890404	6	1.18336338	17.6	0.000143165	22	44.6520978	3	0.000594631	27.2331301	69.2218717	2.91E-12	9.75E-11	6.23E-23	80.277277	99.99918656	76.52735743	79.71794933	0.169778373	0.431547042	1.00E-10	2.619610114	0.000100371	3.610206048
44	275	63.8	0.403943549	6	1.35888313	17.6	0.000383149	22	44.7559159	3	0.000791317	26.8818506	65.8591371	1.10E-11	2.13E-10	1.03E-21	77.35194783	99.99782302	76.87809426	80.58286111	0.167588406	0.410582885	2.24E-10	2.641771639	0.000224002	3.60212708
44	300	63.8	0.603537367	6	1.5325073	17.6	0.000937867	22	44.829667	3	0.001027034	26.5340475	62.8755881	3.72E-11	4.34E-10	1.34E-20	74.45821167	99.99467121	77.12725338	81.34713385	0.165420111	0.391982669	4.71E-10	2.661447171	0.000470748	3.590899456
44	325	63.8	0.873927149	6	1.70268447	17.6	0.002124263	22	44.8648279	3	0.001303393	26.1925067	60.3883833	1.13E-10	8.29E-10	1.41E-19	71.6219255	99.98793033	77.2460402	81.97457613	0.163290857	0.376476792	9.42E-10	2.677700167	0.000942441	3.575776633
44	350	63.8	1.23083007	6	1.86840487	17.6	0.004495662	22	44.8528063	3	0.001620839	25.8586945	58.506197	3.14E-10	1.50E-09	1.23E-18	68.85991883	99.97445647	77.20542669	82.43010938	0.161209786	0.364742756	1.82E-09	2.689616941	0.001815274	3.555974795
44	375	63.8	1.69119689	6	2.02907606	17.6	0.008963047	22	44.7849913	3	0.00197847	25.5328846	57.3286512	8.05E-10	2.59E-09	9.02E-18	66.18206567	99.9490736	76.97632196	82.68012204	0.159178603	0.357401631	3.39E-09	2.696316882	0.003390796	3.53070733
44	400	63.8	2.27293865	6	2.18439323	17.6	0.016951582	22	44.6528385	3	0.002373875	25.2142616	56.9449703	1.92E-09	4.26E-09	5.71E-17	63.59344617	99.90368419	76.5298598	82.69298037	0.157192225	0.355009665	6.18E-09	2.696966425	0.006177787	3.499226066
44	425	63.8	2.99461712	6	2.33421019	17.6	0.030593301	22	44.4479931	3	0.002803019	24.9009857	57.4317503	4.27E-09	6.74E-09	3.16E-16	61.09649683	99.82617443	75.83781453	82.43970148	0.155239182	0.358044377	1.10E-08	2.690796529	0.011017043	3.460867172
44	450	63.8	3.87510732	6	2.47841266	17.6	0.052954188	22	44.1624446	3	0.003260185	24.5902196	58.8498849	8.98E-09	1.03E-08	1.55E-15	58.69312233	99.69912393	74.87312365	81.8947315	0.153301785	0.366885395	1.93E-08	2.677122191	0.019260133	3.415098662
44	475	63.8	4.9332389	6	2.61679345	17.6	0.08829056	22	43.7887101	3	0.003737986	24.2781212	61.2407917	1.78E-08	1.52E-08	6.83E-15	56.38677583	99.49834909	73.61050709	81.03675948	0.151356083	0.381790926	3.30E-08	2.655361456	0.033008251	3.36156566
44	500	63.8	6.18742255	6	2.7489288	17.6	0.142325182	22	43.3200349	3	0.004227461	23.9598153	64.6221609	3.37E-08	2.17E-08	2.72E-14	54.18452	99.19133419	72.02714493	79.84944742	0.149371682	0.402871256	5.54E-08	2.625050604	0.055407611	3.300128915
44	525	63.8	7.65526522	6	2.87405638	17.6	0.222527568	22	42.7506033	3	0.004718272	23.629357	68.9835269	6.09E-08	3.01E-08	9.91E-14	52.09906033	98.73563882	70.10338953	78.32195723	0.14731152	0.430061139	9.10E-08	2.585851598	0.090983556	3.230891892
44	550	63.8	9.35317643	6	2.9909573	17.6	0.338374464	22	42.0757463	3	0.005198992	23.2797072	74.2820401	1.05E-07	4.06E-08	3.32E-13	50.15071167	98.07741782	67.82346723	76.44912298	0.145131712	0.46309344	1.46E-07	2.53754737	0.145978642	3.154211836
44	575	63.8	11.2959645	6	3.09784851	17.6	0.501555198	22	41.2921387	3	0.005657493	22.9027428	80.4389263	1.75E-07	5.33E-08	1.03E-12	48.3691915	97.15025456	65.17614426	74.2311358	0.142781619	0.50147706	2.29E-07	2.48002026	0.228643618	3.070690704
44	600	63.8	13.4964182	6	3.19229667	17.6	0.72607202	22	40.3979715	3	0.006081411	22.4893281	87.3372302	2.81E-07	6.84E-08	2.99E-12	46.7950555	95.8745908	62.15530912	71.67258453	0.140204285	0.54448287	3.49E-07	2.413208424	0.349418766	2.981142379
44	625	63.8	15.9648623	6	3.27117094	17.6	1.02816844	22	39.3930895	3	0.00645868	22.0294814	94.8215696	4.35E-07	8.56E-08	8.12E-12	45.48048433	94.15813386	58.7604375	68.78071056	0.137337482	0.591142176	5.21E-07	2.337034443	0.520940305	2.886532942
44	650	63.8	18.7086702	6	3.33065899	17.6	1.42600125	22	38.2790873	3	0.006778093	21.5126704	102.700729	6.53E-07	1.05E-07	2.08E-11	44.48901683	91.89772017	54.99691655	65.56274344	0.134115548	0.640262892	7.58E-07	2.251298832	0.757815194	2.787890026
44	675	63.8	21.7317072	6	3.36637642	17.6	1.93895917	22	37.0593544	3	0.007029871	20.9282752	110.753958	9.51E-07	1.25E-07	5.04E-11	43.89372633	88.98318653	50.8761973	62.02215557	0.130472277	0.690468804	1.08E-06	2.155528428	1.076127625	2.686174773
44	700	63.8	25.0336727	6	3.37360238	17.6	2.58653107	22	35.739074	3	0.007206181	20.2662489	118.74175	1.35E-06	1.46E-07	1.16E-10	43.77329367	85.30380074	46.41579054	58.15369259	0.126345034	0.740266764	1.49E-06	2.048764347	1.492669685	2.582103275
44	725	63.8	28.6093099	6	3.34766843	17.6	3.38665272	22	34.3251792	3	0.007301591	19.5179924	126.42154	1.86E-06	1.68E-07	2.56E-10	44.20552617	80.757655	41.63911892	53.93697601	0.12168021	0.78814456	2.02E-06	1.929264681	2.023923063	2.475890401
44	750	63.8	32.4474688	6	3.28450946	17.6	4.35352742	22	32.8262829	3	0.007313401	18.677433	133.568107	2.50E-06	1.88E-07	5.39E-10	45.25817567	75.26404875	36.57528007	49.32845947	0.116439945	0.832698106	2.68E-06	1.794080117	2.684854201	2.366858876
44	775	63.8	36.5300474	6	3.18134923	17.6	5.49503823	22	31.2525979	3	0.007241839	17.74224	139.997368	3.28E-06	2.06E-07	1.09E-09	46.97751283	68.77819188	31.25877669	44.25147485	0.11060971	0.872779781	3.49E-06	1.638430492	3.487618462	2.252791303
44	800	63.8	40.830911	6	3.03743883	17.6	6.81004904	22	29.6158673	3	0.0070901	16.7150476	145.590779	4.22E-06	2.20E-07	2.12E-09	49.3760195	61.30653955	25.72928142	38.58414848	0.104205928	0.907650551	4.44E-06	1.454754422	4.440297884	2.128748229
46	200	63.8	0.093144853	6	0.825653911	17.6	1.40E-05	22	44.3786157	3	0.000315199	27.9486782	76.8113786	1.33E-13	1.62E-11	9.22E-26	86.23910148	99.99992064	75.60343142	77.77454537	0.174239285	0.47886199	1.63E-11	2.570108697	1.63E-05	3.619710551
46	225	63.8	0.157576749	6	0.997530601	17.6	4.68E-05	22	44.5180977	3	0.000445313	27.604892	73.0681293	6.74E-13	4.21E-11	2.79E-24	83.37448998	99.99973402	76.07465439	78.73039014	0.172096033	0.455525606	4.28E-11	2.594410118	4.28E-05	3.616056394
46	250	63.8	0.254278337	6	1.17279804	17.6	0.000139066	22	44.6448144	3	0.000609334	27.2542648	69.435949	2.92E-12	9.98E-11	6.11E-23	80.453366	99.99920985	76.50275135	79.66276822	0.169910132	0.432881655	1.03E-10	2.61819927	0.000102738	3.610580896
46	275	63.8	0.393877214	6	1.34849674	17.6	0.000372509	22	44.7505284	3	0.000810668	26.902634	66.048261	1.10E-11	2.18E-10	1.01E-21	77.52505433	99.99788347	76.85989324	80.53424244	0.167717975	0.411761932	2.29E-10	2.640522865	0.000229125	3.602696865
46	300	63.8	0.58871381	6	1.52238147	17.6	0.000912476	22	44.8269028	3	0.001051962	26.5543246	63.0301158	3.72E-11	4.44E-10	1.32E-20	74.6269755	99.99481548	77.11791486	81.30801888	0.165546524	0.392946035	4.81E-10	2.660436186	0.000481125	3.591736566
46	325	63.8	0.852732745	6	1.69286019	17.6	0.002067954	22	44.8655254	3	0.001334896	26.2122116	60.4979245	1.13E-10	8.49E-10	1.38E-19	71.7856635	99.98825026	77.24839662	81.9482328	0.163413703	0.3771597	9.62E-10	2.677011417	0.000962272	3.57696956
46	350	63.8	1.20131355	6	1.85888914	17.6	0.004378544	22	44.8579316	3	0.001659975	25.877843	58.5593974	3.15E-10	1.54E-09	1.20E-18	69.01851433	99.97512191	77.22274189	82.42019157	0.161329163	0.365074421	1.85E-09	2.689345148	0.001851307	3.557628618
46	375	63.8	1.651049	6	2.01984868	17.6	0.00873282	22	44.7956509	3	0.002026342	25.5515696	57.3130635	8.06E-10	2.65E-09	8.83E-18	66.33585533	99.9503817	77.01233412	82.69071137	0.15929509	0.357304453	3.45E-09	2.696568132	0.003453485	3.532943384
46	400	63.8	2.21947983	6	2.1754136	17.6	0.01652104	22	44.6702864	3	0.002431619	25.2326514	56.8470421	1.92E-09	4.36E-09	5.59E-17	63.74310667	99.90613046	76.58880541	82.72860339	0.157306871	0.354399155	6.28E-09	2.697858625	0.00628291	3.502180672
46	425	63.8	2.92479466	6	2.32542428	17.6	0.029823059	22	44.4736301	3	0.002871788	24.9193278	57.2369505	4.28E-09	6.91E-09	3.10E-16	61.24292867	99.8305508	75.92442601	82.50531446	0.155353531	0.356829945	1.12E-08	2.692459194	0.011188097	3.464689374
46	450	63.8	3.78550319	6	2.46976058	17.6	0.051629675	22	44.1978109	3	0.00334113	24.6088482	58.5429845	8.99E-09	1.05E-08	1.52E-15	58.83732367	99.70664957	74.99260439	81.99567952	0.153417921	0.364972099	1.95E-08	2.679695581	0.019532057	3.419947021
46	475	63.8	4.82008966	6	2.60821805	17.6	0.08609238	22	43.8354688	3	0.003832235	24.2974702	60.8063094	1.79E-08	1.55E-08	6.69E-15	56.52969917	99.51083875	73.76847568	81.17870631	0.15147671	0.379082251	3.34E-08	2.658995208	0.033433474	3.367604285
46	500	63.8	6.04665261	6	2.74038596	17.6	0.138792227	22	43.3799476	3	0.004336095	23.9804339	64.0449819	3.38E-08	2.22E-08	2.67E-14	54.32690067	99.2114078	72.2295527	80.03828932	0.149500224	0.399272973	5.61E-08	2.629902127	0.05606598	3.307523061
46	525	63.8	7.4825349	6	2.86552744	17.6	0.217012792	22	42.825496	3	0.004842296	23.6519295	68.2496887	6.11E-08	3.09E-08	9.71E-14	52.24120933	98.76697277	70.35640541	78.56372654	0.147452242	0.425486202	9.20E-08	2.592084651	0.091998379	3.239803632
46	550	63.8	9.14394616	6	2.98246394	17.6	0.329994199	22	42.1674674	3	0.005339301	23.3050741	73.3796748	1.06E-07	4.17E-08	3.26E-13	50.29226767	98.12503296	68.13333581	76.74990428	0.145289856	0.457467861	1.48E-07	2.545331422	0.147541735	3.164796496
46	575	63.8	11.0455769	6	3.08947011	17.6	0.489134493	22	41.4025077	3	0.005814828	22.9319202	79.3593209	1.76E-07	5.48E-08	1.01E-12	48.5088315	97.22082674	65.5490125	74.59701057	0.142963518	0.494746521	2.31E-07	2.489531435	0.231052635	3.083094954
46	600	63.8	13.2001998	6	3.18418948	17.6	0.708090875	22	40.5287204	3	0.006256318	22.5235235	86.0759459	2.83E-07	7.04E-08	2.93E-12	46.93017533	95.97675639	62.59702838	72.10963661	0.140417468	0.536619697	3.53E-07	2.424633115	0.353129967	2.995505116
46	625	63.8	15.6182467	6	3.26358739	17.6	1.00271722	22	39.5457987	3	0.006651458	22.0700995	93.3795224	4.38E-07	8.82E-08	7.97E-12	45.60687683	94.30274307	59.27634696	69.29512928	0.137590705	0.582152081	5.27E-07	2.350577051	0.526639072	2.902990444
46	650	63.8	18.3073463	6	3.32396419	17.6	1.39075783	22	38.4551163	3	0.006988743	21.5613031	101.085093	6.58E-07	1.08E-07	2.04E-11	44.60059683	92.09796688	55.59160912	66.16106103	0.134418737	0.6301906	7.67E-07	2.267195534	0.766504769	2.80658733
46	675	63.8	21.2717948	6	3.36105726	17.6	1.89120511	22	37.2597714	3	0.007258043	20.9866672	108.978713	9.60E-07	1.29E-07	4.96E-11	43.982379	89.25451642	51.55328176	62.71167742	0.130836308	0.679401468	1.09E-06	2.17406981	1.089233926	2.7072863
46	700	63.8	24.5119299	6	3.37026285	17.6	2.5232284	22	35.964586	3	0.00745113	20.3362301	116.827654	1.36E-06	1.52E-07	1.14E-10	43.8289525	85.663475	47.17765541	58.94317891	0.126781315	0.728333795	1.51E-06	2.070330943	1.512156724	2.605867565
46	725	63.8	28.0233758	6	3.34700406	17.6	3.30460398	22	34.576065	3	0.007562136	19.6013693	124.395318	1.88E-06	1.74E-07	2.52E-10	44.216599	81.22384102	42.48670608	54.8376497	0.122200003	0.775512568	2.05E-06	1.954381769	2.052409918	2.502667583
46	750	63.8	31.7961422	6	3.28725426	17.6	4.24963738	22	33.1023315	3	0.007587906	18.7758327	131.460683	2.53E-06	1.95E-07	5.31E-10	45.212429	75.85433307	37.50787669	50.35543118	0.117053395	0.81955988	2.73E-06	1.823502115	2.725720973	2.397227604
46	775	63.8	35.8135962	6	3.1881923	17.6	5.36668094	22	31.5530544	3	0.007528211	17.8569103	137.841118	3.33E-06	2.14E-07	1.07E-09	46.86346167	69.50749466	32.27383243	45.42568925	0.111324595	0.859337161	3.55E-06	1.673272449	3.545085954	2.287719601
46	800	63.8	40.0513935	6	3.04891532	17.6	6.65551669	22	29.939387	3	0.007385809	16.846626	143.415985	4.29E-06	2.30E-07	2.09E-09	49.18474467	62.18456426	26.82225338	39.93495457	0.105026221	0.894092323	4.52E-06	1.496701814	4.5194638	2.169915731
48	200	63.8	0.090763303	6	0.815243151	17.6	1.35E-05	22	44.3693838	3	0.000322968	27.9695002	77.0471244	1.34E-13	1.66E-11	9.05E-26	86.41261415	99.99992303	75.57224257	77.71438345	0.174369094	0.48033169	1.67E-11	2.568581927	1.67E-05	3.61984578
48	225	63.8	0.153647199	6	0.986983885	17.6	4.55E-05	22	44.5094989	3	0.00045606	27.6259868	73.2978434	6.75E-13	4.31E-11	2.73E-24	83.55026858	99.99974169	76.04560439	78.67137164	0.172227543	0.456957703	4.38E-11	2.5929073	4.38E-05	3.616279387
48	250	63.8	0.248067765	6	1.16229447	17.6	0.000135209	22	44.6373925	3	0.000623807	27.2752758	69.6509508	2.92E-12	1.02E-10	5.99E-23	80.6284255	99.99923177	76.47767736	79.60731327	0.17004112	0.434222032	1.05E-10	2.616781847	0.000105063	3.610932981
48	275	63.8	0.384424729	6	1.33816666	17.6	0.000362503	22	44.744891	3	0.000829698	26.9233042	66.2397092	1.11E-11	2.23E-10	9.92E-22	77.69722233	99.99794033	76.84084797	80.48493546	0.167846838	0.41295547	2.34E-10	2.639256964	0.000234156	3.603231901
48	300	63.8	0.574797298	6	1.51230937	17.6	0.00088861	22	44.8237403	3	0.001076458	26.5744926	63.1887749	3.73E-11	4.54E-10	1.29E-20	74.79484383	99.99495108	77.10723074	81.26767123	0.165672256	0.393935157	4.91E-10	2.659394149	0.000491306	3.592522446
48	325	63.8	0.832838764	6	1.68309025	17.6	0.002015047	22	44.8656296	3	0.001365833	26.2318044	60.613912	1.13E-10	8.68E-10	1.35E-19	71.94849583	99.98855087	77.24874865	81.91994856	0.163535849	0.377882796	9.82E-10	2.676273479	0.000981718	3.578089276
48	350	63.8	1.17361196	6	1.8494318	17.6	0.004268544	22	44.8622124	3	0.001698388	25.8968677	58.621971	3.15E-10	1.57E-09	1.18E-18	69.17613667	99.97574691	77.23720405	82.40742686	0.161447768	0.365464521	1.89E-09	2.689000923	0.001886621	3.559180714
48	375	63.8	1.6133737	6	2.01068739	17.6	0.00851667	22	44.8051487	3	0.002073311	25.5701083	57.3104892	8.07E-10	2.71E-09	8.65E-18	66.4885435	99.95160983	77.04442128	82.69731553	0.159410665	0.357288404	3.51E-09	2.696717667	0.003514887	3.535041652
48	400	63.8	2.16931701	6	2.16651161	17.6	0.016116978	22	44.6861789	3	0.002488254	25.2508594	56.7665723	1.92E-09	4.46E-09	5.48E-17	63.89147317	99.90842626	76.64249628	82.75883585	0.157420385	0.353897486	6.39E-09	2.698612892	0.006385806	3.504952968
48	425	63.8	2.85927967	6	2.31673146	17.6	0.029100474	22	44.4972324	3	0.002939217	24.937436	57.0649325	4.29E-09	7.07E-09	3.04E-16	61.387809	99.8346564	76.00416351	82.56383319	0.155466422	0.35575754	1.14E-08	2.693939919	0.011355381	3.468275499
48	450	63.8	3.7014273	6	2.46122073	17.6	0.050387605	22	44.2305689	3	0.00342048	24.62717	58.2651123	9.01E-09	1.08E-08	1.49E-15	58.9796545	99.71370679	75.10327331	82.08750357	0.153532144	0.363239771	1.98E-08	2.682034473	0.019797676	3.424495729
48	475	63.8	4.71391798	6	2.59977712	17.6	0.084031848	22	43.8789449	3	0.003924612	24.3164125	60.4080319	1.79E-08	1.59E-08	6.56E-15	56.67038133	99.52254632	73.91535439	81.30915333	0.151594801	0.376599286	3.38E-08	2.66233269	0.033848188	3.373269551
48	500	63.8	5.91455413	6	2.73200184	17.6	0.135481833	22	43.4357978	3	0.004442561	24.0005125	63.5120698	3.39E-08	2.28E-08	2.62E-14	54.466636	99.23021686	72.41823581	80.21289336	0.149625399	0.395950661	5.67E-08	2.634385853	0.056706787	3.314459942
48	525	63.8	7.32042606	6	2.85718156	17.6	0.211847474	22	42.8954395	3	0.004963841	23.6737866	67.5689594	6.14E-08	3.16E-08	9.53E-14	52.38030733	98.79632117	70.59270101	78.78815051	0.147588505	0.421242359	9.30E-08	2.597868147	0.092983751	3.248164166
48	550	63.8	8.94754922	6	2.97417519	17.6	0.322147971	22	42.2532477	3	0.005476807	23.3294977	72.5398602	1.06E-07	4.28E-08	3.19E-13	50.4304135	98.1696138	68.42313412	77.02985928	0.145442119	0.45223224	1.49E-07	2.552573427	0.149055392	3.174726273
48	575	63.8	10.8104945	6	3.08131103	17.6	0.477509389	22	41.5058458	3	0.005969037	22.9598633	78.3520471	1.77E-07	5.63E-08	9.93E-13	48.64481617	97.28687847	65.8981277	74.93820285	0.143137723	0.488466915	2.33E-07	2.49839668	0.233379053	3.094731176
48	600	63.8	12.9220072	6	3.17630401	17.6	0.691266554	22	40.6512617	3	0.006427783	22.5561186	84.8967687	2.84E-07	7.23E-08	2.88E-12	47.06159983	96.07234913	63.01101926	72.51777107	0.140620674	0.529268402	3.57E-07	2.43529551	0.356704709	3.008977163
48	625	63.8	15.2926043	6	3.25620888	17.6	0.97890871	22	39.6890533	3	0.0068405	22.1086648	92.0289311	4.41E-07	9.08E-08	7.83E-12	45.729852	94.43801869	59.7603152	69.77599607	0.137831131	0.573732146	5.32E-07	2.363226567	0.532116256	2.918424239
48	650	63.8	17.9301341	6	3.3174309	17.6	1.35779282	22	38.6203961	3	0.007195398	21.6073344	99.5693564	6.64E-07	1.11E-07	2.01E-11	44.709485	92.28526807	56.14998682	66.72075031	0.134705708	0.620741106	7.75E-07	2.282050586	0.774842378	2.824115306
48	675	63.8	20.8392729	6	3.35582108	17.6	1.84653656	22	37.4481253	3	0.007482013	21.0418078	107.310403	9.68E-07	1.33E-07	4.88E-11	44.06964867	89.508315	52.1896125	63.35696632	0.131180069	0.669000792	1.10E-06	2.191397538	1.101795138	2.727065528
48	700	63.8	24.0209276	6	3.36688579	17.6	2.46400198	22	36.1767349	3	0.007691738	20.4022102	115.025658	1.37E-06	1.57E-07	1.13E-10	43.88523683	85.99998875	47.89437466	59.68214526	0.127192652	0.717099686	1.53E-06	2.090479125	1.530822343	2.628110307
48	725	63.8	27.4715149	6	3.34613564	17.6	3.22780153	22	34.81234	3	0.007818291	19.6799081	122.484131	1.90E-06	1.80E-07	2.48E-10	44.23107267	81.66021858	43.28493243	55.68058524	0.122689634	0.763597734	2.08E-06	1.977827821	2.079693494	2.527691583
48	750	63.8	31.1820938	6	3.28958391	17.6	4.15231353	22	33.3626157	3	0.007858075	18.8684966	129.468836	2.56E-06	2.02E-07	5.23E-10	45.1736015	76.40730949	38.3872152	51.31612957	0.117631085	0.807142191	2.76E-06	1.85092835	2.764874941	2.425540354
48	775	63.8	35.1373685	6	3.19437376	17.6	5.24629776	22	31.836731	3	0.007810417	17.9649297	135.798685	3.38E-06	2.22E-07	1.06E-09	46.76043733	70.19149	33.23219932	46.52320759	0.111998016	0.846604106	3.60E-06	1.705682761	3.600184082	2.320165319
48	800	63.8	39.3146348	6	3.05946683	17.6	6.5103572	22	30.2452949	3	0.007677648	16.9706815	141.351359	4.35E-06	2.40E-07	2.07E-09	49.00888617	63.00933409	27.85572601	41.19594692	0.105799615	0.881220911	4.60E-06	1.535606686	4.59544357	2.207948952
50	200	63.8	0.088518628	6	0.804912423	17.6	1.31E-05	22	44.3601637	3	0.000330643	27.990162	77.2817698	1.34E-13	1.70E-11	8.89E-26	86.58479295	99.9999253	75.54109358	77.65452135	0.174497905	0.48179453	1.71E-11	2.567063072	1.71E-05	3.619973237
50	225	63.8	0.149945085	6	0.97650703	17.6	4.42E-05	22	44.5008566	3	0.000466662	27.6469417	73.5272446	6.76E-13	4.41E-11	2.68E-24	83.72488283	99.99974892	76.01640743	78.61243585	0.172358181	0.458387849	4.48E-11	2.59140693	4.48E-05	3.616489473
50	250	63.8	0.242218637	6	1.15185251	17.6	0.000131571	22	44.6298519	3	0.000638067	27.2961634	69.8666406	2.92E-12	1.04E-10	5.87E-23	80.80245817	99.99925244	76.45220236	79.55165362	0.170171339	0.435566698	1.07E-10	2.615359597	0.00010735	3.611264574
50	275	63.8	0.375524781	6	1.32789235	17.6	0.000353068	22	44.7390338	3	0.000848429	26.9438622	66.4331276	1.11E-11	2.28E-10	9.73E-22	77.86846083	99.99799393	76.82106014	80.43504553	0.167975002	0.41416129	2.39E-10	2.637976606	0.000239099	3.603735658
50	300	63.8	0.561697144	6	1.50228993	17.6	0.000866116	22	44.8202236	3	0.00110055	26.594554	63.3510494	3.73E-11	4.64E-10	1.26E-20	74.9618345	99.99507889	77.09535	81.22624558	0.165797324	0.394946818	5.01E-10	2.658325004	0.000501305	3.593262218
50	325	63.8	0.814115095	6	1.67337284	17.6	0.001965201	22	44.8652035	3	0.001396242	26.251289	60.735614	1.14E-10	8.87E-10	1.33E-19	72.11045267	99.98883408	77.24730912	81.8899448	0.163657322	0.378641518	1.00E-09	2.675492003	0.001000802	3.579143105
50	350	63.8	1.14754361	6	1.84003004	17.6	0.00416495	22	44.8657364	3	0.001736126	25.9157748	58.6929062	3.15E-10	1.61E-09	1.15E-18	69.33283267	99.97633551	77.24910946	82.39212393	0.161565639	0.365906749	1.92E-09	2.688592144	0.001921261	3.560641266
50	375	63.8	1.57792344	6	2.00158815	17.6	0.008313183	22	44.8136037	3	0.002119433	25.5885103	57.3195636	8.08E-10	2.77E-09	8.48E-18	66.6401975	99.95276601	77.07298547	82.70035397	0.159525388	0.357344976	3.58E-09	2.696776222	0.003575083	3.537015933
50	400	63.8	2.1221202	6	2.15768166	17.6	0.01573673	22	44.7006738	3	0.00254385	25.2688996	56.7017617	1.93E-09	4.56E-09	5.37E-17	64.038639	99.91058676	76.69146554	82.78423442	0.157532852	0.35349344	6.49E-09	2.699243515	0.006486617	3.507561213
50	425	63.8	2.79764102	6	2.30812422	17.6	0.028420729	22	44.5190053	3	0.003005391	24.9553302	56.9133739	4.30E-09	7.22E-09	2.98E-16	61.531263	99.83851858	76.07772061	82.61598218	0.155577979	0.354812685	1.15E-08	2.695257335	0.011519141	3.471649192
50	450	63.8	3.62232675	6	2.45278334	17.6	0.049219619	22	44.260981	3	0.003498336	24.6452127	58.0133321	9.03E-09	1.10E-08	1.46E-15	59.12027767	99.72034308	75.20601689	82.17112951	0.153644627	0.361670109	2.01E-08	2.684162695	0.020057413	3.428774786
50	475	63.8	4.61402675	6	2.5914584	17.6	0.08209496	22	43.9194674	3	0.004015235	24.3349868	60.0423189	1.80E-08	1.63E-08	6.44E-15	56.80902667	99.53355136	74.05225473	81.42926115	0.151710598	0.374319337	3.43E-08	2.66540386	0.034253122	3.378598817
50	500	63.8	5.79026205	6	2.72376148	17.6	0.132371279	22	43.4879915	3	0.004546994	24.0201037	63.0189976	3.40E-08	2.33E-08	2.57E-14	54.60397533	99.24789046	72.59456588	80.37469141	0.149747536	0.392876721	5.73E-08	2.638538841	0.057331308	3.320985285
50	525	63.8	7.16788128	6	2.8490011	17.6	0.206995818	22	42.9609268	3	0.005083058	23.6949991	66.936056	6.16E-08	3.24E-08	9.35E-14	52.51664833	98.8238874	70.81394189	78.99696839	0.147720749	0.417296676	9.39E-08	2.603247264	0.093941895	3.256028581
50	550	63.8	8.76271139	6	2.96607111	17.6	0.314780894	22	42.3336766	3	0.005611683	23.3530729	71.7564109	1.07E-07	4.38E-08	3.14E-13	50.5654815	98.21147219	68.69485338	77.2910706	0.145589093	0.447348014	1.51E-07	2.55932777	0.150523475	3.184066587
50	575	63.8	10.5892028	6	3.07334977	17.6	0.466597885	22	41.6028477	3	0.006120309	22.9866972	77.4100025	1.78E-07	5.77E-08	9.75E-13	48.77750383	97.34887565	66.22583682	75.25717671	0.143305012	0.482593966	2.36E-07	2.506680746	0.2356295	3.105676085
50	600	63.8	12.6600646	6	3.1686186	17.6	0.675479558	22	40.7664016	3	0.006596013	22.5872762	83.7917055	2.86E-07	7.43E-08	2.83E-12	47.18969	96.16204797	63.40000541	72.89986848	0.140814919	0.522379152	3.60E-07	2.44527202	0.36015413	3.021647531
50	625	63.8	14.9858802	6	3.24901574	17.6	0.956573012	22	39.8237759	3	0.007026025	22.1453865	90.7609869	4.44E-07	9.33E-08	7.70E-12	45.84973767	94.56492607	60.21545912	70.22664951	0.138060064	0.565827454	5.37E-07	2.375072641	0.537390105	2.932936819
50	650	63.8	17.5746871	6	3.31104435	17.6	1.32687063	22	38.7759672	3	0.007398285	21.6510294	98.1440235	6.68E-07	1.14E-07	1.98E-11	44.8159275	92.46096233	56.67556486	67.24565371	0.134978114	0.611855212	7.83E-07	2.295968888	0.782857042	2.840591496
50	675	63.8	20.4314977	6	3.35066189	17.6	1.80463508	22	37.6255723	3	0.007702012	21.0940273	105.739032	9.76E-07	1.37E-07	4.80E-11	44.15563517	89.74639159	52.78909561	63.962426	0.131505619	0.659204459	1.11E-06	2.207634578	1.113855967	2.745647379
50	700	63.8	23.5577288	6	3.36347842	17.6	2.40843302	22	36.3767867	3	0.007928236	20.4645935	113.325495	1.39E-06	1.62E-07	1.11E-10	43.94202633	86.31572148	48.57022534	60.37563655	0.127581566	0.70650043	1.55E-06	2.109353983	1.548733156	2.648987511
50	725	63.8	26.9505118	6	3.34508825	17.6	3.15571048	22	35.035369	3	0.008070273	19.7540934	120.677704	1.92E-06	1.86E-07	2.44E-10	44.24852917	82.06982682	44.03840878	56.47157956	0.123152125	0.752336002	2.11E-06	1.999776242	2.105869819	2.551145776
50	750	63.8	30.6018584	6	3.29154548	17.6	4.06089416	22	33.6085838	3	0.008124105	18.9559921	127.582542	2.59E-06	2.09E-07	5.16E-10	45.14090867	76.92673773	39.21818851	52.2172678	0.118176555	0.795382547	2.80E-06	1.876570168	2.802449929	2.452018766
50	775	63.8	34.4976934	6	3.19996532	17.6	5.13309841	22	32.1051396	3	0.008088626	18.0669452	133.860538	3.42E-06	2.31E-07	1.04E-09	46.66724467	70.83466813	34.13898514	47.55189963	0.112634007	0.834521196	3.65E-06	1.73592602	3.653093314	2.35040811
50	800	63.8	38.6168184	6	3.06918973	17.6	6.37366249	22	30.5351412	3	0.007965749	17.0879294	139.388027	4.42E-06	2.49E-07	2.04E-09	48.84683783	63.78600858	28.83493649	42.37649346	0.106530569	0.868980992	4.67E-06	1.571811757	4.668472739	2.243223275
52	200	63.8	0.08639776	6	0.794662023	17.6	1.28E-05	22	44.3509622	3	0.000338233	28.0106632	77.5152293	1.34E-13	1.73E-11	8.73E-26	86.75563295	99.99992744	75.51000743	77.59498267	0.174625715	0.483249977	1.75E-11	2.565552727	1.75E-05	3.620093663
52	225	63.8	0.146448652	6	0.966100181	17.6	4.30E-05	22	44.4921817	3	0.000477129	27.6677566	73.756199	6.77E-13	4.51E-11	2.64E-24	83.89833032	99.99975576	75.98710034	78.55362075	0.172487947	0.45981521	4.57E-11	2.589909973	4.57E-05	3.616687887
52	250	63.8	0.236696319	6	1.14147206	17.6	0.000128131	22	44.6222098	3	0.000652128	27.3169277	70.082813	2.93E-12	1.07E-10	5.77E-23	80.97546567	99.99927198	76.42638446	79.49584931	0.170300789	0.436914372	1.10E-10	2.61393404	0.000109601	3.611577638
52	275	63.8	0.36712436	6	1.31767337	17.6	0.000344151	22	44.7329829	3	0.000866881	26.9643091	66.628209	1.11E-11	2.33E-10	9.55E-22	78.03877717	99.9980446	76.80061791	80.38466397	0.168102473	0.415377478	2.44E-10	2.636684104	0.000243961	3.604211138
52	300	63.8	0.549334942	6	1.49232225	17.6	0.000844863	22	44.8163908	3	0.001124265	26.6145106	63.5164924	3.74E-11	4.74E-10	1.24E-20	75.1279625	99.99519964	77.08240135	81.18387559	0.165921739	0.395978232	5.11E-10	2.65723216	0.000511131	3.59396031
52	325	63.8	0.796449246	6	1.66370641	17.6	0.001918124	22	44.8643016	3	0.001426156	26.270669	60.8623973	1.14E-10	9.06E-10	1.30E-19	72.27155983	99.98910157	77.24426216	81.85841307	0.163778141	0.379431918	1.02E-09	2.674671875	0.001019548	3.580137381
52	350	63.8	1.12295144	6	1.83068149	17.6	0.004067145	22	44.8685794	3	0.00177323	25.9345697	58.771328	3.16E-10	1.64E-09	1.13E-18	69.48864183	99.97689122	77.25871419	82.37454968	0.161682812	0.366395651	1.96E-09	2.688125631	0.001955268	3.56201908
52	375	63.8	1.54448417	6	1.9925475	17.6	0.008121137	22	44.8211186	3	0.002164763	25.6067836	57.3391065	8.09E-10	2.83E-09	8.32E-18	66.790875	99.95385718	77.09837365	82.70018873	0.159639308	0.357466812	3.63E-09	2.696753078	0.003634147	3.538878156
52	400	63.8	2.07760406	6	2.14891892	17.6	0.015377991	22	44.7139078	3	0.002598472	25.2867838	56.6510537	1.93E-09	4.66E-09	5.27E-17	64.18468467	99.91262505	76.736175	82.80528139	0.157644347	0.353177313	6.59E-09	2.69976285	0.006585471	3.510021194
52	425	63.8	2.73950591	6	2.29959608	17.6	0.027779668	22	44.5391267	3	0.003070387	24.9730275	56.7802657	4.30E-09	7.38E-09	2.92E-16	61.67339867	99.84216098	76.14569831	82.66238922	0.155688309	0.353982854	1.17E-08	2.696427554	0.011679597	3.474830894
52	450	63.8	3.54772332	6	2.44444002	17.6	0.048118501	22	44.2892741	3	0.003574789	24.6630005	57.7851034	9.04E-09	1.13E-08	1.44E-15	59.259333	99.72659943	75.30160169	82.247358	0.15375552	0.360247272	2.03E-08	2.68610086	0.020311646	3.432810134
52	475	63.8	4.51981289	6	2.5832513	17.6	0.080269634	22	43.957321	3	0.004104209	24.3532263	59.70602	1.80E-08	1.66E-08	6.32E-15	56.94581167	99.54392254	74.18013851	81.54003385	0.151824308	0.372222763	3.46E-08	2.668234627	0.03464893	3.383624398
52	500	63.8	5.67302787	6	2.71565196	17.6	0.129440968	22	43.5368801	3	0.004649516	24.039253	62.5619325	3.41E-08	2.38E-08	2.52E-14	54.739134	99.26453995	72.75973007	80.52492233	0.149866917	0.390027259	5.79E-08	2.642393141	0.057940671	3.327138646
52	525	63.8	7.02398532	6	2.84097087	17.6	0.202426959	22	43.0223845	3	0.005200087	23.7156283	66.3464025	6.17E-08	3.31E-08	9.18E-14	52.6504855	98.84984682	71.02156926	79.19168438	0.147849357	0.413620624	9.49E-08	2.608261088	0.094874776	3.263444536
52	550	63.8	8.58832937	6	2.95813448	17.6	0.307845669	22	42.4092647	3	0.005744084	23.3758813	71.0239661	1.07E-07	4.48E-08	3.08E-13	50.69775867	98.25087688	68.95021858	77.535341	0.145731287	0.442781764	1.52E-07	2.565641496	0.151949391	3.192874038
52	575	63.8	10.3803899	6	3.06556777	17.6	0.456329332	22	41.694115	3	0.006268817	23.0125296	76.5270259	1.79E-07	5.91E-08	9.59E-13	48.90720383	97.4072197	66.5341723	75.55606334	0.143466058	0.477089261	2.38E-07	2.514439642	0.237809813	3.115996051
52	600	63.8	12.4128326	6	3.16111453	17.6	0.660626959	22	40.8748393	3	0.006761193	22.6171368	82.7538145	2.87E-07	7.61E-08	2.78E-12	47.31475783	96.24643773	63.76634899	73.25842271	0.141001077	0.515908671	3.63E-07	2.454628748	0.36348804	3.033593231
52	625	63.8	14.6962915	6	3.24199088	17.6	0.93556379	22	39.9507672	3	0.007208231	22.1804453	89.5680286	4.47E-07	9.57E-08	7.58E-12	45.96681867	94.68429665	60.64448378	70.64997955	0.13827863	0.558390243	5.42E-07	2.386192809	0.542476697	2.946616848
52	650	63.8	17.2389675	6	3.30479167	17.6	1.29778827	22	38.9227338	3	0.007597613	21.6926168	96.8008216	6.73E-07	1.18E-07	1.94E-11	44.92013883	92.62620301	57.17139797	67.73909815	0.135237381	0.603481345	7.91E-07	2.309041124	0.790574355	2.856117518
52	675	63.8	20.0461708	6	3.34557425	17.6	1.76522626	22	37.7931187	3	0.007918252	21.1436111	104.25587	9.84E-07	1.41E-07	4.73E-11	44.24042917	89.97030534	53.35513074	64.53186965	0.131814737	0.649958043	1.13E-06	2.222887122	1.125455883	2.763148367
52	700	63.8	23.1197763	6	3.36004655	17.6	2.35616033	22	36.5658448	3	0.008160832	20.5237295	111.718174	1.40E-06	1.66E-07	1.09E-10	43.99922417	86.6127254	49.20893514	61.0280181	0.127950235	0.696479976	1.57E-06	2.127080648	1.565948085	2.668633663
52	725	63.8	26.4575623	6	3.34388303	17.6	3.08786895	22	35.2463443	3	0.008318285	19.8243448	118.967007	1.94E-06	1.92E-07	2.41E-10	44.26861617	82.45529006	44.75116318	57.21564708	0.12359009	0.741671074	2.13E-06	2.02037626	2.131023995	2.57318774
52	750	63.8	30.0524077	6	3.29317908	17.6	3.97480691	22	33.8415038	3	0.008386182	19.0388115	125.792963	2.62E-06	2.16E-07	5.09E-10	45.113682	77.41586983	40.00508041	53.06464518	0.118692872	0.784225848	2.84E-06	1.900608912	2.838564916	2.476852407
52	775	63.8	33.8913546	6	3.20502842	17.6	5.02639757	22	32.3596067	3	0.008362998	18.163519	132.018231	3.46E-06	2.39E-07	1.03E-09	46.58285967	71.4409229	34.99867128	48.51854834	0.113236073	0.823035778	3.70E-06	1.76422834	3.703974586	2.37868547
52	800	63.8	37.9545906	6	3.07816706	17.6	6.24464255	22	30.8102907	3	0.008250238	17.1989938	137.518083	4.48E-06	2.59E-07	2.01E-09	48.69721567	64.51907642	29.76449561	43.48465298	0.107222973	0.857323277	4.74E-06	1.605608375	4.738761999	2.276054234
54	200	63.8	0.084389331	6	0.784492252	17.6	1.24E-05	22	44.3417852	3	0.000345742	28.0310031	77.7474272	1.35E-13	1.77E-11	8.59E-26	86.92512913	99.99992947	75.47900405	77.53578791	0.174752519	0.484697559	1.79E-11	2.564051407	1.79E-05	3.620207705
54	225	63.8	0.143138975	6	0.955763505	17.6	4.18E-05	22	44.4834837	3	0.00048747	27.6884311	73.9845888	6.78E-13	4.60E-11	2.59E-24	84.07060825	99.99976225	75.9577152	78.49495946	0.172616837	0.461239051	4.67E-11	2.588417271	4.67E-05	3.616875703
54	250	63.8	0.231470693	6	1.13115308	17.6	0.000124871	22	44.6144812	3	0.000666003	27.3375689	70.2992884	2.93E-12	1.09E-10	5.67E-23	81.14744867	99.99929051	76.40027432	79.43995275	0.170429471	0.438263936	1.12E-10	2.612506499	0.000111818	3.611873882
54	275	63.8	0.359177359	6	1.30750938	17.6	0.000335704	22	44.7267609	3	0.000885073	26.9846455	66.8246857	1.11E-11	2.38E-10	9.38E-22	78.208177	99.99809259	76.77959764	80.33386991	0.168229256	0.416602365	2.49E-10	2.635381471	0.000248745	3.604660951
54	300	63.8	0.537642501	6	1.48240555	17.6	0.000824737	22	44.8122752	3	0.001147626	26.6343641	63.6847148	3.74E-11	4.83E-10	1.22E-20	75.29324083	99.99531399	77.0684973	81.14067802	0.166045511	0.397026974	5.21E-10	2.656118584	0.000520795	3.594620575
54	325	63.8	0.779743384	6	1.65408964	17.6	0.00187356	22	44.8629713	3	0.001455606	26.2899471	60.9937103	1.14E-10	9.24E-10	1.28E-19	72.43183933	99.98935477	77.23976791	81.82551998	0.163898326	0.380250557	1.04E-09	2.673817347	0.001037975	3.581077613
54	350	63.8	1.09969884	6	1.82138409	17.6	0.003974594	22	44.8708073	3	0.00180974	25.9532571	58.8564748	3.16E-10	1.67E-09	1.11E-18	69.6435985	99.97741708	77.26624088	82.35493614	0.161799314	0.366926478	1.99E-09	2.687607314	0.001988678	3.563321814
54	375	63.8	1.51286971	6	1.98356242	17.6	0.007939471	22	44.8277831	3	0.002209348	25.6249354	57.3680906	8.10E-10	2.88E-09	8.17E-18	66.94062633	99.95488937	77.12088885	82.69713602	0.159752471	0.357647506	3.69E-09	2.696656307	0.003692145	3.540638698
54	400	63.8	2.03552042	6	2.14021922	17.6	0.015038759	22	44.7259997	3	0.002652176	25.3045224	56.6130939	1.93E-09	4.75E-09	5.18E-17	64.32967967	99.9145525	76.77702601	82.82239591	0.157754934	0.352940662	6.68E-09	2.700181646	0.006682483	3.512346643
54	425	63.8	2.68455007	6	2.29114143	17.6	0.027173677	22	44.5577511	3	0.003134273	24.9905428	56.6638602	4.31E-09	7.53E-09	2.87E-16	61.8143095	99.84560411	76.20861858	82.70359951	0.155797504	0.353257152	1.18E-08	2.697464587	0.011836946	3.477838386
54	450	63.8	3.47720099	6	2.43618348	17.6	0.047077988	22	44.3156458	3	0.00364992	24.6805541	57.5782154	9.06E-09	1.15E-08	1.41E-15	59.396942	99.73251143	75.39069527	82.31688621	0.153864954	0.358957479	2.06E-08	2.687866898	0.020560714	3.436624339
54	475	63.8	4.43075172	6	2.57514665	17.6	0.078545381	22	43.9927537	3	0.004191632	24.3711598	59.396393	1.80E-08	1.70E-08	6.21E-15	57.08088917	99.55371943	74.29984358	81.64234602	0.15193611	0.370292468	3.50E-08	2.670847531	0.035036193	3.3883744
54	500	63.8	5.56220019	6	2.7076621	17.6	0.126673897	22	43.5827695	3	0.004750237	24.0579997	62.137537	3.42E-08	2.43E-08	2.48E-14	54.87229833	99.28026195	72.91476182	80.66466434	0.149983789	0.387381468	5.85E-08	2.645976642	0.058535883	3.33295444
54	525	63.8	6.88794146	6	2.83307768	17.6	0.198114127	22	43.0801844	3	0.005315053	23.7357275	65.7960125	6.19E-08	3.39E-08	9.03E-14	52.78203867	98.87435155	71.21683919	79.37360888	0.147974661	0.41018935	9.58E-08	2.612943624	0.095784143	3.270453499
54	550	63.8	8.42344237	6	2.95035036	17.6	0.301301283	22	42.4804567	3	0.00587415	23.3979938	70.3378525	1.07E-07	4.59E-08	3.03E-13	50.827494	98.28806089	69.19073209	77.76423933	0.145869142	0.438504355	1.53E-07	2.571555542	0.153336162	3.201197878
54	575	63.8	10.1829127	6	3.05794892	17.6	0.446642494	22	41.7801724	3	0.006414715	23.0374541	75.6977426	1.79E-07	6.05E-08	9.43E-13	49.03418467	97.46225856	66.82490676	75.83671952	0.143621444	0.471919295	2.40E-07	2.521722114	0.239925165	3.125748838
54	600	63.8	12.1789692	6	3.15377552	17.6	0.646619555	22	40.9771847	3	0.006923493	22.6458221	81.7770335	2.89E-07	7.80E-08	2.74E-12	47.43707467	96.32602526	64.11211047	73.59560554	0.141179909	0.509819166	3.67E-07	2.46342321	0.366715126	3.044881283
54	625	63.8	14.4222829	6	3.23511942	17.6	0.915754241	22	40.0707264	3	0.007387299	22.2139975	88.4433572	4.49E-07	9.81E-08	7.46E-12	46.081343	94.7968509	61.04975135	71.04850394	0.138487803	0.551378751	5.47E-07	2.396654518	0.547390268	2.959541463
54	650	63.8	16.9211959	6	3.29866153	17.6	1.27036987	22	39.061486	3	0.007793569	21.7322953	95.5325047	6.77E-07	1.21E-07	1.92E-11	45.02230783	92.78198938	57.64015541	68.20398092	0.135484747	0.595574329	7.98E-07	2.321346147	0.798016988	2.870781746
54	675	63.8	19.681283	6	3.3405532	17.6	1.72807218	22	37.9516449	3	0.008130926	21.1908069	102.853255	9.91E-07	1.45E-07	4.66E-11	44.32411333	90.18140807	53.89069223	65.06861727	0.132108968	0.641213779	1.14E-06	2.237247428	1.136629905	2.77966971
54	700	63.8	22.7048318	6	3.35659497	17.6	2.30687055	22	36.7448763	3	0.008389718	20.579922	110.195783	1.41E-06	1.71E-07	1.08E-10	44.0567505	86.89278097	49.81377128	61.64309071	0.128300554	0.686988997	1.58E-06	2.143767695	1.58251951	2.687165392
54	725	63.8	25.9902077	6	3.34253798	17.6	3.02387578	22	35.4463122	3	0.00856251	19.8910275	117.344069	1.96E-06	1.98E-07	2.38E-10	44.29103367	82.81888761	45.42673041	57.91714798	0.124005807	0.731553259	2.16E-06	2.039757123	2.155231834	2.593953765
54	750	63.8	29.5310814	6	3.29451912	17.6	3.89355383	22	34.0624908	3	0.008644476	19.1173839	124.092267	2.65E-06	2.23E-07	5.02E-10	45.091348	77.87753506	40.75165811	53.86329865	0.119182713	0.77362327	2.87E-06	1.923201195	2.873326111	2.500204515
54	775	63.8	33.3155201	6	3.20961608	17.6	4.92559768	22	32.6013024	3	0.008633685	18.2551428	130.264249	3.50E-06	2.47E-07	1.02E-09	46.50639867	72.01364955	35.81521081	49.42903869	0.113807279	0.812101001	3.75E-06	1.790784273	3.75297197	2.405200587
54	800	63.8	37.3249905	6	3.08647085	17.6	6.12260641	22	31.0719502	3	0.008531239	17.3044214	135.734466	4.54E-06	2.68E-07	1.99E-09	48.55881917	65.21246358	30.64848041	44.52739973	0.107880236	0.846203748	4.81E-06	1.637245976	4.80650062	2.30670921
56	200	63.8	0.082483399	6	0.774403413	17.6	1.21E-05	22	44.332638	3	0.000353179	28.0511811	77.9782967	1.35E-13	1.81E-11	8.46E-26	87.09327645	99.9999314	75.44810135	77.47695543	0.174878314	0.486136859	1.82E-11	2.562559569	1.82E-05	3.620315927
56	225	63.8	0.139999504	6	0.945497186	17.6	4.08E-05	22	44.4747713	3	0.000497694	27.7089649	74.2123103	6.79E-13	4.70E-11	2.55E-24	84.24171357	99.99976841	75.92828142	78.43648227	0.17274485	0.462658726	4.76E-11	2.586929566	4.76E-05	3.617053859
56	250	63.8	0.226515417	6	1.12089558	17.6	0.000121775	22	44.6066792	3	0.000679705	27.3580871	70.5159088	2.94E-12	1.11E-10	5.57E-23	81.318407	99.9993081	76.37391622	79.38400973	0.170557387	0.439614404	1.14E-10	2.611078139	0.000114003	3.612154798
56	275	63.8	0.351643463	6	1.2974001	17.6	0.000327684	22	44.7203877	3	0.000903019	27.0048721	67.0223227	1.11E-11	2.42E-10	9.23E-22	78.376665	99.99813816	76.75806655	80.282733	0.168355353	0.417834485	2.53E-10	2.634070469	0.000253457	3.605087379
56	300	63.8	0.526560197	6	1.47253919	17.6	0.000805639	22	44.8079059	3	0.001170655	26.6541159	63.8553753	3.74E-11	4.93E-10	1.20E-20	75.45768017	99.9954225	77.05373615	81.09675498	0.166168649	0.398090916	5.30E-10	2.654986872	0.000530307	3.595246379
56	325	63.8	0.763911965	6	1.6445214	17.6	0.001831286	22	44.8612541	3	0.001484618	26.3091258	61.1290705	1.14E-10	9.42E-10	1.26E-19	72.59131	99.98959496	77.23396655	81.79141142	0.164017891	0.381094427	1.06E-09	2.672932137	0.0010561	3.581968616
56	350	63.8	1.07766635	6	1.81213606	17.6	0.003886829	22	44.8724777	3	0.001845689	25.9718409	58.9476802	3.16E-10	1.71E-09	1.09E-18	69.79773233	99.97791574	77.27188412	82.33348613	0.16191517	0.367495076	2.02E-09	2.68704238	0.002021525	3.564556163
56	375	63.8	1.48291729	6	1.97463031	17.6	0.007767257	22	44.8336752	3	0.00225323	25.6429719	57.4056177	8.11E-10	2.94E-09	8.03E-18	67.08949483	99.95586786	77.14079459	82.69147082	0.159864915	0.35788146	3.75E-09	2.696492971	0.003749136	3.542306632
56	400	63.8	1.99565226	6	2.1315789	17.6	0.014717287	22	44.7370535	3	0.002705016	25.3221245	56.5866979	1.93E-09	4.85E-09	5.09E-17	64.473685	99.91637905	76.81436993	82.83594485	0.15786467	0.352776102	6.78E-09	2.700509299	0.006777757	3.514549567
56	425	63.8	2.6324899	6	2.28275537	17.6	0.026599602	22	44.5750138	3	0.003197114	25.007889	56.562628	4.31E-09	7.68E-09	2.82E-16	61.95407717	99.8488659	76.26693851	82.74009048	0.155905644	0.352626044	1.20E-08	2.698380692	0.011991368	3.480687216
56	450	63.8	3.41039593	6	2.42800735	17.6	0.046092609	22	44.3402687	3	0.003723805	24.6978917	57.3907337	9.07E-09	1.17E-08	1.39E-15	59.53321083	99.73811018	75.47388074	82.38032298	0.153973041	0.357788669	2.08E-08	2.689476487	0.020804923	3.440237135
56	475	63.8	4.34638425	6	2.56713643	17.6	0.076913048	22	44.0259821	3	0.004277588	24.3888126	59.111038	1.81E-08	1.73E-08	6.10E-15	57.21439283	99.56299405	74.41210169	81.73696128	0.152046162	0.368513491	3.54E-08	2.673262285	0.035415435	3.392873408
56	500	63.8	5.45720907	6	2.69978213	17.6	0.124055231	22	43.6259272	3	0.004849257	24.0763783	61.7428897	3.43E-08	2.48E-08	2.43E-14	55.00363117	99.29514073	73.06056486	80.79485994	0.150098366	0.384921135	5.91E-08	2.649313736	0.059117847	3.338462767
56	525	63.8	6.75905241	6	2.82531002	17.6	0.194033977	22	43.1346516	3	0.00542807	23.7553429	65.281395	6.21E-08	3.46E-08	8.88E-14	52.91149967	98.89753422	71.40085	79.54388708	0.148096948	0.406981091	9.67E-08	2.617324618	0.096671556	3.277091746
56	550	63.8	8.26720922	6	2.9427057	17.6	0.295111977	22	42.5476421	3	0.006002009	23.4194724	69.6939753	1.08E-07	4.69E-08	2.98E-13	50.954905	98.3232274	69.4177098	77.97913875	0.146003045	0.434490258	1.55E-07	2.577105717	0.154686486	3.209081198
56	575	63.8	9.99577019	6	3.05047912	17.6	0.437483994	22	41.8614793	3	0.006558144	23.061552	74.9174392	1.80E-07	6.19E-08	9.28E-13	49.15868133	97.51429549	67.09959223	76.10076909	0.143771677	0.467054682	2.42E-07	2.528570787	0.241980158	3.134984975
56	600	63.8	11.9572983	6	3.14658731	17.6	0.633379613	22	41.0739724	3	0.007083065	22.6734383	80.8560415	2.90E-07	7.98E-08	2.70E-12	47.55687817	96.4012522	64.43909595	73.91331762	0.141352075	0.504077464	3.70E-07	2.471705714	0.369843117	3.055570321
56	625	63.8	14.1624906	6	3.22838828	17.6	0.89703387	22	40.1842668	3	0.007563393	22.24618	87.381085	4.52E-07	1.00E-07	7.34E-12	46.19352867	94.90321665	61.43333378	71.42442606	0.138688437	0.544756272	5.52E-07	2.406516744	0.55214348	2.971778127
56	650	63.8	16.6198106	6	3.29264394	17.6	1.24446213	22	39.1929177	3	0.007986328	21.7702379	94.3326947	6.81E-07	1.24E-07	1.89E-11	45.122601	92.92919244	58.08418142	68.64283842	0.135721291	0.588094404	8.05E-07	2.332952882	0.805205129	2.884661439
56	675	63.8	19.3350693	6	3.33559428	17.6	1.69296545	22	38.101925	3	0.008340212	21.2358311	101.524428	9.98E-07	1.49E-07	4.59E-11	44.406762	90.38087813	54.39839527	65.57557517	0.13238966	0.632929528	1.15E-06	2.250796081	1.147409239	2.795299813
56	700	63.8	22.3109265	6	3.35312757	17.6	2.26029036	22	36.9147326	3	0.008615074	20.6334365	108.751327	1.42E-06	1.76E-07	1.06E-10	44.1145405	87.15744114	50.38761014	62.22417965	0.128634177	0.677983884	1.60E-06	2.159509846	1.59849417	2.704684409
56	725	63.8	25.5462821	6	3.34106848	17.6	2.96338071	22	35.6361957	3	0.008803122	19.9544611	115.801823	1.98E-06	2.03E-07	2.34E-10	44.31552533	83.1626096	46.06822872	58.57989592	0.124401269	0.721938499	2.18E-06	2.058031385	2.178561134	2.613562404
56	750	63.8	29.0355317	6	3.29559529	17.6	3.81669943	22	34.2725306	3	0.008899149	19.1920853	122.473484	2.68E-06	2.30E-07	4.96E-10	45.07341183	78.31420778	41.46125203	54.61762975	0.119648421	0.763531358	2.91E-06	1.944483058	2.906828717	2.522216513
56	775	63.8	32.7676855	6	3.21377431	17.6	4.83017503	22	32.8312628	3	0.008900828	18.3422482	128.59188	3.54E-06	2.55E-07	1.01E-09	46.43709483	72.55582369	36.59210405	50.28850209	0.114350317	0.801675021	3.80E-06	1.815762203	3.800214936	2.430128414
56	800	63.8	36.7253924	6	3.09416388	17.6	6.00694681	22	31.3211915	3	0.008808868	17.404694	134.030837	4.59E-06	2.77E-07	1.97E-09	48.430602	65.8696204	31.49051182	45.51080467	0.108505361	0.835582884	4.87E-06	1.666939513	4.871859182	2.335416491
58	200	63.8	0.080671224	6	0.764395811	17.6	1.18E-05	22	44.3235253	3	0.000360548	28.0711966	78.2077779	1.35E-13	1.85E-11	8.33E-26	87.26006982	99.99993323	75.4173152	77.41850149	0.175003096	0.487567504	1.86E-11	2.561077614	1.86E-05	3.620418825
58	225	63.8	0.137015696	6	0.935301426	17.6	3.97E-05	22	44.4660517	3	0.00050781	27.7293574	74.4392715	6.80E-13	4.79E-11	2.51E-24	84.4116429	99.99977428	75.89882331	78.37821425	0.172871982	0.464073661	4.86E-11	2.585447508	4.86E-05	3.617223182
58	250	63.8	0.221807342	6	1.11069957	17.6	0.000118829	22	44.5988154	3	0.000693245	27.378482	70.7325346	2.94E-12	1.13E-10	5.48E-23	81.4883405	99.99932483	76.34734932	79.32806071	0.170684534	0.440964905	1.16E-10	2.609649976	0.000116159	3.6124217
58	275	63.8	0.34448724	6	1.28734533	17.6	0.000320057	22	44.7138806	3	0.000920736	27.0249893	67.2209128	1.11E-11	2.47E-10	9.08E-22	78.5442445	99.99818149	76.73608311	80.23131384	0.168480769	0.419072547	2.58E-10	2.63275265	0.000258101	3.605492428
58	300	63.8	0.516035629	6	1.46272265	17.6	0.000787481	22	44.8033085	3	0.001193372	26.6737672	64.0281738	3.75E-11	5.02E-10	1.18E-20	75.62128917	99.99552568	77.03820439	81.05219633	0.16629116	0.399168187	5.40E-10	2.653839311	0.000539674	3.595840683
58	325	63.8	0.748879814	6	1.6350007	17.6	0.001791106	22	44.8591865	3	0.001513219	26.3282074	61.2680532	1.14E-10	9.60E-10	1.24E-19	72.74998833	99.98982326	77.22698142	81.75621568	0.164136851	0.381960881	1.07E-09	2.672019514	0.001073939	3.582814624
58	350	63.8	1.05674902	6	1.80293585	17.6	0.003803439	22	44.8736413	3	0.00188111	25.9903247	59.0443583	3.17E-10	1.74E-09	1.07E-18	69.95106917	99.97838955	77.2758152	82.31037817	0.162030403	0.368097792	2.05E-09	2.68643539	0.002053838	3.565728012
58	375	63.8	1.45448386	6	1.96574889	17.6	0.007603682	22	44.8388639	3	0.002296449	25.6608983	57.4508975	8.11E-10	2.99E-09	7.90E-18	67.2375185	99.95679726	77.15832399	82.68343643	0.159976673	0.358163746	3.81E-09	2.696269277	0.003805175	3.543889929
58	400	63.8	1.95780886	6	2.12299478	17.6	0.014412037	22	44.7471604	3	0.00275704	25.339598	56.570824	1.93E-09	4.94E-09	5.00E-17	64.61675367	99.91811343	76.84851486	82.84625001	0.157973604	0.35267714	6.87E-09	2.700754071	0.006871388	3.516640517
58	425	63.8	2.58307615	6	2.27443363	17.6	0.026054674	22	44.5910337	3	0.003258966	25.0250774	56.4752249	4.32E-09	7.83E-09	2.77E-16	62.09277283	99.85196208	76.3210598	82.77228176	0.156012801	0.352081151	1.21E-08	2.699186643	0.012143026	3.483391049
58	450	63.8	3.34698829	6	2.41990607	17.6	0.045157565	22	44.3632946	3	0.003796511	24.7150292	57.2209575	9.09E-09	1.20E-08	1.36E-15	59.66823217	99.74342293	75.55167095	82.43820383	0.154079881	0.356730241	2.10E-08	2.690943412	0.021044549	3.443665868
58	475	63.8	4.26630696	6	2.55921363	17.6	0.075364606	22	44.0571969	3	0.004362159	24.4062066	58.8478447	1.81E-08	1.77E-08	6.00E-15	57.3464395	99.57179201	74.51755709	81.82455192	0.152154601	0.366872676	3.58E-08	2.675496219	0.035787128	3.397143033
58	500	63.8	5.35755339	6	2.69200349	17.6	0.121571961	22	43.6665886	3	0.004946669	24.0944188	61.3754205	3.43E-08	2.53E-08	2.40E-14	55.13327517	99.30925022	73.19793446	80.91633837	0.150210835	0.382630237	5.97E-08	2.652425864	0.059687376	3.343690089
58	525	63.8	6.63670491	6	2.81765779	17.6	0.190166038	22	43.1860723	3	0.005539242	23.7745152	64.7994775	6.22E-08	3.53E-08	8.74E-14	53.03903683	98.91951115	71.57456858	79.70352673	0.148216473	0.403976693	9.75E-08	2.621430218	0.097538417	3.283391169
58	550	63.8	8.11888987	6	2.93518907	17.6	0.289246416	22	42.6111637	3	0.006127779	23.4403711	69.0887289	1.08E-07	4.78E-08	2.93E-13	51.08018217	98.35655445	69.6323098	78.18124703	0.146133333	0.430716995	1.56E-07	2.582323506	0.156002775	3.216561882
58	575	63.8	9.81808113	6	3.04314604	17.6	0.428807067	22	41.9384406	3	0.006699234	23.084895	74.1819625	1.81E-07	6.32E-08	9.14E-13	49.28089933	97.56359621	67.35959662	76.34964207	0.143917203	0.46246953	2.44E-07	2.535023154	0.243978912	3.143748899
58	600	63.8	11.7467843	6	3.1395374	17.6	0.620839043	22	41.1656736	3	0.007240051	22.7000785	79.9861456	2.91E-07	8.16E-08	2.65E-12	47.67437667	96.47250544	64.7488973	74.2132319	0.141518157	0.498654308	3.73E-07	2.479520489	0.372878913	3.065711894
58	625	63.8	13.9157127	6	3.22178598	17.6	0.879305896	22	40.2919294	3	0.007736664	22.2771123	86.3760137	4.54E-07	1.03E-07	7.24E-12	46.303567	95.00394377	61.79705878	71.77968569	0.138881277	0.538490397	5.57E-07	2.415831337	0.556747646	2.983386155
58	650	63.8	16.3334345	6	3.28673006	17.6	1.21993079	22	39.3176412	3	0.008176047	21.8065968	93.195752	6.85E-07	1.27E-07	1.86E-11	45.22116567	93.06857506	58.50554459	69.05790221	0.135947961	0.581006409	8.12E-07	2.343921889	0.812156816	2.897824478
58	675	63.8	19.0059715	6	3.33069342	17.6	1.65972437	22	38.2446429	3	0.008546272	21.2788736	100.263404	1.00E-06	1.53E-07	4.53E-11	44.488443	90.5697479	54.88055034	66.0553003	0.132657999	0.625067978	1.16E-06	2.263603849	1.157821808	2.810116308
58	700	63.8	21.9363205	6	3.34964758	17.6	2.21618012	22	37.0761667	3	0.008837062	20.6845063	107.378595	1.43E-06	1.81E-07	1.05E-10	44.17254033	87.4080675	50.93299561	62.77420875	0.128952559	0.669425918	1.61E-06	2.174390176	1.613913946	2.721279879
58	725	63.8	25.123869	6	3.33948774	17.6	2.90607633	22	35.8168123	3	0.00904028	20.0149264	114.333978	1.99E-06	2.09E-07	2.31E-10	44.341871	83.48820267	46.67841993	59.20724158	0.124778225	0.712787574	2.20E-06	2.075297571	2.201072747	2.632117321
58	750	63.8	28.5636777	6	3.29643335	17.6	3.74386103	22	34.4724977	3	0.00915035	19.2632469	120.930394	2.70E-06	2.37E-07	4.89E-10	45.05944417	78.72806233	42.13681655	55.33150105	0.120092061	0.753911336	2.94E-06	1.964573308	2.939158378	2.543011612
58	775	63.8	32.2456262	6	3.21754321	17.6	4.73966849	22	33.0504095	3	0.00916456	18.4252162	126.995108	3.58E-06	2.63E-07	9.94E-10	46.37427983	73.0700654	37.33246453	51.10143753	0.114867561	0.791720331	3.85E-06	1.839308725	3.845820264	2.45362056
58	800	63.8	36.1534588	6	3.10130113	17.6	5.89712764	22	31.5589701	3	0.009083237	17.5002378	132.401496	4.65E-06	2.86E-07	1.94E-09	48.31164783	66.49359295	32.29381791	46.44017942	0.109101006	0.825425151	4.93E-06	1.694875294	4.934991969	2.362372275
60	200	63.8	0.078945091	6	0.75446975	17.6	1.14E-05	22	44.3144511	3	0.000367855	28.0910491	78.4358171	1.35E-13	1.88E-11	8.21E-26	87.42550417	99.99993499	75.38665912	77.36043992	0.175126862	0.488989159	1.90E-11	2.559605897	1.90E-05	3.620516837
60	225	63.8	0.134174705	6	0.925176433	17.6	3.87E-05	22	44.4573317	3	0.000517824	27.7496084	74.6653901	6.81E-13	4.88E-11	2.47E-24	84.58039278	99.99977987	75.86936385	78.32017907	0.172998232	0.465483343	4.95E-11	2.583971675	4.95E-05	3.6173844
60	250	63.8	0.217326029	6	1.10056512	17.6	0.000116022	22	44.5909002	3	0.000706632	27.3987537	70.949042	2.94E-12	1.15E-10	5.40E-23	81.657248	99.99934079	76.32060878	79.27214204	0.170810913	0.442314668	1.18E-10	2.608222918	0.000118286	3.612675745
60	275	63.8	0.337677408	6	1.2773449	17.6	0.00031279	22	44.7072552	3	0.000938237	27.0449974	67.4202725	1.11E-11	2.52E-10	8.93E-22	78.71091833	99.99822278	76.7137	80.179667	0.168605505	0.420315407	2.63E-10	2.631429385	0.00026268	3.605877868
60	300	63.8	0.506022535	6	1.45295546	17.6	0.000770185	22	44.7985056	3	0.001215794	26.6933189	64.2028445	3.75E-11	5.11E-10	1.16E-20	75.78407567	99.99562395	77.02197838	81.00708133	0.16641305	0.400257129	5.49E-10	2.652677917	0.000548904	3.5964061
60	325	63.8	0.734580562	6	1.62552671	17.6	0.001752847	22	44.8568007	3	0.001541431	26.3471937	61.4102831	1.14E-10	9.77E-10	1.22E-19	72.90788817	99.99004064	77.21892128	81.72004601	0.164255216	0.382847579	1.09E-09	2.671082368	0.001091508	3.583619374
60	350	63.8	1.03685415	6	1.79378211	17.6	0.003724061	22	44.8743429	3	0.001916032	26.0087116	59.1459913	3.17E-10	1.77E-09	1.06E-18	70.1036315	99.97884056	77.27818547	82.28577006	0.162145031	0.368731399	2.09E-09	2.68579037	0.002085646	3.566842556
60	375	63.8	1.4274431	6	1.95691617	17.6	0.007448025	22	44.8434099	3	0.00233904	25.6787194	57.5032325	8.12E-10	3.05E-09	7.77E-18	67.3847305	99.95768168	77.17368209	82.67324689	0.160087775	0.358490016	3.86E-09	2.695990707	0.00386031	3.54539563
60	400	63.8	1.92182181	6	2.11446407	17.6	0.014121655	22	44.7564012	3	0.00280829	25.3569498	56.5645524	1.94E-09	5.03E-09	4.92E-17	64.75893217	99.91976332	76.87973378	82.85359651	0.15808178	0.352638041	6.96E-09	2.700923261	0.006963462	3.51862881
60	425	63.8	2.53608874	6	2.26617242	17.6	0.025536451	22	44.6059157	3	0.003319881	25.042118	56.4004633	4.32E-09	7.97E-09	2.73E-16	62.23045967	99.85490653	76.37133682	82.80054344	0.156119037	0.351615068	1.23E-08	2.69989195	0.012292065	3.485961952
60	450	63.8	3.28669567	6	2.41187473	17.6	0.044268624	22	44.3848577	3	0.0038681	24.7319808	57.0673845	9.10E-09	1.22E-08	1.34E-15	59.80208783	99.74847373	75.62451926	82.49100215	0.154185561	0.355772827	2.13E-08	2.692279843	0.021279842	3.446925852
60	475	63.8	4.19016349	6	2.55137208	17.6	0.073892976	22	44.0865663	3	0.004445415	24.4233613	58.6049484	1.81E-08	1.80E-08	5.91E-15	57.477132	99.58015355	74.61677804	81.90571082	0.152261548	0.365358398	3.62E-08	2.677564639	0.036151702	3.401202356
60	500	63.8	5.26279047	6	2.68431864	17.6	0.119212623	22	43.7049617	3	0.005042555	24.1121478	61.0328581	3.44E-08	2.58E-08	2.36E-14	55.261356	99.32265555	73.32757331	81.02983218	0.150321362	0.380494614	6.02E-08	2.655331964	0.060245202	3.348659775
60	525	63.8	6.52035711	6	2.81011211	17.6	0.186492284	22	43.2346995	3	0.005648664	23.7932803	64.3475439	6.24E-08	3.60E-08	8.60E-14	53.16479817	98.94038475	71.73884966	79.8534184	0.14833346	0.401159222	9.84E-08	2.625283523	0.098385988	3.289379936
60	550	63.8	7.97783027	6	2.92779039	17.6	0.283677003	22	42.6713244	3	0.006251565	23.4607378	68.5189239	1.08E-07	4.88E-08	2.89E-13	51.2034935	98.38819885	69.83555541	78.37163064	0.146260304	0.427164684	1.57E-07	2.587236715	0.157287198	3.223673394
60	575	63.8	9.64906649	6	3.03593876	17.6	0.420570544	22	42.011414	3	0.006838103	23.107546	73.4876366	1.81E-07	6.45E-08	9.00E-13	49.40102067	97.61039464	67.60612838	76.58460035	0.144058415	0.458140923	2.46E-07	2.541112315	0.24592512	3.152079855
60	600	63.8	11.5465112	6	3.13261473	17.6	0.608937913	22	41.252705	3	0.00739458	22.7258248	79.1631885	2.92E-07	8.33E-08	2.62E-12	47.7897545	96.54012549	65.0429223	74.4968257	0.141678666	0.493523781	3.76E-07	2.486906587	0.375828709	3.075351531
60	625	63.8	13.6808855	6	3.21530232	17.6	0.862485147	22	40.3941928	3	0.007907251	22.3069002	85.4235335	4.56E-07	1.05E-07	7.13E-12	46.411628	95.09951621	62.14254324	72.11599528	0.139066982	0.53255239	5.61E-07	2.424644068	0.561212915	2.994417925
60	650	63.8	16.0608479	6	3.28091202	17.6	1.19665766	22	39.4361994	3	0.008362872	21.8415057	92.1166685	6.89E-07	1.30E-07	1.83E-11	45.318133	93.20080875	58.90607905	69.45114545	0.136165593	0.574279123	8.19E-07	2.354306611	0.818888238	2.91033078
60	675	63.8	18.6926084	6	3.3258469	17.6	1.62818893	22	38.3804052	3	0.008749258	21.3201017	99.0648574	1.01E-06	1.57E-07	4.47E-11	44.56921833	90.74892653	55.33920676	66.51005154	0.132915025	0.617595929	1.17E-06	2.275733135	1.167892694	2.824187652
60	700	63.8	21.5794696	6	3.34615768	17.6	2.17432875	22	37.2298476	3	0.009055834	20.7333371	106.072054	1.44E-06	1.85E-07	1.03E-10	44.23070533	87.64585938	51.45218784	63.29576166	0.129256983	0.661280604	1.63E-06	2.188481893	1.628816517	2.737030351
60	725	63.8	24.7212652	6	3.33780722	17.6	2.85169164	22	35.9888893	3	0.009274133	20.0726716	112.934912	2.01E-06	2.15E-07	2.28E-10	44.36987967	83.79720659	47.25976115	59.80214382	0.125138223	0.704065435	2.22E-06	2.091642379	2.222821506	2.649709638
60	750	63.8	28.1136671	6	3.29705576	17.6	3.6747008	22	34.6631715	3	0.00939822	19.3311617	119.457418	2.73E-06	2.43E-07	4.83E-10	45.04907067	79.12101818	42.7809848	56.00832033	0.120515459	0.744728423	2.97E-06	1.983576244	2.970392423	2.562697748
60	775	63.8	31.7473586	6	3.22095793	17.6	4.65367023	22	33.2595654	3	0.009425008	18.5043843	125.468523	3.62E-06	2.71E-07	9.82E-10	46.31736783	73.55869188	38.0390723	51.87180835	0.115361115	0.782203206	3.89E-06	1.861552123	3.889893628	2.475809127
60	800	63.8	35.6071004	6	3.107931	17.6	5.79267358	22	31.7861411	3	0.009354452	17.5914312	130.841295	4.70E-06	2.95E-07	1.92E-09	48.20115	67.08708193	33.0612875	47.32019458	0.109669529	0.815698455	5.00E-06	1.721215729	4.996038947	2.387746268
