# Supplementary material for: Analyzing the methanation thermodynamic feasibility of steel plant byproduct gases
Source: Sci Rep. 2024 May 29;14:12282. doi: 10.1038/s41598-024-62982-4 (PMC11137151; doi:10.1038/s41598-024-62982-4)
Supplement: Supplementary file 2 — Supplementary Information 2. [file 41598_2024_62982_MOESM2_ESM.csv]

P=30bar
BOFG/COG	temp	H2in	H2out	CO2in	CO2out	COin	COout	CH4in	CH4out	C2H6in	C2H6out	H2Oout	Cout	C2H4out	CH4Oout	C2H2out	COV(CO2)	COV(CO)	Pro（CH4）	Sele(CH4)	Pro H2O	Pro C	byproduct	R	H2/CO	byproduct/ppm
	C	Kmol/h	Kmol/h	Kmol/h	Kmol/h	Kmol/h	Kmol/h	Kmol/h	Kmol/h			Kmol/h	Kg/h				%	%	%	%	Kmol/m3	Kg/m3
0	200	63	34.0000006	2	2.02E-11	6	3.06E-13	22	3.60E+01	3	5.78E-07	10	0	1.21E-18	1.38E-14	0.00E+00	100	100	99.99999143	99.99999968	0.062342585	0	1.38E-14	3.374999925	4.833333233	1.38E-08
0.1	200	63.4	9.00000327	4	1.47E-08	11.8	3.09E-11	22	4.38E+01	3	3.21E-06	19.8	0	2.48E-17	1.33E-13	2.77E-31	99.99999963	100	99.99997064	100.0000002	0.123438318	0	1.33E-13	3.189873215	4.610169214	1.33E-07
0.2	200	63.8	0.119637007	6	0.911792097	17.6	1.86E-05	22	44.4516103	3	0.000248425	27.7763972	7.49E+01	1.31E-13	1.28E-11	4.11E-26	84.80346505	99.99989425	75.8500348	78.26216886	0.17316524	0.46695583	1.29E-11	2.582495868	3.618206269	1.29E-05
0.3	200	64.2	0.118241545	8	1.66558896	23.4	2.61E-05	22	40.5061685	3	0.000208486	36.068796	2.07E+02	9.96E-14	1.27E-11	9.26E-26	79.180138	99.99988846	49.48173396	51.78873087	0.224862198	1.290012088	1.28E-11	1.942106673	2.738539741	1.28E-05
0.4	200	64.6	0.116490157	10	2.67961597	29.2	3.43E-05	22	36.821126	3	0.00017471	43.8407338	332.69118	7.79E-14	1.22E-11	7.88E-26	73.2038403	99.99988264	32.79010177	34.85683415	0.273314467	2.074082816	1.23E-11	1.565240371	2.20834197	1.23E-05
0.5	200	65	0.114483194	12	3.97312282	35	4.31E-05	22	33.4156833	3	0.000146306	51.0537113	451.744017	6.23E-14	1.16E-11	6.84E-26	66.89064317	99.99987685	21.53902509	23.28470041	0.318282033	2.816288977	1.16E-11	1.321469284	1.853874192	1.16E-05
0.6	200	65.4	0.112317062	14	5.56004146	40.8	5.26E-05	22	30.3037254	3	0.000122576	57.6798645	563.747521	5.06E-14	1.08E-11	6.03E-26	60.28541814	99.99987113	13.65744309	15.03218028	0.359591185	3.514547773	1.09E-11	1.154505137	1.60019037	1.09E-05
0.7	200	65.8	0.11008073	16	7.44656508	46.6	6.27E-05	22	27.4914017	3	0.000102886	63.7068072	668.553457	4.18E-14	1.01E-11	5.39E-26	53.45896825	99.99986555	8.004958746	8.979750379	0.397164704	4.16793507	1.01E-11	1.035956316	1.409656815	1.01E-05
0.8	200	66.2	0.107851384	18	9.62983561	52.4	7.33E-05	22	24.9758166	3	8.66E-05	69.1402555	766.23095	3.49E-14	9.31E-12	4.86E-26	46.50091328	99.99986018	3.895047906	4.456822319	0.431038225	4.776881811	9.35E-12	0.949841989	1.26130231	9.35E-06
0.9	200	66.6	0.105690825	20	12.0981169	58.2	8.43E-05	22	22.7452037	3	7.33E-05	74.0036818	8.57E+02	2.95E-14	8.60E-12	4.43E-26	39.5094155	99.99985507	0.885040024	1.033545942	0.461358082	5.343147933	8.63E-12	0.886396848	1.142515559	8.63E-06
1	200	67	0.103643828	22	14.8323503	64	9.58E-05	22	20.7804827	3	6.24E-05	78.3352036	9.42E+02	2.52E-14	7.93E-12	4.06E-26	32.58022591	99.99985028	-1.325562283	-1.580352377	0.488361909	5.869589368	7.95E-12	0.839268785	1.04525713	7.95E-06
1.1	200	67.4	0.101738768	24	17.8085566	69.8	0.000107613	22	19.0576608	3	5.35E-05	82.1827792	1.02E+03	2.18E-14	7.32E-12	3.75E-26	25.79768083	99.99984583	-2.948235671	-3.588602391	0.51234869	6.359798322	7.34E-12	0.80412875	0.964159957	7.34E-06
1.2	200	67.8	0.099989994	26	21.0004002	75.6	0.000119658	22	17.5503959	3	4.61E-05	85.5990799	1.09E+03	1.90E-14	6.76E-12	3.49E-26	19.22923	99.99984172	-4.135319796	-5.138147288	0.533646791	6.817719259	6.78E-12	0.77792574	0.895504195	6.78E-06
1.3	200	68.2	0.098401088	28	24.381376	81.4	0.000131899	22	16.2321812	3	4.01E-05	88.6371162	1.16E+03	1.67E-14	6.25E-12	3.26E-26	12.92365714	99.99983796	-4.998109879	-6.336980264	0.552586695	7.247321887	6.27E-12	0.758458229	0.836630335	6.27E-06
1.4	200	68.6	0.096968153	30	27.9263612	87.2	0.000144287	22	15.0778966	3	3.51E-05	91.3471333	1.23E+03	1.48E-14	5.79E-12	3.06E-26	6.912129333	99.99983453	-5.618590422	-7.26551339	0.569481642	7.65236827	5.81E-12	0.744111042	0.785586527	5.81E-06
1.5	200	69	0.095682644	32	31.6125227	93	0.000156786	22	14.0647134	3	3.10E-05	93.7747977	1.29E+03	1.32E-14	5.38E-12	2.89E-26	1.210866563	99.99983141	-6.057470687	-7.984209155	0.584616329	8.036277711	5.40E-12	0.733684612	0.740907887	5.40E-06
1.6	200	69.4	0.094533529	34	35.4197059	98.8	0.000169365	22	13.1724825	3	2.75E-05	95.9604189	1.35E+03	1.18E-14	5.01E-12	2.74E-26	-4.175605588	99.99982858	-6.359882925	-8.53889683	0.598242057	8.402068091	5.02E-12	0.726279336	0.701473535	5.02E-06
1.7	200	69.8	0.09350879	36	39.3304707	104.6	0.000182	22	12.3837705	3	2.46E-05	97.9388766	1.40E+03	1.07E-14	4.68E-12	2.60E-26	-9.2513075	99.999826	-6.559501705	-8.9645683	0.610576274	8.752350752	4.69E-12	0.721214897	0.666411209	4.69E-06
1.8	200	70.2	0.092596395	38	43.3299225	110.4	0.000194675	22	11.6836885	3	2.21E-05	99.7399604	1.46E+03	9.72E-15	4.37E-12	2.48E-26	-14.02611184	99.99982366	-6.681548899	-9.288130445	0.621804696	9.089355939	4.38E-12	0.717972877	0.63503195	4.38E-06
1.9	200	70.6	0.091784872	40	47.4054418	116.2	0.000207376	22	11.0596232	3	2.00E-05	101.388909	1.51E+03	8.87E-15	4.10E-12	2.37E-26	-18.5136045	99.99982154	-6.744991862	-9.530417243	0.632084667	9.414973006	4.11E-12	0.716155355	0.606784346	4.11E-06
2	200	71	0.091063605	42	51.5463839	122	0.000220093	22	10.5009349	3	1.81E-05	102.907012	1.56E+03	8.14E-15	3.85E-12	2.27E-26	-22.72948548	99.9998196	-6.764155941	-9.707673237	0.641548914	9.730795803	3.86E-12	0.715454785	0.581221839	3.86E-06
0	225	63	34.0000014	2	7.45E-11	6	4.77E-12	22	35.9999973	3	1.37E-06	10	0.00E+00	1.71E-17	6.10E-14	0.00E+00	100	100	99.99998071	100.0000003	0.062342585	0	6.10E-14	3.374999825	4.8333331	6.10E-08
0.1	225	63.4	9.00000819	4	1.41E-07	11.8	4.88E-10	22	43.7999846	3	7.63E-06	19.7999997	0.00E+00	3.51E-16	5.90E-13	3.95E-29	99.99999648	100	99.99992936	99.99999998	0.123438316	0	5.90E-13	3.189872937	4.610168798	5.90E-07
0.2	225	63.8	0.201384019	6	1.08441745	17.6	6.17E-05	22	44.5832279	3	0.000352293	27.4311034	7.12E+01	6.65E-13	3.35E-11	1.18E-24	81.92637583	99.99964935	76.29468885	79.19822349	0.171012589	0.444155433	3.41E-11	2.606336929	3.613570397	3.41E-05
0.3	225	64.2	0.199581241	8	1.96268324	23.4	8.62E-05	22	40.7624904	3	0.000296872	35.4745473	2.00E+02	5.06E-13	3.32E-11	2.82E-24	75.4664595	99.99963159	50.16708663	52.94658887	0.221157498	1.248554724	3.37E-11	1.969040596	2.735070707	3.37E-05
0.4	225	64.6	0.197267369	10	3.12475245	29.2	1.13E-04	22	3.72E+01	3	2.50E-04	42.9503824	3.22E+02	3.98E-13	3.19E-11	2.41E-24	68.7524755	99.99961418	33.68539735	36.1875982	0.267763786	2.010432115	3.23E-11	1.594657518	2.205581545	3.23E-05
0.5	225	65	0.194601263	12	4.58063351	35	1.41E-04	22	33.9830864	3	2.11E-04	49.838592	4.38E+02	3.21E-13	3.01E-11	2.10E-24	61.82805408	99.99959721	22.60959698	24.74882833	0.310706666	2.72829475	3.05E-11	1.35283074	1.851590279	3.05E-05
0.6	225	65.4	0.19172651	14	6.33378877	40.8	0.000171025	22	31.0377428	3	0.00017884	56.1322514	5.46E+02	2.63E-13	2.82E-11	1.86E-24	54.75865164	99.99958082	14.86470855	16.59346286	0.349942965	3.401629535	2.85E-11	1.187265599	1.598248697	2.85E-05
0.7	225	65.8	0.188767438	16	8.38013806	46.6	0.000202632	22	28.3856278	3	0.000151873	61.8395212	6.47E+02	2.19E-13	2.63E-11	1.67E-24	47.62413713	99.99956517	9.308495335	10.60394576	0.385523561	4.031052237	2.65E-11	1.069563538	1.407972486	2.65E-05
0.8	225	66.2	0.185825599	18	10.7082333	52.4	0.000235604	22	26.015244	3	0.000129553	66.9832978	740.790773	1.85E-13	2.44E-11	1.51E-24	40.509815	99.99955037	5.255554974	6.112294493	0.417591193	4.618281171	2.46E-11	0.983764474	1.259818153	2.46E-05
0.9	225	66.6	0.1829782	20	13.3004787	58.2	0.000269739	22	23.9089578	3	0.000111107	71.5987728	828.639749	1.58E-13	2.26E-11	1.39E-24	33.4976065	99.99953653	2.267170784	2.692502024	0.446365258	5.165954396	2.27E-11	0.920156998	1.141191231	2.27E-05
1	225	67	0.180278965	22	16.1350029	64	0.000304839	22	22.0448721	3	9.59E-05	75.7296893	910.669557	1.36E-13	2.09E-11	1.28E-24	26.65907773	99.99952369	0.048774022	0.059147691	0.472118459	5.677349424	2.11E-11	0.872468223	1.044063114	2.11E-05
1.1	225	67.4	0.177761031	24	19.1876943	69.8	0.000340724	22	20.3988593	3	8.32E-05	79.4242706	987.459612	1.18E-13	1.94E-11	1.18E-24	20.05127375	99.99951186	-1.604349399	-1.986236171	0.495151434	6.156078477	1.95E-11	0.836460121	0.963074027	1.95E-05
1.2	225	67.8	0.175440975	26	22.4340027	75.6	0.000377234	22	18.9463617	3	7.28E-05	82.7316173	1059.59976	1.04E-13	1.80E-11	1.11E-24	13.71537423	99.99950101	-2.83795381	-3.585535472	0.515770288	6.605818808	1.81E-11	0.809171477	0.894509212	1.81E-05
1.3	225	68.2	0.173323077	28	25.8502921	81.4	0.000414233	22	17.6637417	3	6.40E-05	85.6990016	1.13E+03	9.21E-14	1.67E-11	1.04E-24	7.677528214	99.99949111	-3.757589515	-4.842321275	0.534269729	7.030110409	1.68E-11	0.788480263	0.835712815	1.68E-05
1.4	225	68.6	0.171403176	30	29.4147029	87.2	0.00045161	22	16.5291421	3	5.67E-05	88.3701425	1.19E+03	8.21E-14	1.55E-11	9.78E-25	1.950990333	99.9994821	-4.440631412	-5.833420617	0.550922312	7.43222669	1.56E-11	0.772836124	0.784735679	1.56E-05
1.5	225	69	0.169671796	32	33.107593	93	0.000489276	22	15.522926	3	5.05E-05	90.7843248	1.25E+03	7.38E-14	1.45E-11	9.25E-25	-3.461228125	99.9994739	-4.944331298	-6.61656328	0.565972948	7.815109037	1.46E-11	0.761088929	0.74011495	1.46E-05
1.6	225	69.4	0.168116489	34	36.9116682	98.8	0.00052716	22	14.6278056	3	4.53E-05	92.9761365	1.31E+03	6.66E-14	1.35E-11	8.78E-25	-8.56373	99.99946644	-5.311379251	-7.235606828	0.579637269	8.181346849	1.36E-11	0.752374632	0.700731305	1.36E-05
1.7	225	69.8	0.16672348	36	40.8119135	104.6	0.000565205	22	13.8287732	3	4.08E-05	94.9756077	1.37E+03	6.05E-14	1.27E-11	8.37E-25	-13.36642639	99.99945965	-5.573824557	-7.724193744	0.592102489	8.533188324	1.27E-11	0.74603707	0.665713698	1.27E-05
1.8	225	70.2	0.16547875	38	44.7954128	110.4	0.000603369	22	13.1129196	3	3.70E-05	96.8085711	1.42E+03	5.53E-14	1.19E-11	7.99E-25	-17.88266526	99.99945347	-5.755881088	-8.108360739	0.603529657	8.872567268	1.19E-11	0.741573164	0.634374131	1.19E-05
1.9	225	70.6	0.164368705	40	48.8511176	116.2	0.000641619	22	12.4692036	3	3.36E-05	98.4971232	1.48E+03	5.07E-14	1.12E-11	7.65E-25	-22.127794	99.99944783	-5.875953391	-8.408425214	0.614056527	9.201137815	1.12E-11	0.738593836	0.606161964	1.12E-05
2	225	71	0.163380556	42	52.9696059	122	0.000679927	22	11.8882094	3	3.08E-05	100.060108	1.53E+03	4.67E-14	1.05E-11	7.35E-25	-26.11810929	99.99944268	-5.948112118	-8.640366242	0.623800579	9.520310404	1.06E-11	0.736795784	0.580631264	1.06E-05
0	250	63	34.000003	2	1.46E-09	6	5.76E-11	22	35.999994	3	3.00E-06	10	0.00E+00	1.89E-16	2.34E-13	4.98E-29	99.99999993	100	99.99995714	100.0000001	0.062342585	0	2.35E-13	3.374999626	4.833332833	2.35E-07
0.1	250	63.4	9.00002116	4	1.10E-06	11.8	5.96E-09	22	43.7999654	3	1.67E-05	19.7999978	0.00E+00	3.89E-15	2.27E-12	3.55E-27	99.99997243	99.99999995	99.99984128	99.99999983	0.123438305	0	2.27E-12	3.189872372	4.610167701	2.27E-06
0.2	250	63.8	0.32363467	6	1.25908534	17.6	0.000181778	22	44.6966338	3	0.000483382	27.0816475	6.78E+01	2.88E-12	7.95E-11	7.47E-23	79.01524433	99.99896717	76.67781689	80.08758331	0.168833991	0.422555934	8.23E-11	2.629074479	3.606648917	8.23E-05
0.3	250	64.2	0.321512886	8	2.25773014	23.4	0.000252874	22	40.9964866	3	0.000409	34.8842868	1.94E+02	2.21E-12	7.87E-11	6.21E-23	71.77837325	99.99891934	50.79274492	54.05759379	0.217477661	1.208910875	8.09E-11	1.994927711	2.729879377	8.09E-05
0.4	250	64.6	0.318689671	10	3.55866968	29.2	0.000328968	22	37.5989691	3	0.000346835	42.0823317	3.13E+02	1.75E-12	7.56E-11	5.32E-23	64.4133032	99.9988734	34.51099358	37.4612244	0.262352134	1.949967071	7.73E-11	1.622849466	2.201439539	7.73E-05
0.5	250	65	0.315398505	12	5.16247595	35	0.000409672	22	34.504539	3	0.00029499	48.6746384	4.24E+02	1.41E-12	7.15E-11	4.66E-23	56.97936708	99.99882951	23.59346981	26.14014951	0.303450278	2.645647715	7.29E-11	1.382673693	1.848153104	7.29E-05
0.6	250	65.4	0.311839543	14	7.06324443	40.8	0.000494528	22	31.7071942	3	0.00025184	54.6730166	5.29E+02	1.17E-12	6.70E-11	4.15E-23	49.54825407	99.99878792	15.96577993	18.06468295	0.340845718	3.296844667	6.82E-11	1.218180972	1.595317387	6.82E-05
0.7	250	65.8	0.308177287	16	9.24874866	46.6	0.000583031	22	29.1946276	3	0.000215982	60.1019196	6.26E+02	9.79E-13	6.25E-11	3.74E-23	42.19532088	99.99874886	10.48779534	12.12232342	0.374690903	3.905395233	6.35E-11	1.101027845	1.405421505	6.35E-05
0.8	250	66.2	0.304539945	18	11.7014754	52.4	6.75E-04	22	2.69E+01	3	1.86E-04	64.9963746	7.18E+02	8.33E-13	5.81E-11	3.40E-23	34.99180333	99.99871247	6.478093455	7.649855277	0.405204201	4.473927084	5.89E-11	1.01531718	1.257563139	5.89E-05
0.9	250	66.6	0.301021299	20	14.400197	58.2	7.69E-04	22	24.9498287	3	0.000161431	69.3988371	8.03E+02	7.16E-13	5.40E-11	3.13E-23	27.999015	99.99867882	3.503359501	4.226193649	0.43265029	5.005622852	5.47E-11	0.951412143	1.13917276	5.47E-05
1	250	67	0.297684793	22	17.3216892	64	0.000865361	22	23.1730683	3	0.000140804	73.3557563	8.83E+02	6.22E-13	5.01E-11	2.89E-23	21.26504909	99.99864787	1.275074239	1.570852775	0.457318747	5.503963068	5.08E-11	0.903120435	1.042237767	5.08E-05
1.1	250	67.4	0.294568939	24	20.442275	69.8	0.000963554	22	21.595287	3	0.000123569	76.9144864	9.58E+02	5.46E-13	4.66E-11	2.69E-23	14.82385417	99.99861955	-0.405524048	-0.509993418	0.47950479	5.972495081	4.71E-11	0.866282873	0.961409132	4.71E-05
1.2	250	67.8	0.291693035	26	23.7390173	75.6	0.001063158	22	20.1935386	3	0.00010911	80.1209023	1028.93628	4.82E-13	4.34E-11	2.52E-23	8.696087308	99.99859371	-1.678867472	-2.154147191	0.499494416	6.414654747	4.38E-11	0.838009141	0.892979581	4.38E-05
1.3	250	68.2	0.289062455	28	27.190512	81.4	0.00116388	22	18.9464173	3	9.69E-05	83.0178121	1096.14443	4.30E-13	4.04E-11	2.37E-23	2.891028571	99.99857017	-2.646085529	-3.461792797	0.517554501	6.833647727	4.08E-11	0.81623668	0.834298631	4.08E-05
1.4	250	68.6	0.286673083	30	30.7773267	87.2	0.001265479	22	17.834493	3	8.66E-05	85.644081	1160.10335	3.86E-13	3.77E-11	2.24E-23	-2.591089	99.99854876	-3.381093344	-4.507088676	0.53392734	7.232384167	3.81E-11	0.799462255	0.783421082	3.81E-05
1.5	250	69	0.284514773	32	34.4821654	93	0.001367763	22	16.8404752	3	7.78E-05	88.0343014	1221.22847	3.48E-13	3.53E-11	2.13E-23	-7.756766875	99.99852929	-3.93856855	-5.34575424	0.548828592	7.613453966	3.56E-11	0.786571252	0.738887052	3.56E-05
1.6	250	69.4	0.282573901	34	38.2898483	98.8	0.001470577	22	15.9491913	3	7.03E-05	90.2188327	1279.88434	3.16E-13	3.31E-11	2.02E-23	-12.61720088	99.99851156	-4.359372262	-6.020193572	0.562447524	7.979129822	3.34E-11	0.776725202	0.699579503	3.34E-05
1.7	250	69.8	0.28083515	36	42.1871805	104.6	0.001573798	22	15.1474541	3	6.38E-05	92.2240652	1.34E+03	2.88E-13	3.10E-11	1.93E-23	-17.1866125	99.99849541	-4.674315075	-6.563042348	0.574948662	8.331387434	3.13E-11	0.76928551	0.664629167	3.13E-05
1.8	250	70.2	0.279282711	38	46.1627633	110.4	0.001677329	22	14.4238734	3	5.82E-05	94.072796	1.39E+03	2.64E-13	2.92E-11	1.85E-23	-21.48095605	99.99848068	-4.906817746	-6.999672552	0.586474128	8.671933119	2.95E-11	0.763760487	0.633349453	2.95E-05
1.9	250	70.6	0.277901042	40	50.2067861	116.2	0.001781095	22	13.7686463	3	5.33E-05	95.7846467	1.44E+03	2.43E-13	2.75E-11	1.77E-23	-25.51696525	99.99846722	-5.074817324	-7.349992158	0.597146248	9.002235667	2.77E-11	0.759767869	0.605190851	2.77E-05
2	250	71	0.27667533	42	54.3108195	122	0.001885036	22	13.1733508	3	4.90E-05	97.376476	1.50E+03	2.25E-13	2.60E-11	1.70E-23	-29.311475	99.99845489	-5.192146588	-7.629754535	0.607070123	9.323556832	2.62E-11	0.757007854	0.57970834	2.62E-05
0	275	63	34.0000062	2	9.48E-09	6	5.59E-10	22	35.9999877	3	6.15E-06	9.99999998	0.00E+00	1.69E-15	7.99E-13	2.99E-27	99.99999953	99.99999999	99.99991214	100.0000001	0.062342585	0	8.00E-13	3.37499923	4.8333323	8.00E-07
0.1	275	63.4	9.0000633	4	7.21E-06	11.8	5.84E-08	22	43.7999242	3	3.43E-05	19.7999855	0.00E+00	3.48E-14	7.73E-12	2.14E-25	99.99981968	99.9999995	99.99965229	100.0000001	0.123438228	0	7.77E-12	3.189871336	4.61016415	7.77E-06
0.2	275	63.8	0.499584309	6	1.43324816	17.6	0.000483588	22	44.7827313	3	0.000644333	26.7330201	6.46E+01	1.09E-11	1.74E-10	1.24E-21	76.11253067	99.99725234	76.96868682	80.8902816	0.166660558	0.403021022	1.85E-10	2.649686595	3.596713353	0.000184845
0.3	275	64.2	0.497362909	8	2.54680673	23.4	0.000669945	22	41.1976393	3	0.000547324	34.3057166	1.88E+02	8.41E-12	1.72E-10	1.04E-21	68.16491588	99.99713699	51.33058636	55.08422475	0.213870705	1.172150726	1.80E-10	2.018868269	2.722412861	0.000180385
0.4	275	64.6	0.494213888	10	3.97675431	29.2	0.000867755	22	37.9293813	3	0.000466613	41.2456236	3.04E+02	6.68E-12	1.65E-10	8.90E-22	60.2324569	99.99702823	35.24199403	38.64343284	0.257135879	1.893861581	1.72E-10	1.649023826	2.195468878	0.000171854
0.5	275	65	0.490460429	12	5.71464262	35	0.001075847	22	34.9693511	3	0.000399481	47.5696389	4.12E+02	5.45E-12	1.56E-10	7.82E-22	52.37797817	99.99692615	24.47047377	27.42892527	0.296561426	2.569431143	1.62E-10	1.410323252	1.843186359	0.000161697
0.6	275	65.4	0.486367346	14	7.74653544	40.8	0.001292975	22	32.3034828	3	0.000343646	53.3056361	5.13E+02	4.53E-12	1.47E-10	6.98E-22	44.667604	99.99683094	16.94651776	19.42166734	0.332321115	3.200956622	1.51E-10	1.246704798	1.59107083	0.000151112
0.7	275	65.8	0.482143265	16	10.0539007	46.6	0.001517883	22	29.9131423	3	0.000297176	58.4906806	6.08E+02	3.82E-12	1.37E-10	6.31E-22	37.16312063	99.99674274	11.53519286	13.51657565	0.364646023	3.791221391	1.41E-10	1.129931114	1.401716403	0.000140716
0.8	275	66.2	0.477944982	18	12.6149956	52.4	0.001749371	22	27.7765101	3	0.000258442	63.1682594	6.97E+02	3.27E-12	1.28E-10	5.77E-22	29.91669111	99.9966615	7.560877094	9.056541422	0.393807258	4.343487719	1.31E-10	1.044196119	1.254279565	0.000130822
0.9	275	66.6	0.473884004	20	15.4063852	58.2	0.001986335	22	25.8700972	3	0.000226075	67.3852433	7.80E+02	2.83E-12	1.19E-10	5.32E-22	22.968074	99.99658705	4.596314964	5.625862803	0.420097026	4.861269551	1.22E-10	0.97994753	1.136226339	0.00012158
1	275	67	0.470034383	22	18.4043165	64	0.002227796	22	24.1701148	3	0.000198938	71.1891392	8.58E+02	2.47E-12	1.11E-10	4.93E-22	16.34401591	99.99651907	2.358820435	2.948803683	0.443811496	5.348127029	1.13E-10	0.931070641	1.039566899	0.000113044
1.1	275	67.4	0.46644078	24	21.585791	69.8	0.002472911	22	22.6535429	3	0.000176093	74.6259451	9.32E+02	2.18E-12	1.03E-10	4.61E-22	10.05920417	99.99645715	0.654852605	0.835610965	0.465237432	5.807506222	1.05E-10	0.893474575	0.958967488	0.000105215
1.2	275	67.8	0.463125903	26	24.9292904	75.6	2.72E-03	22	2.13E+01	3	0.000156772	77.7386982	1.00E+03	1.94E-12	9.61E-11	4.33E-22	4.118113846	99.99640084	-0.651623792	-0.848151589	0.48464314	6.242630608	9.81E-11	0.864326372	0.890731452	9.81E-05
1.3	275	68.2	0.460096818	28	28.4151892	81.4	2.97E-03	22	2.01E+01	3	0.000140348	80.5666501	1067.71956	1.74E-12	8.98E-11	4.08E-22	-1.482818571	99.99634965	-1.658218371	-2.199988168	0.502273323	6.65643974	9.16E-11	0.841609586	0.832215922	9.16E-05
1.4	275	68.6	0.457349979	30	32.0259211	87.2	0.00322367	22	18.9986685	3	0.000126315	83.1449341	1.13E+03	1.56E-12	8.41E-11	3.86E-22	-6.753070333	99.99630313	-2.436145698	-3.291994804	0.518347012	7.051564175	8.56E-11	0.823856599	0.781481299	8.56E-05
1.5	275	69	0.454875043	32	35.7459739	93	0.003477445	22	18.0201037	3	0.000114258	85.5045748	1.19E+03	1.42E-12	7.88E-11	3.67E-22	-11.70616844	99.99626081	-3.038088779	-4.178354775	0.533057622	7.430326737	8.02E-11	0.809979322	0.737071915	8.02E-05
1.6	275	69.4	0.452657637	34	39.5617782	98.8	0.003732394	22	17.1371598	3	0.000103845	87.6727113	1250.31053	1.29E-12	7.40E-11	3.50E-22	-16.35817118	99.99622227	-3.503487176	-4.900363177	0.546574345	7.794759046	7.53E-11	0.799158348	0.697873959	7.53E-05
1.7	275	69.8	0.450681302	36	43.4615383	104.6	0.003988269	22	16.3380496	3	9.48E-05	89.6729351	1306.75157	1.18E-12	6.96E-11	3.34E-22	-20.72649528	99.99618712	-3.862176262	-5.489881919	0.559044258	8.146627079	7.08E-11	0.790768244	0.663020679	7.08E-05
1.8	275	70.2	0.448928806	38	47.4350403	110.4	0.004244869	22	15.6125679	3	8.69E-05	91.5256746	1361.4225	1.09E-12	6.57E-11	3.20E-22	-24.82905342	99.99615501	-4.136937889	-5.971764952	0.570594715	8.487459789	6.67E-11	0.784325979	0.631827475	6.67E-05
1.9	275	70.6	0.447382998	40	51.4734573	116.2	0.004502036	22	14.9518968	3	8.00E-05	93.2485834	1414.53528	1.00E-12	6.20E-11	3.08E-22	-28.68364325	99.99612561	-4.3453164	-6.365592019	0.581335773	8.818578589	6.30E-11	0.779454581	0.603746429	6.30E-05
2	275	71	0.446027339	42	55.5691662	122	0.004759643	22	14.3484215	3	7.39E-05	94.856908	1466.27291	9.30E-13	5.86E-11	2.96E-22	-32.30753857	99.99609865	-4.500928529	-6.686927292	0.591362485	9.141124349	5.96E-11	0.775857094	0.578333814	5.96E-05
0	300	63	34.0000121	2	5.25E-08	6	4.48E-09	22	35.9999762	3	1.19E-05	9.99999989	0	1.25E-14	2.45E-12	1.27E-25	99.99999738	99.99999993	99.99983	100.0000001	0.062342584	0	2.46E-12	3.374998518	4.83333132	2.46E-06
0.1	300	63.4	9.00022914	4	4.04E-05	11.8	4.72E-07	22	43.7998267	3	6.62E-05	19.7999188	0.00E+00	2.59E-13	2.37E-11	9.14E-24	99.99899054	99.999996	99.99920505	99.9999998	0.123437812	0	2.40E-11	3.189869718	4.610150257	2.40E-05
0.2	300	63.8	0.744516136	6	1.60504497	17.6	0.001178033	22	44.8321203	3	0.000837095	26.388732	6.20E+01	3.69E-11	3.54E-10	1.61E-20	73.2492505	99.99330663	77.13554155	81.56629195	0.164514177	0.386377833	3.91E-10	2.667142112	3.582937766	0.000391208
0.3	300	64.2	0.7425805	8	2.8273678	23.4	0.001625397	22	41.3558197	3	0.000713693	33.743639	1.83E+02	2.85E-11	3.50E-10	1.35E-20	64.6579025	99.99305386	51.75352861	55.99090306	0.210366568	1.139201435	3.79E-10	2.03999767	2.712043917	0.000378589
0.4	300	64.6	0.739455713	10	4.37653789	29.2	0.002096694	22	38.2069412	3	0.000611408	40.4448275	2.96E+02	2.28E-11	3.36E-10	1.17E-20	56.2346211	99.99281954	35.8560646	39.70329393	0.25214351	1.843028609	3.59E-10	1.672452573	2.18716199	0.000358927
0.5	300	65	0.73556756	12	6.23582929	35	0.002588979	22	35.3685502	3	0.000526503	46.5257524	4.01E+02	1.86E-11	3.18E-10	1.03E-20	48.03475592	99.99260292	25.22367962	28.58939059	0.290053567	2.50038062	3.37E-10	1.435181346	1.836262471	0.000336769
0.6	300	65.4	0.731251845	14	8.38458965	40.8	0.003099347	22	32.8198295	3	0.000455895	52.0277213	5.00E+02	1.56E-11	2.99E-10	9.20E-21	40.11007393	99.99240356	17.7957722	20.64403863	0.324354264	3.114363376	3.14E-10	1.272363658	1.585138751	0.000314284
0.7	300	65.8	0.72676427	16	10.7994691	46.6	0.003625046	22	30.5373039	3	0.000397037	56.9974368	5.92E+02	1.32E-11	2.79E-10	8.35E-21	32.50331813	99.99222093	12.44504942	14.77141565	0.355336755	3.688483716	2.93E-10	1.155912768	1.396530005	0.000292543
0.8	300	66.2	0.722291759	18	13.455799	52.4	0.004163565	22	28.4962132	3	0.000347821	61.4842384	6.78E+02	1.14E-11	2.61E-10	7.65E-21	25.24556111	99.99205427	8.502896859	10.32138725	0.383308636	4.226443337	2.72E-10	1.070134654	1.249673881	0.000272058
0.9	300	66.6	0.717964622	20	16.328847	58.2	0.004712685	22	26.6717613	3	0.00030651	65.5375932	7.59E+02	9.88E-12	2.43E-10	7.07E-21	18.355765	99.9919026	5.548410095	6.883819864	0.408578297	4.73195136	2.53E-10	1.005567511	1.132085404	0.000253045
1	300	67	0.71386849	22	19.3947968	64	0.005270491	22	25.0400903	3	0.000271685	69.2051358	8.35E+02	8.68E-12	2.27E-10	6.58E-21	11.84183273	99.99176486	3.304445978	4.187487426	0.431442706	5.208577966	2.36E-10	0.956171061	1.035806105	0.000235555
1.1	300	67.4	0.710055109	24	22.6314121	69.8	0.005835367	22	23.5789389	3	0.000242185	72.5313404	9.08E+02	7.69E-12	2.12E-10	6.15E-21	5.702449583	99.99163988	1.582103106	2.04625776	0.452179125	5.659655414	2.20E-10	0.917914986	0.955523219	0.000219553
1.2	300	67.8	0.706551475	26	26.0184107	75.6	0.006405969	22	22.2680123	3	0.00021707	75.5567726	9.77E+02	6.87E-12	1.98E-10	5.79E-21	-0.070810385	99.9915265	0.249082063	0.328548114	0.471040452	6.088222345	2.05E-10	0.888014508	0.887554685	0.000204954
1.3	300	68.2	0.703367161	28	29.5376119	81.4	0.006981192	22	21.0891255	3	0.000195575	78.317795	1.04E+03	6.17E-12	1.85E-10	5.47E-21	-5.491471071	99.9914236	-0.789319324	-1.060945004	0.488253379	6.497002007	1.92E-10	0.864490551	0.829268085	0.000191654
1.4	300	68.6	0.700499946	30	33.1729234	87.2	0.007560136	22	20.0261878	3	0.00017708	80.8465931	1.10E+03	5.59E-12	1.74E-10	5.19E-21	-10.57641133	99.99133012	-1.602120292	-2.192657818	0.50401856	6.888404404	1.80E-10	0.845903743	0.778731507	0.000179541
1.5	300	69	0.697939982	32	36.9102275	93	0.008142073	22	19.0650869	3	0.000161082	83.1714028	1.17E+03	5.08E-12	1.63E-10	4.94E-21	-15.34446094	99.99124508	-2.240391679	-3.119549626	0.518512025	7.264543465	1.69E-10	0.831186788	0.734495057	0.000168504
1.6	300	69.4	0.695672796	34	40.7372135	98.8	8.73E-03	22	1.82E+01	3	0.000147172	85.3168465	1.22E+03	4.64E-12	1.54E-10	4.71E-21	-19.81533382	99.9911676	-2.742421037	-3.882033873	0.531887275	7.627262537	1.58E-10	0.81953518	0.695449352	0.000158438
1.7	300	69.8	0.693681392	36	44.643186	104.6	9.31E-03	22	1.74E+01	3	0.000135017	87.3043153	1279.7292	4.26E-12	1.45E-10	4.51E-21	-24.00885	99.99109687	-3.137244816	-4.511354396	0.54427767	7.978162639	1.49E-10	0.810333813	0.660731088	0.000149246
1.8	300	70.2	0.691947675	38	48.6188718	110.4	0.009900491	22	16.6776617	3	0.000124344	89.1523558	1.33E+03	3.93E-12	1.37E-10	4.33E-21	-27.94439947	99.99103216	-3.447110298	-5.031945765	0.555798832	8.318631892	1.41E-10	0.803106526	0.62965839	0.000140837
1.9	300	70.6	0.690453403	40	52.6562365	116.2	0.010489543	22	16.0160821	3	0.000114927	90.8770375	1.39E+03	3.64E-12	1.29E-10	4.16E-21	-31.64059125	99.99097285	-3.689221887	-5.463116586	0.566550943	8.649873008	1.33E-10	0.797480655	0.601685525	0.000133133
2	300	71	0.689180783	42	56.7483163	122	0.011079584	22	15.4091058	3	0.000106582	92.4922878	1439.29357	3.38E-12	1.23E-10	4.01E-21	-35.11503881	99.99091837	-3.876996588	-5.820267967	0.576620831	8.972928169	1.26E-10	0.793161659	0.576370534	0.000126062
0	325	63	34.0000229	2	2.54E-07	6	3.04E-08	22	35.9999562	3	2.18E-05	9.99999946	0	7.91E-14	6.86E-12	3.99E-24	99.99998731	99.99999949	99.99968714	100.0000003	0.062342582	0	6.94E-12	3.374997289	4.833329541	6.94E-06
0.1	325	63.4	9.00091957	4	0.000197127	11.8	3.22E-06	22	43.7995569	3	0.000121379	19.7996025	0	1.64E-12	6.64E-11	2.87E-22	99.99507182	99.99997268	99.99796743	100	0.12343584	0	6.80E-11	3.189868143	4.610092821	6.80E-05
0.2	325	63.8	1.0756538	6	1.77322206	17.6	0.002657936	22	44.83513	3	0.001062736	26.0508979	59.8972291	1.12E-10	6.78E-10	1.70E-19	70.446299	99.98489809	77.14570946	82.07581945	0.162408032	0.373414809	7.90E-10	2.680409027	3.564421603	0.000790044
0.3	325	64.2	1.07458121	8	3.09797481	23.4	0.003652987	22	41.4611469	3	0.000909173	33.2003973	178.188072	8.70E-11	6.69E-10	1.42E-19	61.27531488	99.98438894	52.03515214	56.74373869	0.206979859	1.110870502	7.56E-10	2.057482076	2.69808867	0.00075643
0.4	325	64.6	1.07202508	10	4.75711737	29.2	0.004694169	22	38.4222784	3	0.000782288	39.681071	288.436302	6.98E-11	6.43E-10	1.23E-19	52.4288263	99.98392408	36.33247434	40.61238754	0.247382054	1.798186467	7.13E-10	1.692455233	2.175965386	0.000712569
0.5	325	65	1.06852333	12	6.7265188	35	0.005775017	22	35.6941289	3	0.000677119	45.5411873	3.91E+02	5.75E-11	6.09E-10	1.09E-19	43.94567667	99.98349995	25.83797906	29.59846265	0.283915534	2.438997594	6.66E-10	1.456700692	1.826915061	0.000665961
0.6	325	65.4	1.06448685	14	8.9799901	40.8	0.006889491	22	33.2503069	3	0.000589648	50.8331302	4.87E+02	4.82E-11	5.72E-10	9.78E-20	35.85721357	99.98311399	18.50379424	21.71373367	0.316906874	3.037242132	6.20E-10	1.294727421	1.577117125	0.000620057
0.7	325	65.8	1.06022016	16	11.4905233	46.6	0.00803213	22	31.0636543	3	0.000516615	55.6109212	5.77E+02	4.11E-11	5.35E-10	8.89E-20	28.18422938	99.98276367	13.21232405	15.87318565	0.346692858	3.596976933	5.76E-10	1.178641889	1.389505161	0.000576461
0.8	325	66.2	1.0559413	18	14.2314415	52.4	0.009198129	22	29.1073868	3	0.000455369	59.9279188	6.61E+02	3.55E-11	5.00E-10	8.17E-20	20.93643611	99.98244632	9.302862304	11.43430514	0.373606137	4.122205899	5.36E-10	1.092881041	1.243425494	0.000535858
0.9	325	66.6	1.05180027	20	17.1772967	58.2	0.01038336	22	27.3559826	3	0.000403762	63.8350231	7.41E+02	3.10E-11	4.67E-10	7.57E-20	14.1135165	99.98215918	6.361024466	7.99263053	0.397964035	4.616746266	4.98E-10	1.028079189	1.126458697	0.000498462
1	325	67	1.04789527	22	20.3044684	64	0.011584338	22	25.7857728	3	0.000360054	67.3794788	8.16E+02	2.74E-11	4.37E-10	7.06E-20	7.706961818	99.98189947	4.114970435	5.281253301	0.420061088	5.084139566	4.64E-10	0.978269057	1.030688196	0.00046424
1.1	325	67.4	1.04428615	24	23.591488	69.8	0.012798164	22	24.3752597	3	0.000322839	70.6042258	8.87E+02	2.43E-11	4.09E-10	6.62E-20	1.702133333	99.98166452	2.380019739	3.117340475	0.440164995	5.527603539	4.33E-10	0.939476191	0.950829265	0.000433032
1.2	325	67.8	1.04100524	26	27.0191482	75.6	0.014022448	22	23.1052202	3	0.000290981	73.5476812	9.54E+02	2.18E-11	3.83E-10	6.24E-20	-3.919800769	99.98145179	1.02715632	1.371815414	0.458515256	5.95001619	4.05E-10	0.908958361	0.883219308	0.000404619
1.3	325	68.2	1.03806564	28	30.5704616	81.4	0.015255238	22	21.958661	3	0.000263561	76.2438215	1.02E+03	1.97E-11	3.59E-10	5.90E-20	-9.18022	99.98125892	-0.035822357	-0.048740914	0.475323692	6.353922284	3.79E-10	0.884768511	0.825239848	0.000378762
1.4	325	68.6	1.03546741	30	34.2305262	87.2	0.016494943	22	20.9206802	3	0.000239834	78.7224526	1.08E+03	1.79E-11	3.37E-10	5.61E-20	-14.101754	99.98108378	-0.876071266	-1.213366471	0.490776119	6.741553702	3.55E-10	0.865491026	0.774969216	0.000355222
1.5	325	69	1.03320211	32	37.9863405	93	0.017740273	22	19.9782808	3	0.000219196	81.0095786	1.14E+03	1.63E-11	3.17E-10	5.34E-20	-18.70731406	99.98092444	-1.543297099	-2.173997254	0.505034654	7.114857423	3.34E-10	0.850075947	0.730965219	0.000333771
1.6	325	69.4	1.03125603	34	41.8265995	98.8	0.018990182	22	19.1201648	3	0.000201154	83.1278107	1.20E+03	1.49E-11	2.99E-10	5.11E-20	-23.01941029	99.98077917	-2.074809222	-2.970310624	0.51824026	7.475526109	3.14E-10	0.837731158	0.692124368	0.000314198
1.7	325	69.8	1.02961245	36	45.7414907	104.6	0.020243822	22	18.3365283	3	0.000185303	85.0967748	1.26E+03	1.37E-11	2.83E-10	4.89E-20	-27.05969639	99.98064644	-2.498957503	-3.633030722	0.530515291	7.82502874	2.96E-10	0.827850213	0.657587951	0.000296309
1.8	325	70.2	1.02825317	38	49.7225014	110.4	0.021500506	22	17.618868	3	0.000171313	86.9334967	1.31E+03	1.27E-11	2.67E-10	4.70E-20	-30.84868789	99.9805249	-2.837520725	-4.186235307	0.541965891	8.164639598	2.80E-10	0.819962798	0.626677724	0.000279932
1.9	325	70.6	1.02715957	40	53.7622438	116.2	0.022759675	22	16.9598054	3	0.000158911	88.6527526	1.36E+03	1.18E-11	2.53E-10	4.52E-20	-34.4056095	99.98041336	-3.107394945	-4.648996483	0.552684176	8.495464452	2.65E-10	0.813700015	0.598850861	0.00026491
2	325	71	1.02631325	42	57.854299	122	2.40E-02	22	1.64E+01	3	0.000147868	90.267381	1.41E+03	1.10E-11	2.40E-10	4.36E-20	-37.74833095	99.98031076	-3.321805294	-5.036567316	0.562750187	8.818463941	2.51E-10	0.808769571	0.57366776	0.000251107
0	350	63	34.000043	2	1.09E-06	6	1.77E-07	22	3.60E+01	3	3.81E-05	9.99999764	0	4.33E-13	1.77E-11	9.56E-23	99.99994554	99.99999704	99.99944643	100.0000003	0.06234257	0	1.81E-11	3.374995296	4.83332631	1.81E-05
0.1	350	63.4	9.00367807	4	0.000852179	11.8	1.89E-05	22	43.7987039	3	0.000212504	19.7982767	0.00E+00	8.98E-12	1.71E-10	6.91E-21	99.97869552	99.99983946	99.99405459	100.0000001	0.123427575	0	1.80E-10	3.189870435	4.609865191	0.000180256
0.2	350	63.8	1.51193534	6	1.93702098	17.6	0.005607803	22	44.7818753	3	0.001321247	25.7203501	5.85E+01	3.11E-10	1.23E-09	1.48E-18	67.716317	99.96813748	76.96579493	82.37967376	0.160347311	0.364877689	1.54E-09	2.688465052	3.540222587	0.001537683
0.3	350	64.2	1.51250655	8	3.35801367	23.4	0.007678445	22	41.5038987	3	0.001133865	32.6762941	174.497504	2.43E-10	1.21E-09	1.24E-18	58.02482913	99.96718613	52.14946176	57.31040105	0.203712464	1.087862547	1.45E-09	2.070516859	2.679832068	0.001453203
0.4	350	64.6	1.51127257	10	5.11864737	29.2	0.009831848	22	38.5664577	3	0.000979447	38.9528733	282.295782	1.95E-10	1.16E-09	1.08E-18	48.8135263	99.96632929	36.65145509	41.34424466	0.242842281	1.759904878	1.36E-09	1.708387928	2.161300582	0.001358003
0.5	350	65	1.50888841	12	7.18826896	35	0.012055248	22	35.9385749	3	0.0008516	44.6114067	382.663224	1.61E-10	1.10E-09	9.55E-19	40.09775867	99.96555643	26.29919792	30.4349169	0.278119041	2.385621456	1.26E-09	1.474368305	1.814656792	0.001262661
0.6	350	65.4	1.50584131	14	9.53615779	40.8	0.014337219	22	33.5892878	3	0.000745235	49.7133471	476.340964	1.36E-10	1.04E-09	8.60E-19	31.88458721	99.96485976	19.06132862	22.61412058	0.309925857	2.969632702	1.17E-09	1.313391528	1.566583803	0.001171733
0.7	350	65.8	1.50248472	16	12.1325351	46.6	0.016667786	22	31.4886421	3	0.000656288	54.3182619	564.046677	1.16E-10	9.71E-10	7.84E-19	24.17165563	99.96423222	13.8318398	16.80908546	0.338634086	3.516412789	1.09E-09	1.197801697	1.380268698	0.001087079
0.8	350	66.2	1.49906798	18	14.9493591	52.4	0.019038424	22	29.6084719	3	0.000581505	58.4822433	646.45565	1.01E-10	9.08E-10	7.22E-19	16.948005	99.96366713	9.958732853	12.38550785	0.364593422	4.030171629	1.01E-09	1.112186702	1.235199394	0.001009278
0.9	350	66.6	1.49576133	20	17.9608396	58.2	0.021441963	22	27.9229024	3	0.000518279	62.2568787	7.24E+02	8.86E-11	8.50E-10	6.70E-19	10.195802	99.96315814	7.034325891	8.944728476	0.388125475	4.514778833	9.38E-10	1.047284419	1.119041806	0.000938272
1	350	67	1.49267633	22	21.1436913	64	0.023872447	22	26.4085925	3	0.00046452	65.6887448	7.98E+02	7.84E-11	7.95E-10	6.25E-19	3.892312273	99.9626993	4.79194837	6.224055753	0.409520615	4.973726509	8.74E-10	0.99720169	1.023933867	0.000873706
1.1	350	67.4	1.48988198	24	24.4771822	69.8	0.026324975	22	25.0447758	3	0.000418548	68.8193105	8.68E+02	7.00E-11	7.45E-10	5.87E-19	-1.988259167	99.96228514	3.050877555	4.043760255	0.429037371	5.410122672	8.15E-10	0.958018184	0.944627297	0.000815086
1.2	350	67.8	1.48741706	26	27.9430413	75.6	0.028795538	22	23.8131619	3	0.000379014	71.6851217	9.35E+02	6.29E-11	6.99E-10	5.54E-19	-7.473235769	99.96191066	1.685094703	2.277057625	0.446903579	5.826705519	7.62E-10	0.927031469	0.877484796	0.000761882
1.3	350	68.2	1.48529931	28	31.5252816	81.4	0.031280868	22	22.697755	3	0.000344828	74.3181558	9.99E+02	5.69E-11	6.57E-10	5.25E-19	-12.59029143	99.96157142	0.604640381	0.832218668	0.463318594	6.225870346	7.14E-10	0.902323748	0.819905996	0.000713563
1.4	350	68.6	1.48353223	30	35.2099806	87.2	0.033778307	22	21.6846309	3	0.000315108	76.7462604	1.06E+03	5.18E-11	6.18E-10	5.00E-19	-17.366602	99.96126341	-0.255981412	-0.35855484	0.478456026	6.609702626	6.70E-10	0.8825008	0.769982528	0.000669632
1.5	350	69	1.48210987	32	38.985048	93	0.036285695	22	20.7617021	3	0.000289136	78.9936182	1.12E+03	4.74E-11	5.82E-10	4.77E-19	-21.828275	99.96098312	-0.945265573	-1.346296631	0.492466635	6.98001303	6.30E-10	0.86652819	0.726282191	0.00062963
1.6	350	69.4	1.48102034	34	42.8399988	98.8	0.038801274	22	19.9184897	3	0.000266328	81.081201	1.18E+03	4.35E-11	5.50E-10	4.56E-19	-25.99999647	99.96072746	-1.49964719	-2.170033174	0.505481166	7.338371549	5.93E-10	0.853624935	0.687709146	0.000593141
1.7	350	69.8	1.48024817	36	46.7657418	104.6	0.041323614	22	19.1459102	3	0.000246202	83.0271926	1.23E+03	4.01E-11	5.20E-10	4.38E-19	-29.90483833	99.96049368	-1.946855252	-2.860026008	0.517612981	7.686139311	5.60E-10	0.843192443	0.653410642	0.000559794
1.8	350	70.2	1.47977602	38	50.7543894	110.4	0.043851545	22	18.4360845	3	0.000228363	84.8473695	1.29E+03	3.72E-11	4.92E-10	4.21E-19	-33.56418263	99.9602794	-2.308235427	-3.440029633	0.528960434	8.024497082	5.29E-10	0.83476583	0.622713142	0.000529258
1.9	350	70.6	1.47958576	40	54.799089	116.2	0.046384111	22	17.7821694	3	0.000212484	86.5554378	1.34E+03	3.45E-11	4.67E-10	4.05E-19	-36.9977225	99.96008252	-2.600388779	-3.928895612	0.539608974	8.354470462	5.01E-10	0.827979823	0.595077594	0.00050124
2	350	71	1.47965922	42	58.8938767	122	0.048920528	22	17.1782099	3	0.000198292	88.1633259	1.39E+03	3.22E-11	4.43E-10	3.91E-19	-40.22351595	99.95990121	-2.836347118	-4.341733087	0.549632964	8.676952071	4.75E-10	0.822544435	0.570067449	0.00047548
0	375	63	34.0000837	2	4.21E-06	6	9.10E-07	22	35.9998667	3	6.41E-05	9.99999068	0.00E+00	2.08E-12	4.25E-11	1.81E-21	99.99978973	99.99998484	99.99904786	100.0000002	0.062342527	0	4.46E-11	3.374992221	4.833320116	4.46E-05
0.1	375	63.4	9.01384115	4	0.003298109	11.8	9.73E-05	22	43.7958909	3	0.000356859	19.7933065	0.00E+00	4.32E-11	4.11E-10	1.30E-19	99.91754726	99.99917566	99.98115092	99.99999999	0.123396589	0	4.54E-10	3.189891637	4.609034507	0.000454108
0.2	375	63.8	2.07371747	6	2.09605214	17.6	0.011153444	22	44.6623529	3	0.00161137	25.3967421	5.80E+01	7.97E-10	2.11E-09	1.08E-17	65.06579767	99.93662816	76.56200304	82.43981815	0.158329855	0.361460566	2.91E-09	2.690312555	3.509399114	0.002906562
0.3	375	64.2	2.07690908	8	3.60742717	23.4	1.52E-02	22	4.15E+01	3	0.001386746	32.1699279	171.758265	6.23E-10	2.08E-09	9.16E-18	54.90716038	99.93496769	52.07085856	57.66022872	0.200555646	1.070785423	2.71E-09	2.078330263	2.656560568	0.002706044
0.4	375	64.6	2.07795691	10	5.4619131	29.2	1.94E-02	22	3.86E+01	3	0.001202058	38.2567528	277.278978	5.04E-10	2.00E-09	7.97E-18	45.380869	99.93349038	36.79389779	41.87413662	0.238502486	1.728628825	2.50E-09	1.719639681	2.142590888	0.002504863
0.5	375	65	2.07763198	12	7.623163	35	0.023740127	22	36.094643	3	0.001049279	43.7299336	3.75E+02	4.18E-10	1.90E-09	7.08E-18	36.47364167	99.93217107	26.59366604	31.07901375	0.27262371	2.340465824	2.31E-09	1.487698191	1.799002187	0.002314327
0.6	375	65.4	2.07649545	14	10.056757	40.8	0.028155559	22	33.8312037	3	0.000922123	48.6583302	4.67E+02	3.53E-10	1.78E-09	6.39E-18	28.16602143	99.93099128	19.45921661	23.32961364	0.303348609	2.911474608	2.14E-09	1.327969259	1.553118467	0.002138451
0.7	375	65.8	2.07494776	16	12.7308186	46.6	0.032650171	22	31.8084462	3	0.000815637	53.1057123	552.823731	3.04E-10	1.67E-09	5.83E-18	20.43238375	99.92993525	14.29802653	17.56687342	0.331074738	3.446446042	1.98E-09	1.213083442	1.368449192	0.00197814
0.8	375	66.2	2.07326848	18	15.6163938	52.4	0.037209804	22	29.9972754	3	0.000725904	57.1300024	633.552251	2.64E-10	1.57E-09	5.38E-18	13.24225667	99.92898892	10.46763796	13.16533492	0.356163203	3.949728504	1.83E-09	1.127802547	1.224662232	0.001832927
0.9	375	66.6	2.07164791	20	18.6875899	58.2	0.041822749	22	28.3717024	3	0.000649819	60.7829973	709.821094	2.32E-10	1.47E-09	5.00E-18	6.5620505	99.92813961	7.567342518	9.732353326	0.378936917	4.425208187	1.70E-09	1.062978269	1.109531886	0.001701759
1	375	67	2.07021143	22	21.9215273	64	0.046479399	22	26.9087837	3	0.000584908	64.1104658	782.180816	2.06E-10	1.38E-09	4.68E-18	0.356694091	99.92737594	5.335634457	7.009461628	0.399681216	4.876317399	1.58E-09	1.012795519	1.015265273	0.001583374
1.1	375	67.4	2.06903803	24	25.2981638	69.8	0.051171915	22	25.5884367	3	0.000529199	67.1525002	851.113498	1.85E-10	1.29E-09	4.40E-18	-5.409015833	99.9266878	3.595627956	4.819953923	0.418646045	5.306061557	1.48E-09	0.973389031	0.936660353	0.001476482
1.2	375	67.8	2.06817398	26	28.8000481	75.6	0.055893912	22	24.3931862	3	0.000481107	69.9440096	917.038759	1.66E-10	1.21E-09	4.16E-18	-10.76941577	99.92606625	2.224150743	3.039233061	0.436049036	5.717056676	1.38E-09	0.942095836	0.870111904	0.001379854
1.3	375	68.2	2.06764284	28	32.4120428	81.4	0.060640203	22	23.3078823	3	0.000439358	72.5152739	9.80E+02	1.51E-10	1.14E-09	3.95E-18	-15.75729571	99.92550344	1.13334688	1.577159621	0.452078962	6.111571233	1.29E-09	0.917026652	0.813042509	0.00129236
1.4	375	68.6	2.06745271	30	36.1210452	87.2	0.065406567	22	22.3194176	3	0.000402921	74.8925027	1.04E+03	1.38E-10	1.08E-09	3.76E-18	-20.403484	99.92499247	0.259267532	0.367092901	0.466899221	6.49156829	1.21E-09	0.89680793	0.763560656	0.001212984
1.5	375	69	2.06760137	32	39.9157224	93	0.070189566	22	21.4164599	3	0.000370956	77.0983653	1.10E+03	1.26E-10	1.01E-09	3.59E-18	-24.7366325	99.92452735	-0.445450458	-0.641158824	0.480651139	6.858745418	1.14E-09	0.880420208	0.7202468	0.001140818
1.6	375	69.4	2.0680799	34	43.7862697	98.8	0.074986396	22	20.5892086	3	0.000342777	79.1524739	1.16E+03	1.16E-10	9.59E-10	3.44E-18	-28.78314618	99.92410284	-1.016420317	-1.486012485	0.493456983	7.214570896	1.08E-09	0.86709331	0.682014797	0.001075063
1.7	375	69.8	2.06887524	36	47.7241954	104.6	0.079794761	22	19.8291783	3	0.000317821	81.0718142	1.21E+03	1.07E-10	9.08E-10	3.30E-18	-32.56720944	99.92371438	-1.480778786	-2.197290832	0.505422647	7.560316326	1.02E-09	0.856236387	0.648019439	0.001015014
1.8	375	70.2	2.06997195	38	51.7221333	110.4	0.08461278	22	19.1290101	3	0.000295623	82.8711204	1.27E+03	9.96E-11	8.60E-10	3.17E-18	-36.11087711	99.92335799	-1.859449417	-2.798435897	0.516639987	7.897084424	9.60E-10	0.84739004	0.617593155	0.000960052
1.9	375	70.6	2.07135342	40	55.7736802	116.2	0.089438901	22	18.4823091	3	0.000275795	84.5632005	1.32E+03	9.27E-11	8.17E-10	3.06E-18	-39.4342005	99.92303021	-2.168736683	-3.308080054	0.527188851	8.225833707	9.10E-10	0.840192819	0.590201666	0.000909633
2	375	71	2.07300268	42	59.8732569	122	0.094271844	22	17.8835043	3	0.000258015	86.1592141	1.37E+03	8.66E-11	7.77E-10	2.95E-18	-42.55537357	99.922728	-2.421468059	-3.741181997	0.537138813	8.547399317	8.63E-10	0.834357323	0.565412293	0.000863282
0	400	63	34.0001755	2	1.48E-05	6	4.15E-06	22	35.9997732	3	0.00010392	9.9999663	0.00E+00	8.97E-12	9.58E-11	2.76E-20	99.99926141	99.99993087	99.99838	99.99999971	0.062342375	0	1.05E-10	3.374987891	4.833307424	0.000104759
0.1	400	63.4	9.04777512	4	0.011469471	11.8	0.000440312	22	43.7869377	3	0.000576196	19.7766207	0.00E+00	1.85E-10	9.22E-10	1.98E-18	99.71326323	99.99626854	99.94008119	99.99999943	0.123292566	0	1.11E-09	3.189980147	4.606292635	0.00110641
0.2	400	63.8	2.78241937	6	2.25016327	17.6	0.021055675	22	44.4665854	3	0.001930454	25.0786175	5.84E+01	1.89E-09	3.47E-09	6.86E-17	62.49727883	99.88036548	75.90062635	82.22013195	0.156346584	0.363790497	5.36E-09	2.684998442	3.471060577	0.005363067
0.3	400	64.2	2.78937358	8	3.84646855	23.4	0.028631074	22	41.3635987	3	0.001665536	31.6784315	1.70E+02	1.49E-09	3.43E-09	5.81E-17	51.91914313	99.87764498	51.77432807	57.76459486	0.197491531	1.060144248	4.91E-09	2.080192632	2.627600746	0.004913061
0.4	400	64.6	2.79384534	10	5.78797038	29.2	0.036426643	22	38.6070885	3	0.001448147	37.5876322	2.73E+02	1.21E-09	3.29E-09	5.07E-17	42.1202962	99.87525122	36.74134624	42.17918934	0.234331015	1.704682128	4.50E-09	1.725635491	2.119292924	0.004499971
0.5	400	65	2.79671283	12	8.03337369	35	0.044403843	22	36.1553162	3	0.00126844	42.8888484	3.70E+02	1.00E-09	3.12E-09	4.51E-17	33.05521925	99.87313188	26.70814377	31.51250062	0.267380168	2.30362605	4.13E-09	1.496231643	1.779494387	0.004127594
0.6	400	65.4	2.79860396	14	10.5452389	40.8	0.052530233	22	33.9705235	3	0.001118811	47.6569915	4.59E+02	8.52E-10	2.94E-09	4.08E-17	24.676865	99.87124943	19.68836102	23.84566755	0.297106004	2.862610365	3.79E-09	1.338091625	1.536325971	0.003794408
0.7	400	65.8	2.79996131	16	13.2901026	46.6	6.08E-02	22	3.20E+01	3	0.000993341	51.9590155	543.234831	7.34E-10	2.76E-09	3.74E-17	16.93685875	99.86957321	14.60498688	18.13491609	0.323925934	3.386666361	3.50E-09	1.224187216	1.353697745	0.003497061
0.8	400	66.2	2.80109192	18	16.2384184	52.4	6.91E-02	22	3.03E+01	3	0.000887402	55.8540351	622.404899	6.41E-10	2.59E-09	3.45E-17	9.786564444	99.86807697	10.8260534	13.76437231	0.348208493	3.88023303	3.23E-09	1.139481055	1.211501075	0.003231737
0.9	400	66.6	2.80220484	20	19.3643462	58.2	0.077558529	22	28.7008267	3	0.000797352	59.3937487	6.97E+02	5.65E-10	2.43E-09	3.21E-17	3.178269	99.86673792	7.958226485	10.34772825	0.370275983	4.347190164	2.99E-09	1.074952159	1.097644792	0.002994702
1	400	67	2.80343902	22	22.6454428	64	0.086056783	22	27.2856709	3	0.000720308	62.6230572	7.68E+02	5.03E-10	2.28E-09	3.01E-17	-2.933830909	99.86553628	5.745294457	7.630857893	0.390408326	4.790905807	2.78E-09	1.024870249	1.004421848	0.002782526
1.1	400	67.4	2.80488382	24	26.0623052	69.8	0.094610521	22	26.0061873	3	0.000653981	65.5807786	836.393052	4.52E-10	2.14E-09	2.83E-17	-8.592938333	99.86445484	4.014215731	5.440101394	0.408847526	5.214290492	2.59E-09	0.985428475	0.926687544	0.002592146
1.2	400	67.8	2.8065938	26	29.5982045	75.6	0.103210083	22	24.8456175	3	0.000596539	68.3003805	901.44686	4.08E-10	2.01E-09	2.68E-17	-13.83924808	99.86347873	2.644625929	3.653033066	0.425802228	5.619852747	2.42E-09	0.95400501	0.86087642	0.002420873
1.3	400	68.2	2.80859936	28	33.2387342	81.4	0.111847626	22	23.7895382	3	0.00054651	70.8106836	963.988283	3.71E-10	1.90E-09	2.55E-17	-18.709765	99.86259505	1.550726343	2.181078281	0.441452106	6.009752145	2.27E-09	0.928739976	0.8044395	0.002266366
1.4	400	68.6	2.81091434	30	36.9714882	87.2	0.120516765	22	22.8255351	3	0.000502702	73.1365064	1024.31554	3.39E-10	1.79E-09	2.43E-17	-23.238294	99.8617927	0.670077192	0.95873181	0.455951886	6.385847859	2.13E-09	0.90828105	0.755506156	0.002126597
1.5	400	69	2.81354143	32	40.7857736	93	0.129212294	22	21.9429125	3	0.000464146	75.2992401	1082.68563	3.11E-10	1.69E-09	2.32E-17	-27.4555425	99.86106205	-0.043578244	-0.063371349	0.469434927	6.749742089	2.00E-09	0.891624185	0.712672523	0.001999809
1.6	400	69.4	2.81647587	34	44.6723592	98.8	0.13792995	22	21.1324409	3	0.00043005	77.3173511	1139.32033	2.87E-10	1.60E-09	2.22E-17	-31.38929176	99.86039479	-0.625042579	-0.923044694	0.482016353	7.102817448	1.88E-09	0.878010424	0.674864455	0.001884483
1.7	400	69.8	2.81970819	36	48.6232598	104.6	0.146666233	22	20.3861389	3	0.000399759	79.2068138	1.19E+03	2.66E-10	1.51E-09	2.14E-17	-35.06461056	99.85978372	-1.100860232	-1.649670928	0.493795752	7.446269981	1.78E-09	0.8668571	0.641246089	0.001779306
1.8	400	70.2	2.82322601	38	52.6315506	110.4	0.155418254	22	19.6970874	3	0.000372734	80.9814801	1.25E+03	2.47E-10	1.44E-09	2.06E-17	-38.50408053	99.8592226	-1.491523705	-2.266372206	0.50485948	7.78113663	1.68E-09	0.857710749	0.611157237	0.001683138
1.9	400	70.6	2.82701536	40	56.6912109	116.2	0.164183623	22	19.059272	3	0.000348525	82.6533941	1.30E+03	2.30E-10	1.37E-09	1.98E-17	-41.72802725	99.858706	-1.813025894	-2.791550118	0.515282624	8.108318745	1.59E-09	0.850214213	0.584069529	0.001594989
2	400	71	2.83106149	42	60.7969908	122	0.172960356	22	18.4674499	3	0.000326756	84.2330575	1.35E+03	2.15E-10	1.30E-09	1.92E-17	-44.75474	99.85822922	-2.077970647	-3.239997882	0.525130654	8.428602279	1.51E-09	0.844083161	0.559555077	0.001513997
0	425	63	34.0004048	2	4.77E-05	6	1.70E-05	22	35.9996092	3	0.000163059	9.99988762	0.00E+00	3.49E-11	2.04E-10	3.49E-19	99.99761666	99.99971625	99.99720857	100.0000001	0.062341884	0	2.39E-10	3.37498265	4.833279581	0.000238825
0.1	425	63.4	9.14803938	4	0.035471644	11.8	0.001753081	22	43.7609884	3	0.000893301	19.7273035	0.00E+00	7.04E-10	1.93E-09	2.42E-17	99.1132089	99.98514338	99.82104771	99.99999875	0.122985109	0	2.64E-09	3.190265127	4.598306934	0.002637188
0.2	425	63.8	3.66011528	6	2.39930604	17.6	0.037949863	22	44.1848112	3	0.002274354	24.7634376	5.97E+01	4.21E-09	5.48E-09	3.80E-16	60.011566	99.78437578	74.94868649	81.68735397	0.154381671	0.372405321	9.69E-09	2.671637974	3.42442279	0.009685436
0.3	425	64.2	3.67208565	8	4.07547381	23.4	0.051437852	22	41.1621994	3	0.001966607	31.197614	1.69E+02	3.32E-09	5.41E-09	3.23E-16	49.05657738	99.78018012	51.23582727	57.59749332	0.19449399	1.056324225	8.73E-09	2.075430089	2.592361532	0.008728989
0.4	425	64.6	3.68126004	10	6.09783352	29.2	0.065254606	22	38.4872584	3	0.001714513	36.9390777	2.71E+02	2.70E-09	5.21E-09	2.82E-16	39.0216648	99.77652532	36.4762354	42.2387581	0.230287759	1.688253953	7.91E-09	1.725844525	2.090930919	0.007907249
0.5	425	65	3.6886051	12	8.42079891	35	0.079340201	22	36.1139065	3	0.001506235	42.0790613	3.65E+02	2.26E-09	4.94E-09	2.52E-16	29.82667575	99.77331371	26.63001226	31.71889022	0.262331745	2.275064843	7.20E-09	1.49954292	1.755734149	0.007196505
0.6	425	65.4	3.69480228	14	11.0044635	40.8	0.093645286	22	34.0018853	3	0.001332749	46.697427	4.53E+02	1.92E-09	4.66E-09	2.28E-16	21.39668929	99.77047724	19.73994293	24.1490388	0.291123831	2.822764651	6.58E-09	1.343412369	1.515861544	0.006578089
0.7	425	65.8	3.70032766	16	13.8141667	46.6	0.108129608	22	32.1162864	3	0.001187109	50.8635362	5.35E+02	1.66E-09	4.38E-09	2.09E-16	13.66145813	99.76796221	14.74677318	18.50246994	0.317096433	3.336566738	6.04E-09	1.230827145	1.335710347	0.006037059
0.8	425	66.2	3.70551049	18	16.82	52.4	0.122760531	22	30.4270285	3	0.001063928	54.6372387	6.13E+02	1.45E-09	4.11E-09	1.93E-16	6.555555556	99.76572418	11.03014202	14.17376618	0.34062267	3.820966379	5.56E-09	1.146981964	1.195443565	0.00556132
0.9	425	66.6	3.71057565	20	19.9962764	58.2	0.137511684	22	28.9083053	3	0.000958998	58.0699349	6.87E+02	1.28E-09	3.86E-09	1.80E-16	0.018618	99.76372563	8.204638124	10.78339411	0.362022985	4.279821987	5.14E-09	1.082999884	1.083133468	0.005140991
1	425	67	3.7156743	22	23.3209984	64	0.152361775	22	27.538038	3	0.000869006	61.2056407	7.57E+02	1.15E-09	3.62E-09	1.69E-16	-6.004538182	99.76193473	6.019606522	8.081789034	0.381571786	4.716436043	4.77E-09	1.033244778	0.991177238	0.004767941
1.1	425	67.4	3.72090581	24	26.7753538	69.8	1.67E-01	22	2.63E+01	3	0.00079133	64.081998	823.455045	1.03E-09	3.40E-09	1.59E-16	-11.56397417	99.76032435	4.305972144	5.89844868	0.399503741	5.133631611	4.44E-09	0.993973668	0.914499773	0.004435441
1.2	425	67.8	3.72633327	26	30.3432557	75.6	1.82E-01	22	2.52E+01	3	0.000723877	66.7311946	887.647165	9.33E-10	3.20E-09	1.51E-16	-16.70482962	99.75887135	2.946235409	4.113177331	0.416019517	5.533821881	4.14E-09	0.962609228	0.849583864	0.004137887
1.3	425	68.2	3.73199459	28	34.0109346	81.4	0.197349428	22	24.142614	3	0.000664966	69.1807806	9.49E+02	8.49E-10	3.02E-09	1.44E-16	-21.46762357	99.75755599	1.856684575	2.638999646	0.431290869	5.919071694	3.87E-09	0.937323202	0.793915038	0.003870589
1.4	425	68.6	3.73791026	30	37.7665854	87.2	0.212452922	22	23.2029363	3	0.000613238	71.4543756	1.01E+03	7.78E-10	2.85E-09	1.37E-16	-25.888618	99.75636133	0.976409334	1.411570098	0.445465048	6.291150844	3.63E-09	0.916786083	0.745647991	0.003629604
1.5	425	69	3.74408886	32	41.600064	93	0.227596215	22	22.3409657	3	0.000567587	73.5722752	1066.93999	7.15E-10	2.70E-09	1.31E-16	-30.0002	99.75527289	0.26027916	0.382371979	0.458668582	6.651579699	3.41E-09	0.900010452	0.703397869	0.003411598
1.6	425	69.4	3.75053093	34	45.5026309	98.8	0.24277313	22	21.5479608	3	0.000527107	75.5519645	1123.09552	6.60E-10	2.55E-09	1.26E-16	-33.83126735	99.75427821	-0.325676657	-0.485783981	0.471010477	7.001667789	3.21E-09	0.88624959	0.666105076	0.003213742
1.7	425	69.8	3.75723169	36	49.4667346	104.6	0.257978576	22	20.816371	3	0.000491052	77.4085514	1177.77383	6.12E-10	2.42E-09	1.21E-16	-37.40759611	99.75336656	-0.807386767	-1.22181935	0.482584919	7.342546508	3.03E-09	0.87492987	0.632945072	0.003033623
1.8	425	70.2	3.76418297	38	53.4858303	110.4	0.273208333	22	20.1396543	3	0.000458802	79.1551304	1231.13217	5.69E-10	2.30E-09	1.16E-16	-40.752185	99.75252868	-1.204887111	-1.848514399	0.493473544	7.675196192	2.87E-09	0.865604556	0.603266617	0.002869175
1.9	425	70.6	3.77137447	40	57.5542269	116.2	0.288458895	22	19.5121239	3	0.000429843	80.8030866	1283.30724	5.31E-10	2.19E-09	1.12E-16	-43.88556725	99.75175654	-1.533832367	-2.384017463	0.503747329	8.000469066	2.72E-09	0.857921479	0.576548503	0.002718623
2	425	71	3.77879477	42	61.6669603	122	0.303727328	22	18.9288204	3	0.000403741	82.3623515	1334.4183	4.97E-10	2.08E-09	1.08E-16	-46.82609595	99.75104317	-1.806576235	-2.842934467	0.51346819	8.319108626	2.58E-09	0.851600031	0.552368645	0.002580431
0	450	63	34.0010093	2	0.000142495	6	6.36E-05	22	35.999297	3	0.000248451	9.99965139	0.00E+00	1.24E-10	4.12E-10	3.72E-18	99.99287523	99.99894021	99.99497857	99.9999999	0.062340412	0	5.36E-10	3.37497859	4.833216339	0.000536484
0.1	450	63.4	9.39827691	4	0.094711121	11.8	0.006036835	22	43.6966089	3	0.001321259	19.6045406	0.00E+00	2.36E-09	3.77E-09	2.38E-16	97.63222199	99.94884038	99.5257289	99.99999711	0.122219774	0	6.14E-09	3.191007703	4.578759687	0.006137021
0.2	450	63.8	4.72908377	6	2.5434009	17.6	0.065629774	22	43.8077167	3	0.002637394	24.4475677	6.22E+01	8.80E-09	8.33E-09	1.86E-15	57.609985	99.62710356	73.67471858	80.81213796	0.152412457	0.387725148	1.71E-08	2.64944016	3.368864434	0.01713033
0.3	450	64.2	4.74735855	8	4.29464619	23.4	0.088683545	22	40.8618801	3	0.00228495	30.7220232	1.70E+02	6.96E-09	8.24E-09	1.59E-15	46.31692263	99.62101049	50.43283449	57.13626183	0.191529034	1.059563776	1.52E-08	2.063440353	2.550376834	0.015201012
0.4	450	64.6	4.76258418	10	6.39219233	29.2	0.112200528	22	38.2640043	3	0.001996695	36.3034139	2.69E+02	5.69E-09	7.93E-09	1.39E-15	36.0780767	99.61575162	35.9823104	42.03495983	0.226324867	1.679372017	1.36E-08	1.719790916	2.057131062	0.013621574
0.5	450	65	4.7757848	12	8.78673669	35	0.136093876	22	35.9642521	3	0.001758662	41.2904317	3.62E+02	4.77E-09	7.53E-09	1.24E-15	26.77719425	99.61116035	26.34764547	31.68390054	0.257415225	2.25458203	1.23E-08	1.497247635	1.727408713	0.012299932
0.6	450	65.4	4.7876746	14	11.4363585	40.8	0.160293266	22	33.9203262	3	0.001560323	45.7669887	4.48E+02	4.07E-09	7.10E-09	1.13E-15	18.311725	99.60712435	19.60579967	24.22819321	0.285323238	2.79150687	1.12E-08	1.343615397	1.491455777	0.011176978
0.7	450	65.8	4.79874961	16	14.3055024	46.6	0.184742093	22	32.0964071	3	0.001393655	49.804252	5.29E+02	3.53E-09	6.68E-09	1.04E-15	10.59061	99.60355774	14.71779461	18.66008656	0.310492581	3.295496515	1.02E-08	1.232738603	1.31424995	0.010211752
0.8	450	66.2	4.80935277	18	17.3640667	52.4	0.209394924	22	30.462208	3	0.001252481	53.4624706	6.05E+02	3.10E-09	6.28E-09	9.60E-16	3.532962778	99.60039137	11.07618848	14.38563034	0.333298862	3.771077149	9.37E-09	1.150079407	1.176277745	0.009374371
0.9	450	66.6	4.81971965	20	20.586585	58.2	0.234215301	22	28.9921337	3	0.001132004	56.7926136	6.77E+02	2.74E-09	5.90E-09	8.96E-16	-2.932925	99.59756821	8.304196793	11.03261561	0.354059834	4.222075703	8.64E-09	1.086924629	1.065805987	0.008642243
1	450	67	4.83001068	22	23.9515046	64	0.259173932	22	27.6645424	3	0.001028468	59.8378158	7.46E+02	2.45E-09	5.54E-09	8.41E-16	-8.870475455	99.59504073	6.157111304	8.356351948	0.373044412	4.651729321	8.00E-09	1.03774394	0.975355877	0.007997837
1.1	450	67.4	4.84033371	24	27.4405608	69.8	0.284247218	22	26.4611081	3	0.000938904	62.6346302	8.12E+02	2.21E-09	5.22E-09	7.94E-16	-14.33567	99.59276903	4.470048196	6.189680815	0.390480476	5.062780124	7.43E-09	0.998865461	0.899935105	0.007427281
1.2	450	67.8	4.85075982	26	31.0382431	75.6	0.309416078	22	25.3662788	3	0.000860949	65.2140966	8.75E+02	2.00E-09	4.92E-09	7.52E-16	-19.37785808	99.59071947	3.128511896	4.414756034	0.406561536	5.457555828	6.92E-09	0.967761109	0.836083835	0.006919435
1.3	450	68.2	4.86133444	28	34.7313451	81.4	0.334665018	22	24.3668204	3	0.000792707	67.6026436	9.36E+02	1.83E-09	4.64E-09	7.16E-16	-24.04051821	99.58886361	2.050970884	2.946283527	0.421452355	5.838037742	6.47E-09	0.942637557	0.781328611	0.006465232
1.4	450	68.6	4.87208515	30	38.5085876	87.2	0.359981404	22	23.4514358	3	0.000732646	69.8228424	9.95E+02	1.68E-09	4.38E-09	6.83E-16	-28.36195867	99.58717729	1.178113474	1.721138848	0.435293649	6.205917558	6.06E-09	0.922190512	0.733854229	0.006057224
1.5	450	69	4.88302713	32	42.3603048	93	3.85E-01	22	2.26E+01	3	0.000679519	71.8940344	1052.67444	1.54E-09	4.15E-09	6.54E-16	-32.3759525	99.58563991	0.465991221	0.691702978	0.448205995	6.562644572	5.69E-09	0.905451036	0.692298424	0.005689232
1.6	450	69.4	4.89416704	34	46.2781851	98.8	4.11E-01	22	2.18E+01	3	0.000632303	73.8328519	1108.30579	1.43E-09	3.93E-09	6.28E-16	-36.11230912	99.58423389	-0.118486599	-0.178547177	0.460293084	6.909464789	5.36E-09	0.891686128	0.655618887	0.00535609
1.7	450	69.8	4.90550574	36	50.2550546	104.6	0.436240457	22	21.1195358	3	0.000590155	75.6536493	1.16E+03	1.32E-09	3.73E-09	6.04E-16	-39.59737389	99.58294411	-0.600589495	-0.918034537	0.471644406	7.247453368	5.05E-09	0.880332432	0.623004532	0.005053453
1.8	450	70.2	4.91704018	38	54.2846995	110.4	0.461739629	22	20.4562198	3	0.000552375	77.3688603	1.22E+03	1.23E-09	3.54E-09	5.82E-16	-42.85447237	99.58175758	-0.999857642	-1.549164225	0.482337475	7.57754152	4.78E-09	0.870950966	0.593814743	0.004777638
1.9	450	70.6	4.92876478	40	58.3617176	116.2	0.487269527	22	19.8401915	3	0.000518379	78.9892942	1267.278	1.15E-09	3.37E-09	5.62E-16	-45.904294	99.58066306	-1.331571208	-2.089800677	0.492439679	7.90053864	4.53E-09	0.863195465	0.567536821	0.004525507
2	450	71	4.94067237	42	62.4813955	122	0.512826032	22	19.26674	3	0.000487677	80.5243819	1318.06386	1.08E-09	3.21E-09	5.43E-16	-48.76522738	99.57965079	-1.6078	-2.554333937	0.502009812	8.217150819	4.29E-09	0.856789824	0.543755571	0.004294374
0	475	63	34.002613	2	0.000397488	6	0.000218078	22	35.998647	3	0.00036864	9.99898688	0	4.06E-10	7.97E-10	3.40E-17	99.98012561	99.99636537	99.99033571	99.9999989	0.062336269	0	1.20E-09	3.374982751	4.833073498	0.001202564
0.1	475	63.4	9.89974076	4	0.211248739	11.8	0.017631184	22	43.5674172	3	0.001850624	19.3598708	0	6.94E-09	6.79E-09	1.86E-15	94.71878153	99.85058318	98.93310642	99.99999245	0.120694439	0	1.37E-08	3.192545413	4.540704851	0.013733804
0.2	475	63.8	6.0113204	6	2.68219863	17.6	0.109369821	22	43.3267026	3	0.003012411	24.1262318	65.7686314	1.74E-08	1.22E-08	8.17E-15	55.2966895	99.37858056	72.04967095	79.57010285	0.150409166	0.410018649	2.97E-08	2.617731091	3.303979274	0.029650424
0.3	475	64.2	6.03712901	8	4.50384638	23.4	0.14735613	22	40.4550365	3	0.002614218	30.2449498	171.619514	1.38E-08	1.21E-08	6.98E-15	43.70192025	99.37027295	49.34501738	56.36232406	0.188554835	1.069920413	2.59E-08	2.043707475	2.50134442	0.025947919
0.4	475	64.6	6.05974155	10	6.67114388	29.2	0.185956127	22	37.9308156	3	0.002289015	35.6717547	2.69E+02	1.14E-08	1.17E-08	6.14E-15	33.2885612	99.36316395	35.24516726	41.55324173	0.22238694	1.677866574	2.30E-08	1.707064065	2.01765251	0.023019939
0.5	475	65	6.08019394	12	9.1315784	35	0.225052928	22	35.700975	3	0.002020599	40.5117888	3.60E+02	9.54E-09	1.11E-08	5.50E-15	23.90351333	99.35699163	25.85089623	31.39593526	0.252560964	2.241773915	2.06E-08	1.489010852	1.694317634	0.020631527
0.6	475	65.4	6.09920295	14	11.8415915	40.8	0.264552975	22	33.7215692	3	0.001796883	44.8522624	4.44E+02	8.17E-09	1.05E-08	5.00E-15	15.41720357	99.35158585	19.27889671	24.07374447	0.279620598	2.768203517	1.86E-08	1.338421837	1.462936797	0.018640942
0.7	475	65.8	6.11726502	16	14.7649742	46.6	0.304381641	22	31.9561175	3	0.001608731	48.7656684	5.23E+02	7.10E-09	9.86E-09	4.60E-15	7.71891125	99.34682051	14.51329082	18.60003014	0.304017783	3.262605347	1.70E-08	1.229684769	1.289165953	0.016955283
0.8	475	66.2	6.13472418	18	17.8715604	52.4	0.344479413	22	30.3742623	3	0.001449161	52.3123982	5.98E+02	6.24E-09	9.27E-09	4.27E-15	0.713553333	99.34259654	10.96107631	14.39345043	0.326129013	3.729516864	1.55E-08	1.148568181	1.153869467	0.015509971
0.9	475	66.6	6.15181866	20	21.1361527	58.2	0.384798747	22	28.9506717	3	0.001312775	55.5428942	6.69E+02	5.54E-09	8.72E-09	3.99E-15	-5.6807635	99.33883377	8.254954513	11.08977087	0.34626876	4.172726079	1.43E-08	1.086544951	1.045541311	0.014258135
1	475	67	6.16871312	22	24.5376384	64	0.425301537	22	27.6641378	3	0.001195364	58.49942	7.37E+02	4.96E-09	8.20E-09	3.75E-15	-11.53472	99.33546635	6.156671522	8.449564764	0.364700506	4.59540542	1.32E-08	1.038204088	0.956847431	0.013164638
1.1	475	67.4	6.18552085	24	28.0582644	69.8	0.465957116	22	26.4968403	3	0.001093607	61.2175125	8.02E+02	4.48E-09	7.72E-09	3.54E-15	-16.909435	99.33243966	4.505852004	6.309265774	0.381645797	5.000221397	1.22E-08	0.999953506	0.882892106	0.012202472
1.2	475	67.8	6.20231921	26	31.6830447	75.6	0.506740677	22	25.4337464	3	0.001004869	63.7271683	8.64E+02	4.07E-09	7.28E-09	3.36E-15	-21.85786423	99.3297081	3.191214126	4.55354481	0.39729164	5.389424079	1.14E-08	0.969320234	0.820282424	0.011350453
1.3	475	68.2	6.2191603	28	35.3992772	81.4	0.547632056	22	24.4621209	3	0.000927035	66.0538118	9.25E+02	3.71E-09	6.88E-09	3.20E-15	-26.42599	99.32723335	2.13355364	3.098908215	0.411796537	5.764920008	1.06E-08	0.944550001	0.766592758	0.010591699
1.4	475	68.6	6.23607854	30	39.1961504	87.2	0.588614768	22	23.5711293	3	0.000858397	68.2190827	9.83E+02	3.41E-09	6.50E-09	3.05E-15	-30.65383467	99.32498306	1.275267289	1.883542784	0.425295396	6.128331532	9.91E-09	0.924366787	0.720042998	0.009912568
1.5	475	69	6.25309586	32	43.0644223	93	0.629675268	22	22.751514	3	0.000797565	70.2414785	1.04E+03	3.14E-09	6.16E-09	2.93E-15	-34.57631969	99.32292982	0.573674809	0.860798308	0.437903534	6.481045111	9.30E-09	0.907822486	0.679297213	0.00930191
1.6	475	69.4	6.27022544	34	46.9961589	98.8	0.670802358	22	21.9953307	3	0.000743398	72.1368782	1.09E+03	2.91E-09	5.84E-09	2.81E-15	-38.22399676	99.32105024	-0.003364049	-0.005123692	0.449719946	6.824250704	8.75E-09	0.89419965	0.643333239	0.00875052
1.7	475	69.8	6.28747434	36	50.9845206	104.6	0.711986739	22	21.2957328	3	0.000694955	73.9189705	1.15E+03	2.70E-09	5.55E-09	2.70E-15	-41.62366833	99.31932434	-0.480400546	-0.742098625	0.46082997	7.158974028	8.25E-09	0.882946709	0.611355667	0.008250732
1.8	475	70.2	6.30484537	38	55.0235866	110.4	0.753220642	22	20.6467956	3	0.000651454	75.5996046	1.20E+03	2.52E-09	5.27E-09	2.61E-15	-44.79891211	99.31773493	-0.87642772	-1.372113637	0.471307477	7.486102716	7.80E-09	0.873633685	0.582736265	0.007796109
1.9	475	70.6	6.32233839	40	59.1082111	116.2	7.94E-01	22	2.00E+01	3	0.000612242	77.1890787	1252.1791	2.36E-09	5.02E-09	2.52E-15	-47.77052775	99.31626717	-1.206306535	-1.912712052	0.48121667	7.806408194	7.38E-09	0.865921269	0.556972243	0.007381213
2	475	71	6.33995127	42	63.2339042	122	8.36E-01	22	1.95E+01	3	0.000576767	78.6963781	1302.57084	2.21E-09	4.79E-09	2.44E-15	-50.55691476	99.31490824	-1.481783529	-2.378035194	0.490613564	8.120563328	7.00E-09	0.859538767	0.533656436	0.007001415
0	500	63	34.0067745	2	0.001040967	6	0.000692142	22	35.9971987	3	0.000533908	9.9972258	0.00E+00	1.23E-09	1.48E-09	2.70E-16	99.94795164	99.98846431	99.97999071	99.99999732	0.06232529	0	2.71E-09	3.375014467	4.832761743	0.002708725
0.1	500	63.4	10.7060936	4	0.393055731	11.8	0.043803759	22	43.3582255	3	0.002455655	18.9700839	0.00E+00	1.79E-08	1.13E-08	1.17E-14	90.17360673	99.6287817	97.97351147	99.99998268	0.118264407	0	2.92E-08	3.19511249	4.482224124	0.029178412
0.2	500	63.8	7.52801908	6	2.81513764	17.6	0.176273496	22	42.7341748	3	0.003390886	23.7934496	70.4760416	3.28E-08	1.74E-08	3.24E-14	53.08103933	98.99844605	70.04788784	77.94273046	0.148334515	0.439365861	5.02E-08	2.575970578	3.22961801	0.050154402
0.3	500	64.2	7.56243148	8	4.7023841	23.4	0.236831841	22	39.9351603	3	0.002946853	29.7583981	174.396389	2.61E-08	1.72E-08	2.78E-14	41.22019875	98.98789812	47.95497406	55.26181141	0.185521546	1.08723217	4.34E-08	2.015811493	2.445156385	0.043377345
0.4	500	64.6	7.59366322	10	6.93393059	29.2	0.298147992	22	37.4822923	3	0.002584701	35.0339888	270.012715	2.15E-08	1.66E-08	2.45E-14	30.6606941	98.97894523	34.25285907	40.78285023	0.218410942	1.683329063	3.81E-08	1.687324824	1.972411206	0.038146614
0.5	500	65	7.62269897	12	9.45450848	35	0.360077575	22	35.3197654	3	0.002285924	39.7309033	358.661308	1.81E-08	1.58E-08	2.20E-14	21.21242933	98.97120693	25.13163283	30.84646976	0.247692722	2.235987307	3.40E-08	1.474551543	1.656392307	0.033960095
0.6	500	65.4	7.65021724	14	12.2192442	40.8	0.422505606	22	33.4023297	3	0.002036851	43.9390038	441.426349	1.56E-08	1.50E-08	2.01E-14	12.71968429	98.96444704	18.75383174	23.678797	0.273927108	2.751965967	3.05E-08	1.32759369	1.430246815	0.030522946
0.7	500	65.8	7.67668824	16	15.1914743	46.6	0.485340709	22	31.6930563	3	0.001827228	47.7317085	519.193102	1.36E-08	1.41E-08	1.85E-14	5.053285625	98.95849633	14.12981968	18.31659541	0.297571809	3.236784008	2.76E-08	1.221459841	1.26040857	0.027647132
0.8	500	66.2	7.7024396	18	18.3410727	52.4	0.548510192	22	30.1616309	3	0.001649262	51.169342	5.93E+02	1.19E-08	1.33E-08	1.72E-14	-1.894848333	98.95322482	10.68276296	14.19238366	0.319002905	3.694973779	2.52E-08	1.142266679	1.128175114	0.025205287
0.9	500	66.6	7.72770078	20	21.6431496	58.2	0.611956045	22	28.7830286	3	0.001496957	54.3017425	6.63E+02	1.06E-08	1.25E-08	1.61E-14	-8.215748	98.94852913	8.055853444	10.95063043	0.3385311	4.130278135	2.31E-08	1.081697437	1.022300727	0.023107146
1	500	67	7.7526331	22	25.0770282	64	0.67563177	22	27.536476	3	0.001365648	57.1703094	7.29E+02	9.53E-09	1.18E-08	1.51E-14	-13.98649182	98.94432536	6.017908696	8.357625029	0.356414487	4.545805011	2.13E-08	1.034475465	0.935617181	0.021286463
1.1	500	67.4	7.77735036	24	28.6254392	69.8	0.739499902	22	26.4046335	3	0.001251669	59.8096193	7.93E+02	8.61E-09	1.11E-08	1.43E-14	-19.27266333	98.94054455	4.413460421	6.253689561	0.372868627	4.944149298	1.97E-08	0.997098287	0.863339384	0.019693261
1.2	500	67.8	7.801933	26	32.2738806	75.6	0.803530081	22	25.372948	3	0.001152111	62.2487064	8.55E+02	7.83E-09	1.05E-08	1.36E-14	-24.13031	98.93712952	3.134710037	4.526214568	0.388074527	5.327489314	1.83E-08	0.967154748	0.802151052	0.018288986
1.3	500	68.2	7.82643785	28	36.0101097	81.4	0.867697559	22	24.4291398	3	0.001064641	64.5120806	9.14E+02	7.16E-09	9.88E-09	1.29E-14	-28.60753464	98.93403248	2.10497383	3.093654912	0.402184987	5.697663493	1.70E-08	0.942934421	0.749681312	0.017043343
1.4	500	68.6	7.85090496	30	39.8237377	87.2	0.931982043	22	23.5627924	3	0.000987379	66.6205402	9.71E+02	6.58E-09	9.35E-09	1.24E-14	-32.74579233	98.93121325	1.268500325	1.895619477	0.415329669	6.05623154	1.59E-08	0.923193109	0.704190226	0.015932162
1.5	500	69	7.87536245	32	43.7059037	93	0.996366794	22	22.765025	3	0.000918791	68.5918235	1.03E+03	6.08E-09	8.86E-09	1.18E-14	-36.58094906	98.92863786	0.58398855	0.886513811	0.427619158	6.404523453	1.49E-08	0.907006234	0.664371997	0.0149359
1.6	500	69.4	7.89982985	34	47.6490134	98.8	1.06083792	22	22.0282283	3	0.00085762	70.441133	1.08E+03	5.63E-09	8.41E-09	1.14E-14	-40.14415706	98.92627741	0.020337392	0.031333989	0.439148232	6.743678836	1.40E-08	0.893674048	0.629227516	0.014038575
1.7	500	69.8	7.9243205	36	51.646527	104.6	1.12538384	22	21.3458518	3	0.000802827	72.1815599	1.13E+03	5.24E-09	7.99E-09	1.10E-14	-43.462575	98.92410723	-0.44621296	-0.697189296	0.449998503	7.074678936	1.32E-08	0.882658467	0.597979309	0.01322699
1.8	500	70.2	7.94884333	38	55.6927875	110.4	1.18999483	22	20.7122304	3	0.000753548	73.8244279	1.19E+03	4.89E-09	7.60E-09	1.06E-14	-46.55996711	98.92210613	-0.834047668	-1.320576543	0.460240567	7.398372484	1.25E-08	0.873539933	0.570013311	0.012490147
1.9	500	70.6	7.97340407	40	59.7828802	116.2	1.25466268	22	20.1224434	3	0.000709062	75.3795747	1.24E+03	4.58E-09	7.24E-09	1.02E-14	-49.4572005	98.92025587	-1.157556473	-1.856007628	0.469935754	7.715496559	1.18E-08	0.865987267	0.544838072	0.011818808
2	500	71	7.99800613	42	63.9125172	122	1.31938044	22	19.5721988	3	0.000668759	76.8555829	1.29E+03	4.30E-09	6.91E-09	9.88E-15	-52.17266	98.91854062	-1.428118353	-2.317339095	0.479137571	8.026694284	1.12E-08	0.85973618	0.522055605	0.011205162
0	525	63	34.0171842	2	0.002572011	6	0.002046337	22	35.9938682	3	0.000756305	9.99280942	0.00E+00	3.50E-09	2.63E-09	1.89E-15	99.87139946	99.96589439	99.95620143	99.99999398	0.062297757	0	6.13E-09	3.375121912	4.832117323	0.006130281
0.1	525	63.4	11.8082766	4	0.629968671	11.8	0.095093289	22	43.068702	3	0.003114046	18.444968	0.00E+00	4.13E-08	1.75E-08	6.07E-14	84.25078323	99.19412467	96.64542202	99.99996228	0.114990698	0	5.88E-08	3.198798691	4.40770052	0.058779307
0.2	525	63.8	9.29902536	6	2.94119774	17.6	2.76E-01	22	4.20E+01	3	0.003763183	23.4419757	76.2913405	5.88E-08	2.40E-08	1.18E-13	50.98003767	98.43393993	67.64813209	75.91793042	0.146143336	0.475619938	8.28E-08	2.523756512	3.145913176	0.082785908
0.3	525	64.2	9.34285895	8	4.88881089	23.4	3.69E-01	22	3.93E+01	3	0.003274305	29.253052	178.221365	4.71E-08	2.38E-08	1.01E-13	38.88986388	98.42169378	46.2489984	53.82590588	0.182371088	1.111078059	7.09E-08	1.979428439	2.381916199	0.070924088
0.4	525	64.6	9.38375297	10	7.17868317	29.2	0.463876207	22	36.9144245	3	0.00287608	34.3787546	2.72E+02	3.89E-08	2.30E-08	8.95E-14	28.2131683	98.41138285	32.99651438	39.71705431	0.214326043	1.695070129	6.19E-08	1.660303534	1.921492524	0.061919387
0.5	525	65	9.42255894	12	9.75320987	35	0.559125288	22	34.8176655	3	0.002547694	38.934452	3.59E+02	3.29E-08	2.19E-08	8.06E-14	18.72325108	98.40249918	24.18427453	30.03021061	0.242727438	2.236273516	5.48E-08	1.453639831	1.613705852	0.054810173
0.6	525	65.4	9.45986446	14	12.5664888	40.8	0.654943537	22	32.9606116	3	0.002273899	43.0120758	439.763507	2.83E-08	2.07E-08	7.36E-14	10.23936571	98.39474623	18.02732171	23.03906971	0.268148399	2.74159938	4.90E-08	1.310930785	1.393450165	0.049038806
0.7	525	65.8	9.49607916	16	15.5815754	46.6	0.75122929	22	31.3060798	3	0.00204334	46.6856167	515.956738	2.47E-08	1.96E-08	6.78E-14	2.61515375	98.38791998	13.56571399	17.80621177	0.291050203	3.216607678	4.43E-08	1.207885973	1.228035561	0.0442547
0.8	525	66.2	9.53149153	18	18.7684744	52.4	0.847901355	22	29.8239027	3	0.001847429	50.0151465	588.010704	2.18E-08	1.84E-08	6.31E-14	-4.269302222	98.38186764	10.24071034	13.7793456	0.311807352	3.665810728	4.02E-08	1.13101386	1.099247363	0.040223843
0.9	525	66.6	9.56630692	20	22.102638	58.2	0.944894687	22	28.4894072	3	0.001679584	53.0498261	656.517541	1.94E-08	1.74E-08	5.91E-14	-10.51319	98.37646961	7.707134442	10.61243148	0.330726329	4.092900059	3.68E-08	1.072233645	0.996132882	0.036782732
1	525	67	9.60067296	22	25.5638259	64	1.04215694	22	27.2822607	3	0.001534701	55.8301879	721.965316	1.75E-08	1.64E-08	5.57E-14	-16.19920864	98.37162978	5.741587717	8.077969323	0.348059823	4.500918406	3.38E-08	1.026419088	0.911710507	0.03381296
1.1	525	67.4	9.63469689	24	29.1352326	69.8	1.13964574	22	26.1855888	3	0.001408774	58.3898859	784.759168	1.58E-08	1.54E-08	5.27E-14	-21.3968025	98.36726971	4.193976754	6.020497815	0.364017642	4.892391511	3.12E-08	0.990167891	0.841319619	0.031226288
1.2	525	67.8	9.66845734	26	32.8028101	75.6	1.23732661	22	25.185292	3	0.00129863	60.7570498	8.45E+02	1.44E-08	1.46E-08	5.00E-14	-26.16465423	98.36332459	2.96030855	4.330356703	0.378775154	5.269430083	2.90E-08	0.961138013	0.781730134	0.028955397
1.3	525	68.2	9.70201256	28	36.5547418	81.4	1.33517131	22	24.2695138	3	0.001201726	62.9553419	9.04E+02	1.32E-08	1.38E-08	4.77E-14	-30.55264929	98.35974041	1.96664974	2.928114607	0.392479875	5.633809263	2.69E-08	0.937668127	0.730632768	0.026947917
1.4	525	68.6	9.73540605	30	40.3810269	87.2	1.43315656	22	23.4282235	3	0.001116011	65.0047863	9.60E+02	1.21E-08	1.30E-08	4.56E-14	-34.603423	98.35647183	1.159272321	1.754928231	0.405256641	5.987031053	2.52E-08	0.918549722	0.686332755	0.025162435
1.5	525	69	9.76867063	32	44.2731538	93	1.53126306	22	22.6528858	3	0.001039814	66.9224261	1.02E+03	1.12E-08	1.24E-08	4.38E-14	-38.35360563	98.35348058	0.498386107	0.766356322	0.417211704	6.330373619	2.36E-08	0.902884736	0.647558186	0.023565734
1.6	525	69.4	9.80183124	34	48.2238383	98.8	1.6294747	22	21.9361979	3	0.000971765	68.7228456	1.07E+03	1.04E-08	1.17E-08	4.21E-14	-41.83481853	98.35073411	-0.045966931	-0.071732289	0.428435984	6.664930613	2.21E-08	0.889993437	0.613335871	0.022130846
1.7	525	69.8	9.83490704	36	52.2268145	104.6	1.72777801	22	21.2718796	3	0.000910731	70.4185898	1.12E+03	9.67E-09	1.12E-08	4.05E-14	-45.07448472	98.34820458	-0.496671487	-0.785937194	0.439007692	6.991642727	2.08E-08	0.879353097	0.582908503	0.020835637
1.8	525	70.2	9.86791282	38	56.2766665	110.4	1.82616157	22	20.654503	3	0.000855769	72.0205023	1.17E+03	9.03E-09	1.06E-08	3.91E-14	-48.09649079	98.34586814	-0.871435881	-1.397259014	0.448994428	7.31132291	1.97E-08	0.870556098	0.555677943	0.019661772
1.9	525	70.6	9.90086014	40	60.3686909	116.2	1.92461574	22	20.0793554	3	0.000806089	73.5379994	1.22E+03	8.46E-09	1.01E-08	3.78E-14	-50.92172725	98.34370418	-1.184121208	-1.922469385	0.458454898	7.624677003	1.86E-08	0.863280644	0.531165485	0.018593929
2	525	71	9.93375807	42	64.4987854	122	2.02313227	22	19.5423269	3	0.000761027	74.9792939	1.27E+03	7.95E-09	9.67E-09	3.66E-14	-53.56853667	98.34169486	-1.445690059	-2.375101273	0.4674403	7.932320765	1.76E-08	0.857269915	0.508983466	0.017619207
0	550	63	34.0421096	2	0.006015753	6	0.00566505	22	35.9862184	3	0.001049439	9.98230306	0.00E+00	9.33E-09	4.53E-09	1.18E-14	99.69921233	99.90558251	99.90156	99.99998628	0.062232258	0	1.39E-08	3.375416716	4.830876259	0.013855145
0.1	550	63.4	13.1759706	4	0.903530764	11.8	0.186006419	22	42.7028224	3	0.003812161	17.80693	0.00E+00	8.71E-08	2.57E-08	2.71E-13	77.4117309	98.42367442	94.96707523	99.99992225	0.111013005	0	1.13E-07	3.203676237	4.324440947	0.112798662
0.2	550	63.8	11.3422633	6	3.05875486	17.6	0.419220307	22	41.1910441	3	0.004118885	23.063267	8.31E+01	1.01E-07	3.21E-08	3.93E-13	49.02075233	97.61806644	64.83460845	73.4900842	0.143782368	0.518371129	1.33E-07	2.460810578	3.053280331	0.133181799
0.3	550	64.2	11.3960159	8	5.06071971	23.4	0.560288342	22	38.5374643	3	0.003587341	28.7182688	1.83E+02	8.13E-08	3.20E-08	3.40E-13	36.74100363	97.60560538	44.21781898	52.05073465	0.179037111	1.140741871	1.13E-07	1.934315504	2.311937422	0.113279087
0.4	550	64.6	11.4473605	10	7.40217589	29.2	0.702200102	22	36.2248531	3	0.003154876	33.6934443	2.75E+02	6.74E-08	3.09E-08	3.01E-13	25.9782411	97.59520513	31.47091394	38.35296873	0.210053641	1.712081974	9.83E-08	1.625785525	1.865148878	0.098332632
0.5	550	65	11.4969148	12	10.0235851	35	0.844811575	22	34.1933259	3	0.002798417	38.1080142	3.60E+02	5.71E-08	2.95E-08	2.71E-13	16.47012417	97.58625264	23.00627528	28.94488919	0.237575211	2.241348027	8.66E-08	1.426083139	1.56647021	0.086642945
0.6	550	65.4	11.5451111	14	12.8782823	40.8	9.88E-01	22	3.24E+01	3	0.002501195	42.0554277	438.794566	4.93E-08	2.80E-08	2.48E-13	8.012269286	97.57842292	17.09863026	22.15267964	0.262184407	2.735558752	7.72E-08	1.288257666	1.352730171	0.077229301
0.7	550	65.8	11.5922563	16	15.9292016	46.6	1.13E+00	22	3.08E+01	3	0.002250794	45.6099141	513.339004	4.31E-08	2.64E-08	2.29E-13	0.44249	97.57150586	12.82146822	17.06722093	0.284343995	3.200288048	6.95E-08	1.188800863	1.192209029	0.069479445
0.8	550	66.2	11.6385719	18	19.1465628	52.4	1.27575684	22	29.3620895	3	0.00203787	48.8311132	5.84E+02	3.81E-08	2.49E-08	2.13E-13	-6.369793333	97.56534954	9.636242801	13.15278791	0.304425782	3.640013298	6.30E-08	1.114657393	1.067231997	0.062987985
0.9	550	66.6	11.68422	20	22.5061957	58.2	1.42017482	22	28.0713815	3	0.001855286	51.7674294	6.51E+02	3.40E-08	2.35E-08	2.00E-13	-12.5309785	97.55983708	7.210666865	10.07365135	0.322731537	4.058367778	5.75E-08	1.058008765	0.967170642	0.057474033
1	550	67	11.7293212	22	25.9883024	64	1.56487979	22	26.903527	3	0.001697519	54.4585109	715.133486	3.06E-08	2.21E-08	1.89E-13	-18.12864727	97.55487533	5.329920652	7.609041837	0.339508434	4.458327012	5.27E-08	1.013895767	0.885249818	0.052735843
1.1	550	67.4	11.773967	24	29.5765295	69.8	1.70982887	22	25.8421119	3	0.001560245	56.9371076	776.732066	2.77E-08	2.09E-08	1.79E-13	-23.23553958	97.55038844	3.849811523	5.608061121	0.354960647	4.842348483	4.86E-08	0.979027312	0.816946588	0.04862424
1.2	550	67.8	11.8182276	26	33.2572631	75.6	1.85498683	22	24.8734747	3	0.001440038	59.2304825	836.102278	2.53E-08	1.97E-08	1.70E-13	-27.91255038	97.54631372	2.67051552	3.964240676	0.369258139	5.212477731	4.50E-08	0.951138149	0.759126211	0.045026251
1.3	550	68.2	11.862158	28	37.0190875	81.4	2.00032452	22	23.9861617	3	0.001334159	61.3614961	893.519219	2.32E-08	1.87E-08	1.62E-13	-32.21102679	97.54259887	1.721110659	2.600439641	0.382543428	5.570429784	4.19E-08	0.928621533	0.70954751	0.041854588
1.4	550	68.6	11.9058019	30	40.8523657	87.2	2.14581773	22	23.1705055	3	0.001240396	63.3494464	949.215099	2.13E-08	1.77E-08	1.55E-13	-36.17455233	97.53919985	0.950085633	1.459495255	0.394936825	5.917652297	3.90E-08	0.910308762	0.666565671	0.039040649
1.5	550	69	11.9491943	32	44.7489111	93	2.29144622	22	22.4182944	3	0.001156949	65.2107271	1003.38717	1.97E-08	1.68E-08	1.49E-13	-39.84034719	97.53607933	0.319308702	0.498222616	0.40654053	6.255374991	3.65E-08	0.89533141	0.628946261	0.036529723
1.6	550	69.4	11.9923638	34	48.7017277	98.8	2.43719297	22	21.7225116	3	0.001082342	66.9593472	1.06E+03	1.83E-08	1.59E-08	1.43E-13	-43.24037559	97.5332055	-0.199919597	-0.316554684	0.417441879	6.584648513	3.43E-08	0.883032217	0.595744748	0.034277619
1.7	550	69.8	12.0353343	36	52.7048041	104.6	2.58304359	22	21.0771287	3	0.00101535	68.6073439	1.11E+03	1.71E-08	1.52E-08	1.38E-13	-46.40223361	97.53055106	-0.629516576	-1.010699891	0.427715917	6.906375839	3.22E-08	0.872905768	0.566226123	0.03224824
1.8	550	70.2	12.0781257	38	56.7529479	110.4	2.72898585	22	20.4769387	3	0.000954959	70.165114	1.16E+03	1.60E-08	1.44E-08	1.33E-13	-49.34986289	97.52809253	-0.986438666	-1.604638619	0.437427458	7.221336625	3.04E-08	0.864557963	0.539809853	0.030411808
1.9	550	70.6	12.1207546	40	60.8416525	116.2	2.87500932	22	19.9174227	3	0.000900315	71.6416815	1.21E+03	1.50E-08	1.38E-08	1.29E-13	-52.10413125	97.52580954	-1.283956412	-2.114688044	0.446632762	7.530207601	2.87E-08	0.857677712	0.516031328	0.028743535
2	550	71	12.1632356	42	64.9669881	122	3.02110504	22	19.3946402	3	0.000850699	73.0449145	1.26E+03	1.41E-08	1.32E-08	1.25E-13	-54.683305	97.52368439	-1.532564588	-2.554018775	0.455380879	7.833578963	2.72E-08	0.852016746	0.494514295	0.027222628
0	575	63	34.0989685	2	0.013333401	6	0.014734218	22	35.9690724	3	0.001427687	9.95859835	0.00E+00	2.35E-08	7.52E-09	6.58E-14	99.33332996	99.7544297	99.77908857	99.99996702	0.062084476	0	3.10E-08	3.376140641	4.828696428	0.030979537
0.1	575	63.4	14.7857881	4	1.1935824	11.8	0.335629437	22	42.2616787	3	0.004539336	17.0772028	0.00E+00	1.71E-07	3.59E-08	1.07E-12	70.16044	97.15568274	92.94348028	99.99984804	0.106463697	0	2.07E-07	3.209899396	4.24046062	0.207176449
0.2	575	63.8	13.6731341	6	3.16544681	17.6	0.621591315	22	40.2329867	3	0.004447234	22.6475111	9.09E+01	1.67E-07	4.18E-08	1.21E-12	47.24255317	96.46823116	61.59792804	70.65935154	0.141190439	0.566917409	2.09E-07	2.386938056	2.952388933	0.208656637
0.3	575	64.2	13.7369643	8	5.21456591	23.4	0.828725944	22	37.6546148	3	0.003876443	28.1421376	1.89E+02	1.35E-07	4.18E-08	1.05E-12	34.81792613	96.45843614	41.85725882	49.93663958	0.17544536	1.17518459	1.77E-07	1.880275678	2.235719418	0.176566674
0.4	575	64.6	13.7992659	10	7.599613	29.2	1.03649337	22	35.4130913	3	0.003412564	32.9642755	2.78E+02	1.12E-07	4.05E-08	9.37E-13	24.00387	96.45036517	29.67498075	36.69082848	0.205507815	1.733011097	1.53E-07	1.583579229	1.803778726	0.152622406
0.5	575	65	13.8603051	12	10.2595169	35	1.24481796	22	33.4472118	3	0.003030383	37.2361428	3.61E+02	9.53E-08	3.87E-08	8.47E-13	14.50402583	96.44337726	21.59851283	27.59055424	0.23213974	2.249562311	1.34E-07	1.391697031	1.515017601	0.134008252
0.6	575	65.4	13.9202849	14	13.1471081	40.8	1.4536251	22	31.7096953	3	0.002711705	41.0521531	4.38E+02	8.24E-08	3.67E-08	7.76E-13	6.092085	96.43719338	15.96989359	21.01945755	0.255929734	2.731918992	1.19E-07	1.259396681	1.308372505	0.119099623
0.7	575	65.8	13.9793613	16	16.2253528	46.6	1.66284741	22	30.1634163	3	0.002443134	44.4864413	5.11E+02	7.22E-08	3.47E-08	7.18E-13	-1.408455	96.43165792	11.90002376	16.09921751	0.277339975	3.185641187	1.07E-07	1.164032576	1.153180291	0.106884799
0.8	575	66.2	14.0376561	18	19.4647701	52.4	1.87242637	22	28.778819	3	0.002214626	47.5980276	5.80E+02	6.39E-08	3.27E-08	6.70E-13	-8.137611667	96.42666723	8.872799738	12.31205805	0.296738408	3.615155451	9.67E-08	1.093029956	1.032354023	0.09669642
0.9	575	66.6	14.0952657	20	22.8416071	58.2	2.08231209	22	27.5320886	3	0.002018533	50.4344678	6.45E+02	5.72E-08	3.09E-08	6.28E-13	-14.2080355	96.42214418	6.570176485	9.333385945	0.314421509	4.024028503	8.81E-08	1.038859101	0.935618274	0.08807414
1	575	67	14.1522685	22	26.3365203	64	2.29E+00	22	2.64E+01	3	0.001848951	53.034491	708.210144	5.15E-08	2.92E-08	5.93E-13	-19.71145591	96.41802747	4.786772174	6.949687068	0.330630726	4.415165108	8.07E-08	0.996744602	0.856422628	0.08068888
1.1	575	67.4	14.2087288	24	29.9336049	69.8	2.50E+00	22	2.54E+01	3	0.001701262	55.4299425	768.488142	4.68E-08	2.75E-08	5.62E-13	-24.72335375	96.41426672	3.384866232	5.014977643	0.34556459	4.790953729	7.43E-08	0.963517804	0.790394017	0.074298467
1.2	575	67.8	14.2647004	26	33.6196684	75.6	2.7134204	22	24.441658	3	0.001571813	57.6472369	8.27E+02	4.27E-08	2.60E-08	5.35E-13	-29.30641692	96.41081958	2.269198885	3.426226374	0.359387776	5.153375564	6.87E-08	0.936998042	0.734501466	0.068720341
1.3	575	68.2	14.3202291	28	37.3836805	81.4	2.92417285	22	23.5834536	3	0.001457683	59.7084603	8.83E+02	3.92E-08	2.47E-08	5.10E-13	-33.51314464	96.40765006	1.372143501	2.108762565	0.372237976	5.504087186	6.38E-08	0.915638817	0.686577929	0.063814068
1.4	575	68.6	14.3753541	30	41.2163505	87.2	3.13507777	22	22.7941656	3	0.001356516	61.6322153	937.478598	3.61E-08	2.34E-08	4.89E-13	-37.387835	96.40472733	0.644614935	1.00723819	0.384231162	5.844483916	5.95E-08	0.898315435	0.645032963	0.059469732
1.5	575	69	14.4301097	32	45.1097996	93	3.34611698	22	22.065892	3	0.001266394	63.4342779	990.614855	3.34E-08	2.22E-08	4.69E-13	-40.96812375	96.40202475	0.050299237	0.079828886	0.395465686	6.175749077	5.56E-08	0.88419231	0.608672915	0.055600013
1.6	575	69.4	14.4845258	34	49.0573042	98.8	3.55727494	22	21.3918888	3	0.001185742	65.1281108	1042.44836	3.10E-08	2.11E-08	4.51E-13	-44.28618882	96.39951929	-0.438120461	-0.705604181	0.406025478	6.498892546	5.21E-08	0.872637166	0.57658445	0.052134631
1.7	575	69.8	14.5386288	36	53.0530928	104.6	3.76853836	22	20.7663666	3	0.001113257	66.7252704	1093.11815	2.89E-08	2.01E-08	4.35E-13	-47.36970222	96.39719086	-0.84149618	-1.374121641	0.415982584	6.814781115	4.90E-08	0.863163905	0.54805683	0.04901637
1.8	575	70.2	14.5924424	38	57.092184	110.4	3.97989578	22	20.1843281	3	0.001047854	68.2357305	1142.74425	2.71E-08	1.91E-08	4.20E-13	-50.24258947	96.39502194	-1.175953303	-1.94551927	0.425399183	7.124163051	4.62E-08	0.855393572	0.52252869	0.046198172
1.9	575	70.6	14.6459876	40	61.1702568	116.2	4.19133729	22	19.6414382	3	0.000988623	69.6681434	1191.43078	2.54E-08	1.82E-08	4.06E-13	-52.925642	96.39299717	-1.454107152	-2.435614192	0.434329215	7.427687464	4.36E-08	0.849027109	0.499550758	0.043640978
2	575	71	14.6992834	42	65.2835448	122	4.40285432	22	19.1339177	3	0.000934798	71.0300506	1.24E+03	2.39E-08	1.74E-08	3.94E-13	-55.43701143	96.39110302	-1.685930765	-2.85717559	0.442819697	7.72591999	4.13E-08	0.843825924	0.47875921	0.041312103
0	600	63	34.2217342	2	0.027932196	6	0.036030305	22	35.9322188	3	0.00190414	9.90810429	0.00E+00	5.57E-08	1.21E-08	3.32E-13	98.60339018	99.39949493	99.51584857	99.99992522	0.061769683	0	6.78E-08	3.377781166	4.82535413	0.067817733
0.1	600	63.4	16.6267185	4	1.47967661	11.8	0.567557563	22	41.7421433	3	0.005283095	16.2730852	0.00E+00	3.17E-07	4.83E-08	3.79E-12	63.00808475	95.19019014	90.56029037	99.99971463	0.10145062	0	3.65E-07	3.2177497	4.164123855	0.365372911
0.2	600	63.8	16.3038812	6	3.25806855	17.6	0.900100681	22	39.1490434	3	0.00473764	22.183757	9.95E+01	2.65E-07	5.31E-08	3.50E-12	45.6988575	94.88579159	57.93595743	67.43002396	0.138299276	0.620247484	3.18E-07	2.301953344	2.844096117	0.318254099
0.3	600	64.2	16.3776577	8	5.34553521	23.4	1.19727704	22	36.6491192	3	0.004132266	27.5116465	1.95E+02	2.15E-07	5.32E-08	3.05E-12	33.18080988	94.88343145	39.16876791	47.48664677	0.171514716	1.213032038	2.68E-07	1.817095239	2.153895375	0.268420684
0.4	600	64.6	16.4511683	10	7.76447944	29.2	1.49455848	22	34.4806872	3	0.003640788	32.1764761	2.82E+02	1.80E-07	5.17E-08	2.72E-12	22.3552056	94.88164904	27.61213982	34.73256016	0.20059647	1.756148693	2.31E-07	1.53346145	1.737883573	0.231351773
0.5	600	65	16.524201	12	10.4527098	35	1.79202286	22	32.5817416	3	0.003236041	36.3025506	3.62E+02	1.53E-07	4.95E-08	2.47E-12	12.894085	94.87993469	19.96555019	25.96823178	0.226319485	2.258895533	2.03E-07	1.350256016	1.459763683	0.202631817
0.6	600	65.4	16.5966496	14	13.3628116	40.8	2.08969822	22	30.904964	3	0.002898552	39.9846713	4.38E+02	1.33E-07	4.70E-08	2.26E-12	4.551345714	94.87819064	14.64632237	19.63968126	0.249274777	2.728366961	1.80E-07	1.224122855	1.260732884	0.179704965
0.7	600	65.8	16.6684672	16	16.4579386	46.6	2.38758787	22	29.4135547	3	0.002614048	43.2965274	5.08E+02	1.17E-07	4.45E-08	2.10E-12	-2.86211625	94.87642088	10.80693105	14.90184351	0.269921744	3.170079449	1.61E-07	1.133357744	1.111261079	0.160978433
0.8	600	66.2	16.739641	18	19.7089964	52.4	2.68568323	22	28.0784373	3	0.00237187	46.2963164	5.76E+02	1.03E-07	4.20E-08	1.96E-12	-9.494424444	94.87465032	7.956069764	11.25624517	0.288623204	3.588391044	1.45E-07	1.065910091	0.994891657	0.145402421
0.9	600	66.6	16.8101781	20	23.092694	58.2	2.98397043	22	26.8763227	3	0.002163921	49.0306339	6.39E+02	9.26E-08	3.97E-08	1.84E-12	-15.46347	94.87290304	5.791357126	8.390237361	0.305669646	3.986791913	1.32E-07	1.014565076	0.901727674	0.132254011
1	600	67	16.880097	22	26.5901612	64	3.28243375	22	25.7883327	3	0.001983961	51.5372362	7.01E+02	8.35E-08	3.75E-08	1.74E-12	-20.86436909	94.87119727	4.117752935	6.098073248	0.321296453	4.368110752	1.21E-07	0.974747793	0.825459683	0.121017565
1.1	600	67.4	16.9494227	24	30.1859453	69.8	3.58105738	22	24.7990017	3	0.001827115	53.8470443	7.59E+02	7.59E-08	3.54E-08	1.65E-12	-25.77477208	94.8695453	2.804610922	4.239027028	0.335696393	4.734664622	1.11E-07	0.943423203	0.761875308	0.111314566
1.2	600	67.8	17.0181838	26	33.8672707	75.6	3.87982628	22	23.895538	3	0.001689532	55.9856246	8.16E+02	6.93E-08	3.35E-08	1.57E-12	-30.25873346	94.86795466	1.761652416	2.713745052	0.349028856	5.088369698	1.03E-07	0.918503061	0.708054841	0.102860409
1.3	600	68.2	17.08641	28	37.6234831	81.4	4.17872655	22	23.0672701	3	0.001568136	57.9742996	8.71E+02	6.37E-08	3.17E-08	1.50E-12	-34.3695825	94.8664293	0.924844107	1.45020058	0.36142677	5.430824356	9.54E-08	0.898506782	0.661910737	0.095436728
1.4	600	68.6	17.1541311	30	41.445627	87.2	4.48E+00	22	2.23E+01	3	0.001460442	59.8309929	924.467986	5.88E-08	3.01E-08	1.44E-12	-38.15209	94.86497067	0.247747565	0.394992053	0.373001876	5.763372397	8.89E-08	0.882357909	0.621910866	0.088873044
1.5	600	69	17.2213764	32	45.32612	93	4.78E+00	22	2.16E+01	3	0.001364429	61.5708804	976.403495	5.44E-08	2.86E-08	1.38E-12	-41.644125	94.86357847	-0.303967099	-0.492243585	0.383848784	6.087151785	8.30E-08	0.869256935	0.586905325	0.083034254
1.6	600	69.4	17.2881743	34	49.2585	98.8	5.08E+00	22	20.9505254	3	0.001278438	63.2068969	1.03E+03	5.06E-08	2.72E-08	1.33E-12	-44.87794118	94.86225128	-0.75610562	-1.242528085	0.394048134	6.40313259	7.78E-08	0.858599103	0.556014243	0.077811871
1.7	600	69.8	17.3545515	36	53.2372251	104.6	5.37540769	22	20.3458344	3	0.001201095	64.7501347	1.08E+03	4.72E-08	2.59E-08	1.28E-12	-47.88118083	94.86098691	-1.12835307	-1.880054848	0.403669077	6.712146767	7.31E-08	0.84991964	0.528552925	0.073117765
1.8	600	70.2	17.4205336	38	57.2575162	110.4	5.67479981	22	19.7829356	3	0.001131258	66.2101605	1125.21993	4.42E-08	2.47E-08	1.24E-12	-50.67767421	94.85978278	-1.435922539	-2.423937226	0.412771256	7.01491191	6.89E-08	0.842856378	0.503980573	0.068879601
1.9	600	70.6	17.4861445	40	61.3152297	116.2	5.97426494	22	19.2576716	3	0.001067966	67.5952685	1172.88214	4.15E-08	2.36E-08	1.20E-12	-53.28807425	94.85863602	-1.690708015	-2.88944844	0.421406377	7.312050448	6.50E-08	0.837123632	0.48186438	0.065037459
2	600	71	17.5514065	42	65.4067554	122	6.27379668	22	18.7664188	3	0.001010409	68.9126854	1219.72878	3.90E-08	2.25E-08	1.16E-12	-55.73037	94.8575437	-1.902106588	-3.288919671	0.429619495	7.604104511	6.15E-08	0.832493593	0.461853858	0.061541284
0	625	63	34.4698484	2	0.054880539	6	0.082605753	22	35.8575184	3	0.002486307	9.80763159	0	1.25E-07	1.87E-08	1.51E-12	97.25597308	98.62323745	98.98227429	99.99983623	0.061143311	0	1.44E-07	3.381238256	4.821404559	0.143827755
0.1	625	63.4	19.1622298	4	1.62928272	11.8	0.856015706	22	40.7674657	3	0.005775767	15.6854137	6.43299211	5.18E-07	6.09E-08	1.12E-11	59.267932	92.74562961	86.0892922	97.22488641	0.097786924	0.040104936	5.79E-07	3.144422929	4.042199716	0.578966145
0.2	625	63.8	19.2429095	6	3.33252552	17.6	1.27474686	22	37.9409298	3	0.004980246	21.6601955	108.600451	4.07E-07	6.57E-08	9.47E-12	44.457908	92.75712011	53.85449257	63.8077028	0.135035258	0.677043284	4.73E-07	2.205560826	2.72933535	0.472610455
0.3	625	64.2	19.3263465	8	5.44749822	23.4	1.69198969	22	35.5237587	3	0.004346137	26.8130063	2.01E+02	3.32E-07	6.61E-08	8.29E-12	31.90627225	92.76927483	36.15978262	44.70395098	0.167159212	1.252585565	3.98E-07	1.744445936	2.067147235	0.397911033
0.4	625	64.6	19.4111619	10	7.88850553	29.2	2.10835204	22	33.4313128	3	0.003831807	31.3146286	2.85E+02	2.78E-07	6.43E-08	7.42E-12	21.1149447	92.7796163	25.29051504	32.47949221	0.195223489	1.779447121	3.42E-07	1.475092748	1.667998867	0.342373867
0.5	625	65	19.4965401	12	10.5926709	35	2.52418869	22	31.6013442	3	0.003408407	35.2904607	3.64E+02	2.38E-07	6.17E-08	6.74E-12	11.7277425	92.78803231	18.11574377	24.07780691	0.220009854	2.266974988	2.99E-07	1.301418058	1.401149288	0.2994002
0.6	625	65.4	19.5819878	14	13.5126027	40.8	2.93971357	22	29.9868457	3	0.003055376	38.8350719	4.37E+02	2.06E-07	5.87E-08	6.20E-12	3.481409286	92.79481968	13.13625938	18.01209376	0.242107877	2.722224795	2.65E-07	1.182095253	1.210186624	0.265148951
0.7	625	65.8	19.6672048	16	16.6118025	46.6	3.35505893	22	28.5515577	3	0.002757707	42.0213266	5.05E+02	1.82E-07	5.56E-08	5.75E-12	-3.823765625	92.80030273	9.550375656	13.4729137	0.261971812	3.150636967	2.37E-07	1.096438106	1.066779005	0.237219102
0.8	625	66.2	19.7520098	18	19.8616552	52.4	3.77030797	22	27.2670139	3	0.002504225	44.906372	5.70E+02	1.61E-07	5.26E-08	5.38E-12	-10.34252889	92.80475578	6.893997251	9.982394987	0.279957931	3.556481204	2.14E-07	1.032962867	0.955136425	0.214025944
0.9	625	66.6	19.8362969	20	23.2393826	58.2	4.18551362	22	26.1105284	3	0.002286462	47.5357115	6.32E+02	1.45E-07	4.97E-08	5.06E-12	-16.196913	92.80839584	4.881862708	7.240602365	0.296349913	3.943159148	1.94E-07	0.984795342	0.865762247	0.19447783
1	625	67	19.9200086	22	26.726613	64	4.60070976	22	25.063785	3	0.002097901	49.9460546	6.92E+02	1.31E-07	4.70E-08	4.78E-12	-21.48460455	92.811391	3.330201087	5.050043989	0.311376615	4.313416411	1.78E-07	0.947577602	0.792601918	0.177796405
1.1	625	67.4	20.0031183	24	30.3083562	69.8	5.01591797	22	24.1118251	3	0.001933458	52.16736	7.49E+02	1.19E-07	4.44E-08	4.54E-12	-26.2848175	92.8138711	2.116057214	3.275576563	0.325224807	4.669494701	1.63E-07	0.918419346	0.731613079	0.163410733
1.2	625	67.8	20.0856201	26	33.9722548	75.6	5.43115184	22	23.2423071	3	0.001789119	54.224329	8.04E+02	1.09E-07	4.21E-08	4.32E-12	-30.66251846	92.81593672	1.154560502	1.821751242	0.338048484	5.013243049	1.51E-07	0.895332553	0.679993774	0.150891991
1.3	625	68.2	20.1675209	28	37.7080271	81.4	5.84641969	22	22.444955	3	0.001661678	56.1375166	8.58E+02	1.00E-07	3.99E-08	4.13E-12	-34.67152536	92.81766623	0.385576256	0.619350208	0.34997579	5.346200681	1.40E-07	0.87690821	0.635740608	0.139911549
1.4	625	68.6	20.2488361	30	41.5070468	87.2	6.26172632	22	21.711141	3	0.001548547	57.9241705	9.09E+02	9.24E-08	3.79E-08	3.96E-12	-38.35682267	92.81912119	-0.234463474	-0.38295925	0.361114252	5.669659585	1.30E-07	0.862122324	0.597383187	0.130213176
1.5	625	69	20.3295859	32	45.3620216	93	6.6770742	22	21.033567	3	0.001447622	59.5988731	9.60E+02	8.56E-08	3.60E-08	3.81E-12	-41.7563175	92.82035032	-0.737735115	-1.223983498	0.371554781	5.984712451	1.22E-07	0.850214733	0.563817939	0.121594076
1.6	625	69.4	20.4097938	34	49.2667434	98.8	7.09246424	22	20.4060162	3	0.001357173	61.1740396	1.01E+03	7.97E-08	3.42E-08	3.66E-12	-44.90218647	92.82139247	-1.148403314	-1.933552842	0.381374776	6.292289843	1.14E-07	0.840610721	0.534200443	0.113891621
1.7	625	69.8	20.4894844	36	53.2158936	104.6	7.50789633	22	19.8231599	3	0.001275771	62.6603071	1.06E+03	7.44E-08	3.26E-08	3.53E-12	-47.82192667	92.82227884	-1.484884106	-2.534933456	0.390640552	6.593189135	1.07E-07	0.832868875	0.507873594	0.106973865
1.8	625	70.2	20.5686832	38	57.204889	110.4	7.92E+00	22	1.93E+01	3	0.001202223	64.0668431	1104.87847	6.96E-08	3.11E-08	3.42E-12	-50.53918158	92.82303473	-1.761396632	-3.046506779	0.399409261	6.88809799	1.01E-07	0.826645446	0.484318392	0.100732647
1.9	625	70.6	20.6474151	40	61.229758	116.2	8.34E+00	22	1.88E+01	3	0.001135528	65.4015918	1151.3177	6.54E-08	2.97E-08	3.31E-12	-53.074395	92.82368071	-1.98904815	-3.48296218	0.407730429	7.177612154	9.51E-08	0.821669471	0.463119485	0.095078473
2	625	71	20.7257048	42	65.2870421	122	8.75E+00	22	1.83E+01	3	0.001074843	66.6714718	1.20E+03	6.16E-08	2.84E-08	3.20E-12	-55.44533833	92.82423368	-2.176605471	-3.856157932	0.41564719	7.462250754	8.99E-08	0.817725045	0.443940521	0.08993667
0	650	63	34.9316141	2	0.099792385	6	0.176409342	22	35.7174123	3	0.003169424	9.62400354	0.00E+00	2.65E-07	2.78E-08	6.21E-12	95.01038076	97.0598443	97.98151643	99.99965646	0.059998526	0	2.92E-07	3.387993492	4.819773152	0.292446386
0.1	650	63.4	22.407031	4	1.66125219	11.8	1.18979686	22	39.3435793	3	0.005990643	15.2876924	19.1365331	7.64E-07	7.32E-08	2.83E-11	58.46869525	89.91697576	79.55770321	91.58582185	0.095307426	0.119302094	8.37E-07	2.985123763	3.863542334	0.837233903
0.2	650	63.8	22.4940388	6	3.38388511	17.6	1.76757971	22	36.6128397	3	0.005166501	21.0646419	118.01084	6.04E-07	7.94E-08	2.41E-11	43.60191483	89.95693347	49.36770169	59.79506837	0.131322423	0.735710082	6.84E-07	2.097177143	2.608947997	0.683591836
0.3	650	64.2	22.5869261	8	5.51310579	23.4	2.34159469	22	34.2836114	3	0.004510557	26.0321843	207.220274	4.95E-07	8.01E-08	2.12E-11	31.08617763	89.99318509	32.84388075	41.58821647	0.162291366	1.291864754	5.75E-07	1.66174058	1.976079066	0.575283043
0.4	650	64.6	22.6831603	10	7.96181361	29.2	2.91313424	22	32.2707723	3	0.00397894	30.3632283	288.818935	4.16E-07	7.82E-08	1.90E-11	20.3818639	90.02351288	22.72294757	29.92902668	0.189292214	1.8005719	4.95E-07	1.407893376	1.594592527	0.494637282
0.5	650	65	22.7812151	12	10.6669121	35	3.48299422	22	30.5124323	3	0.003541461	34.1831706	364.299203	3.57E-07	7.51E-08	1.74E-11	11.10906583	90.04858794	16.06119302	21.91496523	0.213106722	2.271135402	4.32E-07	1.24461432	1.339555705	0.432210891
0.6	650	65.4	22.8801448	14	13.5813143	40.8	4.05168487	22	28.9622645	3	0.003176704	37.5856753	434.777462	3.11E-07	7.16E-08	1.60E-11	2.990612143	90.06939983	11.45109293	16.13104741	0.234318816	2.710515087	3.82E-07	1.132756708	1.15705591	0.382465104
0.7	650	65.8	22.9793541	16	16.6690382	46.6	4.61954431	22	27.584777	3	0.002869094	40.6423678	5.01E+02	2.74E-07	6.79E-08	1.49E-11	-4.18148875	90.08681479	8.141074344	11.80572202	0.253375027	3.124039887	3.42E-07	1.052727956	1.020013842	0.341920823
0.8	650	66.2	23.0784654	18	19.902047	52.4	5.18680275	22	26.3522545	3	0.002607065	43.4090915	5.64E+02	2.44E-07	6.43E-08	1.39E-11	-10.56692778	90.10152147	5.696668194	8.482945307	0.270623498	3.515869024	3.08E-07	0.993653468	0.913336463	0.308274659
0.9	650	66.6	23.1772407	20	23.2581326	58.2	5.75362064	22	25.242701	3	0.002381869	45.9301024	6.24E+02	2.19E-07	6.08E-08	1.31E-11	-16.290663	90.11405388	3.851188836	5.876216618	0.286340131	3.889301776	2.80E-07	0.949025326	0.827945796	0.279936877
1	650	67	23.2755322	22	26.7194532	64	6.32011201	22	24.2384158	3	0.00218678	48.2409697	6.81E+02	1.98E-07	5.75E-08	1.24E-11	-21.45206	90.12482498	2.433060652	3.796752621	0.300746675	4.24699202	2.56E-07	0.914719095	0.758053965	0.25577273
1.1	650	67.4	23.3732521	24	30.2714971	69.8	6.88635931	22	23.3249803	3	0.00201656	50.3706345	7.36E+02	1.80E-07	5.45E-08	1.18E-11	-26.13123792	90.13415572	1.327635571	2.115294172	0.314023556	4.591100665	2.35E-07	0.888000379	0.699796537	0.234949422
1.2	650	67.8	23.4703524	26	33.902332	75.6	7.45242299	22	22.4905225	3	0.001867072	52.3429011	7.90E+02	1.65E-07	5.16E-08	1.12E-11	-30.39358462	90.14229763	0.455875929	0.740506208	0.326319176	4.92340628	2.17E-07	0.866989247	0.650494846	0.216841351
1.3	650	68.2	23.5668115	28	37.6020502	81.4	8.018348	22	21.7251731	3	0.001735013	54.1775398	8.41E+02	1.52E-07	4.90E-08	1.07E-11	-34.29303643	90.14944963	-0.23815156	-0.393869498	0.337756788	5.245386879	2.01E-07	0.850353987	0.608233629	0.200969147
1.4	650	68.6	23.6626256	30	41.3623532	87.2	8.58416809	22	21.0206563	3	0.001617722	55.8911137	8.92E+02	1.40E-07	4.65E-08	1.03E-11	-37.87451067	90.15577054	-0.794921834	-1.336983546	0.348439651	5.558281402	1.87E-07	0.837127368	0.571607185	0.186959159
1.5	650	69	23.7578028	32	45.1762353	93	9.14990885	22	20.3699784	3	0.00151303	57.4976088	9.40E+02	1.30E-07	4.42E-08	9.90E-12	-41.17573531	90.16138833	-1.244291298	-2.125999685	0.358454956	5.863136549	1.75E-07	0.826591839	0.539560501	0.174515779
1.6	650	69.4	23.8523585	34	49.0377391	98.8	9.71558988	22	19.7671867	3	0.001419156	59.0089203	9.88E+02	1.21E-07	4.21E-08	9.53E-12	-44.22864441	90.166407	-1.608655115	-2.78948824	0.367876863	6.160842934	1.63E-07	0.818205326	0.511286334	0.16340207
1.7	650	69.8	23.9463132	36	52.9417653	104.6	10.2812262	22	19.2071815	3	0.001334629	60.4352316	1.03E+03	1.13E-07	4.01E-08	9.20E-12	-47.06045917	90.17091185	-1.905060368	-3.349733893	0.376768856	6.45216335	1.53E-07	0.81155182	0.48615652	0.153425905
1.8	650	70.2	24.0396901	38	56.8839227	110.4	10.8468296	22	18.6855677	3	0.001258219	61.7853136	1.08E+03	1.06E-07	3.82E-08	8.89E-12	-49.69453342	90.17497319	-2.146653044	-3.824342111	0.385185616	6.737755044	1.44E-07	0.806307663	0.463674936	0.144429877
1.9	650	70.6	24.1325141	40	60.8604085	116.2	11.4124092	22	18.1985361	3	0.001188896	63.0667626	1.13E+03	9.98E-08	3.65E-08	8.61E-12	-52.15102125	90.17864957	-2.343689211	-4.227380778	0.393174501	7.018187389	1.36E-07	0.802217977	0.443444549	0.136283824
2	650	71	24.2248106	42	64.8679124	122	11.977972	22	17.7427687	3	0.00112579	64.286192	1.17E+03	9.39E-08	3.49E-08	8.35E-12	-54.44741048	90.18199016	-2.504253706	-4.570205164	0.400776739	7.293956447	1.29E-07	0.799079898	0.425143858	0.128879208
0	675	63	35.7094325	2	0.165303342	6	0.348065244	22	35.4786773	3	0.003930689	9.32132474	0.00E+00	5.26E-07	3.92E-08	2.30E-11	91.7348329	94.1989126	96.27626643	99.99931199	0.058111548	0	5.65E-07	3.400176853	4.82853548	0.564834851
0.1	675	63.4	25.9624557	4	1.67844019	11.8	1.62E+00	22	3.78E+01	3	0.006132585	14.8231923	32.3251945	1.09E-06	8.59E-08	6.77E-11	58.03899525	86.27186797	72.46729633	85.44296683	0.092411613	0.201523618	1.18E-06	2.808910179	3.677529327	1.178405231
0.2	675	63.8	26.0556628	6	3.40657525	17.6	2.40E+00	22	3.52E+01	3	0.005289698	20.3852728	127.431772	8.70E-07	9.36E-08	5.82E-11	43.22374583	86.35473386	44.49829696	55.38598731	0.12708706	0.794442607	9.64E-07	1.975674077	2.483436075	0.963693887
0.3	675	64.2	26.1581854	8	5.53409132	23.4	3.18E+00	22	3.29E+01	3	0.004619661	25.1557001	2.13E+02	7.17E-07	9.47E-08	5.14E-11	30.8238585	86.42689786	29.24072273	38.13045834	0.156827137	1.328691198	8.11E-07	1.567924863	1.881033119	0.811491434
0.4	675	64.6	26.2662172	10	7.97332833	29.2	3.94582682	22	31.0069304	3	0.004076978	29.3075041	2.91E+02	6.05E-07	9.28E-08	4.63E-11	20.2667167	86.48689445	19.92683717	27.070039	0.182710556	1.816999283	6.98E-07	1.330864617	1.517918743	0.697813288
0.5	675	65	26.3774551	12	10.6614699	35	4.712167	22	29.3232969	3	0.003630514	32.96488	363.880916	5.20E-07	8.93E-08	4.23E-11	11.1544175	86.53666571	13.81754132	19.46696358	0.205511583	2.268527693	6.10E-07	1.178890367	1.2751835	0.609666554
0.6	675	65.4	26.4904624	14	13.5520314	40.8	5.47606758	22	27.8398669	3	0.003258274	36.219856	431.499479	4.54E-07	8.53E-08	3.91E-11	3.199775714	86.57826574	9.605044243	13.98255271	0.225803945	2.690079294	5.39E-07	1.075189406	1.101506399	0.539360811
0.7	675	65.8	26.6043244	16	16.6097253	46.6	6.23816631	22	26.5221535	3	0.002944308	39.1423691	495.140426	4.01E-07	8.10E-08	3.64E-11	-3.810783125	86.61337702	6.592060496	9.885305327	0.244023647	3.086833408	4.82E-07	1.001340621	0.971107406	0.482034713
0.8	675	66.2	26.7184518	18	19.8072001	52.4	6.99890784	22	25.3433395	3	0.002676796	41.7866778	555.449322	3.58E-07	7.68E-08	3.41E-11	-10.04000056	86.64330565	4.376098822	6.742161804	0.260508951	3.462814655	4.34E-07	0.947122323	0.869616706	0.434455355
0.9	675	66.6	26.8324635	20	23.1228808	58.2	7.75860982	22	24.2822131	3	0.00244681	44.1956142	612.936479	3.22E-07	7.27E-08	3.21E-11	-15.614404	86.66905529	2.710466865	4.280732168	0.275526883	3.821204453	3.94E-07	0.906419451	0.788390969	0.394384415
1	675	67	26.9461142	22	26.539493	64	8.51750393	22	23.3217484	3	0.002247498	46.4034957	668.011263	2.91E-07	6.89E-08	3.04E-11	-20.63405909	86.69140011	1.436683043	2.32136114	0.289291387	4.164554893	3.60E-07	0.875358265	0.721919319	0.360220604
1.1	675	67.4	27.0592493	24	30.0430246	69.8	9.27576223	22	22.4481048	3	0.002073522	48.4381742	7.21E+02	2.66E-07	6.52E-08	2.89E-11	-25.17926917	86.71094236	0.449002806	0.740949965	0.301976099	4.494939472	3.31E-07	0.851371924	0.666522243	0.330786871
1.2	675	67.8	27.1717743	26	33.6219795	75.6	10.0335145	22	21.6499048	3	0.00192067	50.3225121	7.72E+02	2.43E-07	6.19E-08	2.76E-11	-29.31530577	86.72815542	-0.325367286	-0.547531374	0.313723549	4.814061894	3.05E-07	0.832696808	0.619649283	0.305198033
1.3	675	68.2	27.2836361	28	37.2668299	81.4	10.7908601	22	20.9177017	3	0.001785583	52.0754657	8.22E+02	2.24E-07	5.87E-08	2.64E-11	-33.09582107	86.74341511	-0.937866811	-1.607244684	0.324651915	5.123336014	2.83E-07	0.818084513	0.579476877	0.282775303
1.4	675	68.6	27.3948092	30	40.9696072	87.2	11.5478761	22	20.2435822	3	0.00166555	53.7128953	8.70E+02	2.07E-07	5.58E-08	2.54E-11	-36.56535733	86.75702282	-1.425663799	-2.485056647	0.334860074	5.423945725	2.63E-07	0.806629066	0.544666675	0.26298934
1.5	675	69	27.5052872	32	44.7235922	93	12.3046226	22	19.620864	3	0.001558366	55.2481788	9.17E+02	1.92E-07	5.30E-08	2.44E-11	-39.76122563	86.76922301	-1.816134351	-3.216410474	0.344431428	5.716890333	2.45E-07	0.797658982	0.514214248	0.245421239
1.6	675	69.4	27.6150763	34	48.5230771	98.8	13.0611475	22	19.0438626	3	0.001462218	56.6926842	9.63E+02	1.79E-07	5.05E-08	2.35E-11	-42.71493265	86.78021508	-2.129781988	-3.828556209	0.353436848	6.003019582	2.30E-07	0.790667524	0.487351096	0.229735185
1.7	675	69.8	27.724191	36	52.3631803	104.6	13.8174889	22	18.5077105	3	0.001375607	58.0561365	1.01E+03	1.67E-07	4.82E-08	2.27E-11	-45.45327861	86.79016358	-2.382189291	-4.342748122	0.361936962	6.283060896	2.16E-07	0.785266256	0.463479237	0.215658862
1.8	675	70.2	27.8326515	38	56.2397009	110.4	14.5736776	22	18.008214	3	0.001297283	59.3469069	1.05E+03	1.57E-07	4.60E-08	2.19E-11	-47.99921289	86.79920507	-2.585353627	-4.775776122	0.369983959	6.557640645	2.03E-07	0.781153351	0.442126416	0.202969179
1.9	675	70.6	27.9404812	40	60.1490028	116.2	15.3297383	22	17.5417393	3	0.001226197	60.5722425	1.10E+03	1.48E-07	4.39E-08	2.12E-11	-50.372507	86.80745413	-2.74861942	-5.141054034	0.377623018	6.827301626	1.91E-07	0.778091453	0.422914723	0.191481674
2	675	71	28.0477056	42	64.0879225	122	16.0856916	22	17.1051218	3	0.001161461	61.7384499	1.14E+03	1.39E-07	4.20E-08	2.06E-11	-52.59029167	86.81500689	-2.879340118	-5.449406359	0.384893456	7.092516209	1.81E-07	0.775891937	0.405538166	0.181042547
0	700	63	36.8844859	2	0.246571134	6	0.631099299	22	35.1126949	3	0.00473121	8.87575393	0.00E+00	9.78E-07	5.25E-08	7.67E-11	87.6714433	89.48167835	93.66210643	99.99868643	0.055333744	0	1.03E-06	3.420522036	4.864219987	1.030311646
0.1	700	63.4	29.8194109	4	1.67761991	11.8	2.16135238	22	36.1391493	3	0.006196386	14.2833986	4.58E+01	1.52E-06	9.83E-08	1.54E-10	58.05950225	81.68345441	64.85848303	78.77562472	0.089046399	0.285231077	1.62E-06	2.613338065	3.483952358	1.616164395
0.2	700	63.8	29.9197848	6	3.39478018	17.6	3.19877611	22	33.6261195	3	0.005345429	19.6116518	1.37E+02	1.22E-06	1.08E-07	1.33E-10	43.42033033	81.82513574	39.27743074	50.55768156	0.122264107	0.851333795	1.33E-06	1.83900855	2.35259277	1.325225696
0.3	700	64.2	30.0329044	8	5.50184777	23.4	4.22457031	22	31.4905456	3	0.004669616	24.1717207	2.18E+02	1.01E-06	1.10E-07	1.18E-10	31.22690288	81.94628073	25.37579037	34.30618256	0.150692755	1.360821027	1.12E-06	1.461177183	1.781816426	1.117537122
0.4	700	64.6	30.1536768	10	7.91153591	29.2	5.24236724	22	29.6495733	3	0.00412252	28.1345463	2.93E+02	8.54E-07	1.08E-07	1.07E-10	20.8846409	82.04668753	16.92383473	23.87667358	0.175398034	1.826167876	9.62E-07	1.242330446	1.43780162	0.961745461
0.5	700	65	30.2790216	12	10.5618446	35	6.25E+00	22	2.80E+01	3	0.00367251	31.6218283	361.917454	7.37E-07	1.04E-07	9.80E-11	11.98462833	82.13009429	11.40366094	16.70688559	0.197138652	2.256286963	8.41E-07	1.102675808	1.207873877	0.840609778
0.6	700	65.4	30.4070144	14	13.4072069	40.8	7.26E+00	22	2.66E+01	3	0.003297311	34.7231795	426.315383	6.44E-07	9.93E-08	9.07E-11	4.234236429	82.20002326	7.614861842	11.53887488	0.216473277	2.657760299	7.44E-07	1.00790468	1.043395344	0.743817763
0.7	700	65.8	30.5364253	16	16.4132192	46.6	8.27E+00	22	2.54E+01	3	0.002980807	37.5063658	4.87E+02	5.70E-07	9.45E-08	8.46E-11	-2.58262	82.25927187	4.918391691	7.683300017	0.23382438	3.035577754	6.65E-07	0.940853609	0.919931643	0.664801219
0.8	700	66.2	30.6664568	18	19.5533293	52.4	9.26956764	22	24.2507142	3	0.002711074	40.023757	5.44E+02	5.09E-07	8.97E-08	7.94E-11	-8.629607222	82.30998542	2.945960995	4.731205955	0.249518447	3.393603875	5.99E-07	0.892002323	0.823862439	0.599167718
0.9	700	66.6	30.7965876	20	22.8066656	58.2	10.270086	22	23.239596	3	0.002479115	42.3165659	599.090593	4.59E-07	8.50E-08	7.50E-11	-14.033328	82.35380412	1.472204276	2.424955913	0.263812411	3.73488562	5.44E-07	0.855658211	0.746995131	0.543863408
1	700	67	30.9264776	22	26.1565636	64	11.2691257	22	22.3243741	3	0.002278032	44.4177301	651.538948	4.16E-07	8.06E-08	7.11E-11	-18.89347091	82.39199109	0.352580543	0.594421034	0.276911611	4.061862223	4.97E-07	0.828217332	0.684106283	0.496696635
1.1	700	67.4	31.0559066	24	29.589537	69.8	12.266981	22	21.4918273	3	0.002102452	46.353928	702.010081	3.80E-07	7.64E-08	6.76E-11	-23.2897375	82.42552865	-0.509191082	-0.877078082	0.28898237	4.376512313	4.56E-07	0.807293404	0.631708435	0.456052486
1.2	700	67.8	31.1847356	26	33.0945419	75.6	13.2638763	22	20.7310999	3	0.001948141	48.1470229	750.764434	3.48E-07	7.25E-08	6.46E-11	-27.28669962	82.45519008	-1.179275186	-2.072090232	0.300160987	4.680459552	4.21E-07	0.791248275	0.587384364	0.420714214
1.3	700	68.2	31.3128806	28	36.6624393	81.4	14.2599858	22	20.0331869	3	0.001811717	49.8151187	798.017924	3.21E-07	6.88E-08	6.18E-11	-30.93728321	82.48158993	-1.704344107	-3.050554612	0.310560327	4.975050024	3.90E-07	0.778923524	0.549405892	0.389747432
1.4	700	68.6	31.4402954	30	40.2855958	87.2	15.2554458	22	19.3905505	3	0.001690455	51.3733459	843.951203	2.97E-07	6.54E-08	5.94E-11	-34.28531933	82.50522271	-2.118059659	-3.856961387	0.320274718	5.261409959	3.62E-07	0.769479434	0.516504759	0.362422647
1.5	700	69	31.5669595	32	43.9575816	93	16.2503646	22	18.7968286	3	0.001582138	52.8344555	8.89E+02	2.76E-07	6.23E-08	5.71E-11	-37.3674425	82.52648968	-2.445169008	-4.524963482	0.329383653	5.54048942	3.38E-07	0.762294436	0.487729229	0.338162064
1.6	700	69.4	31.6928699	34	47.6729398	98.8	17.244829	22	18.2466117	3	0.001484942	54.2092749	9.32E+02	2.57E-07	5.93E-08	5.51E-11	-40.21452882	82.54571964	-2.704170245	-5.08043561	0.337954633	5.813095864	3.17E-07	0.756900134	0.462351187	0.316502173
1.7	700	69.8	31.818036	36	51.4270067	104.6	18.2389092	22	17.7352692	3	0.001397359	55.507061	9.75E+02	2.40E-07	5.66E-08	5.32E-11	-42.85279639	82.56318432	-2.909093315	-5.543558199	0.346045367	6.079920226	2.97E-07	0.752938046	0.439804125	0.297066921
1.8	700	70.2	31.9424746	38	55.2157713	110.4	19.2326626	22	17.258812	3	0.001318132	56.7357784	1.02E+03	2.25E-07	5.40E-08	5.15E-11	-45.30466132	82.57910996	-3.070717617	-5.930270749	0.353705509	6.341557442	2.80E-07	0.750130114	0.419640701	0.279548102
1.9	700	70.6	32.066208	40	59.0357643	116.2	20.2261363	22	16.8137848	3	0.001246204	57.902319	1.06E+03	2.12E-07	5.16E-08	4.99E-11	-47.58941075	82.59368649	-3.197419975	-6.253303482	0.360978024	6.598522605	2.64E-07	0.748258103	0.401502977	0.263690801
2	700	71	32.1892615	42	62.883968	122	21.2193693	22	16.3971783	3	0.001180684	59.0126786	1.10E+03	2.00E-07	4.94E-08	4.84E-11	-49.72373333	82.60707434	-3.295777471	-6.522925984	0.367900293	6.851264308	2.49E-07	0.747148936	0.385101167	0.249282432
0	725	63	38.4850514	2	0.330479944	6	1.05243397	22	34.6057288	3	0.005527564	8.28660038	0.00E+00	1.71E-06	6.64E-08	2.31E-10	83.4760028	82.45943383	90.04092	99.99760307	0.051660809	0	1.77E-06	3.452490756	4.954951273	1.77434597
0.1	725	63.4	33.960798	4	1.65577576	11.8	2.82644113	22	34.3791226	3	0.006179899	13.6619967	5.92E+01	2.05E-06	1.10E-07	3.35E-10	58.605606	76.04710907	56.78496606	71.53319729	0.085172419	0.36884913	2.16E-06	2.394018113	3.280660708	2.162409164
0.2	725	63.8	34.0709142	6	3.34306792	17.6	4.17780403	22	31.9883225	3	0.005331921	18.7360466	1.45E+02	1.66E-06	1.21E-07	2.92E-10	44.28220133	76.2624771	33.74433277	45.26061445	0.116805358	0.904528304	1.78E-06	1.683682948	2.214919665	1.779334394
0.3	725	64.2	34.1967614	8	5.4083287	23.4	5.51186126	22	29.9587085	3	0.004658894	23.0714657	2.22E+02	1.38E-06	1.24E-07	2.60E-10	32.39589125	76.44503735	21.27996925	30.06634113	0.143833481	1.386129199	1.50E-06	1.338467849	1.677270008	1.503644204
0.4	725	64.6	34.3320944	10	7.76565669	29.2	6.83391403	22	28.2102229	3	0.004114216	26.8347556	2.93E+02	1.17E-06	1.22E-07	2.36E-10	22.3434331	76.59618483	13.73943119	20.30002003	0.167294803	1.825688873	1.30E-06	1.139555817	1.3532947	1.295747043
0.5	725	65	34.4731438	12	10.3544396	35	8.14733749	22	26.6858731	3	0.003666236	30.1437654	3.58E+02	1.02E-06	1.18E-07	2.17E-10	13.71300333	76.72189289	8.84127	13.58582814	0.187924026	2.231765573	1.13E-06	1.013441992	1.13682791	1.133515842
0.6	725	65.4	34.6175575	14	13.1303626	40.8	9.4543769	22	25.3436767	3	0.003292712	33.0848792	4.19E+02	8.90E-07	1.13E-07	2.01E-10	6.211695714	76.8275076	5.499468257	8.751093026	0.206259689	2.610656436	1.00E-06	0.928529046	0.982033198	1.00356119
0.7	725	65.8	34.7638322	16	16.0601065	46.6	10.7565797	22	24.151864	3	0.002977579	35.7231882	4.76E+02	7.89E-07	1.08E-07	1.88E-10	-0.375665625	76.91721094	3.136827988	5.150789973	0.22270759	2.967121867	8.97E-07	0.869016058	0.86588187	0.897281424
0.8	725	66.2	34.9109917	18	19.1180421	52.4	12.055044	22	23.085861	3	0.002708964	38.1088523	5.30E+02	7.06E-07	1.02E-07	1.77E-10	-6.211345	76.99419084	1.421284031	2.401205393	0.237580436	3.304840627	8.09E-07	0.826143257	0.775537054	0.808886742
0.9	725	66.6	35.0583966	20	22.2840783	58.2	1.34E+01	22	2.21E+01	3	0.002477914	40.2812552	581.73851	6.37E-07	9.71E-08	1.67E-10	-11.4203915	77.06087869	0.150010808	0.260107221	0.251123758	3.626708249	7.34E-07	0.794676403	0.703277665	0.734331496
1	725	67	35.2056274	22	25.5422092	64	1.46E+01	22	2.13E+01	3	0.00227757	42.271815	631.1961	5.78E-07	9.22E-08	1.58E-10	-16.10095091	77.11914563	-0.806826848	-1.432711876	0.263533422	3.93503965	6.71E-07	0.771304576	0.644181244	0.67070083
1.1	725	67.4	35.3524108	24	28.8795056	69.8	1.59E+01	22	2.05E+01	3	0.002102591	44.1059413	6.79E+02	5.28E-07	8.75E-08	1.51E-10	-20.33127333	77.17044742	-1.535539579	-2.787255981	0.274967839	4.231710668	6.16E-07	0.753837766	0.594961583	0.615840237
1.2	725	67.8	35.498572	26	32.2853958	75.6	17.2247566	22	19.7454404	3	0.001948766	45.8044323	7.25E+02	4.85E-07	8.30E-08	1.44E-10	-24.17459923	77.21593042	-2.095315613	-3.881419857	0.285556671	4.518259339	5.68E-07	0.740774365	0.553341213	0.568122364
1.3	725	68.2	35.6440033	28	35.7511426	81.4	18.5132025	22	19.0829025	3	0.001812738	47.3844927	769.291165	4.47E-07	7.89E-08	1.38E-10	-27.68265214	77.25650799	-2.527814125	-4.771798888	0.295407176	4.795959982	5.26E-07	0.731053968	0.517692075	0.52629498
1.4	725	68.6	35.7886427	30	39.2694563	87.2	19.8005783	22	18.4727693	3	0.001691797	48.8604897	812.58713	4.14E-07	7.50E-08	1.33E-10	-30.89818767	77.29291479	-2.863011932	-5.500419016	0.304608923	5.06587822	4.89E-07	0.723909146	0.486819567	0.489378846
1.5	725	69	35.9324602	32	42.834202	93	21.0870538	22	17.9090095	3	0.001583737	50.2445229	854.778908	3.85E-07	7.15E-08	1.28E-10	-33.85688125	77.3257486	-3.122893511	-6.099076146	0.313237344	5.328912671	4.57E-07	0.71877283	0.459827354	0.456597309
1.6	725	69.4	36.075447	34	46.4401769	98.8	22.3727663	22	17.3864958	3	0.00148675	51.5468607	895.988966	3.59E-07	6.81E-08	1.23E-10	-36.58875559	77.3554997	-3.323850288	-6.592219234	0.321356454	5.585826825	4.27E-07	0.715218549	0.436029821	0.427326649
1.7	725	69.8	36.2176095	36	50.0829377	104.6	23.6578274	22	16.90084	3	0.001399334	52.7762782	936.322079	3.36E-07	6.50E-08	1.19E-10	-39.11927139	77.38257419	-3.478281037	-6.99891494	0.329020961	5.837273877	4.01E-07	0.712920635	0.414893614	0.401060365
1.8	725	70.2	36.3589635	38	53.7586651	110.4	24.9423291	22	16.4482625	3	0.001320239	53.940322	975.868442	3.15E-07	6.21E-08	1.15E-10	-41.47017132	77.4073106	-3.595684909	-7.334219386	0.336277911	6.083816127	3.77E-07	0.711627103	0.395997646	0.377383025
1.9	725	70.6	36.4995319	40	57.4640566	116.2	26.2263474	22	16.0254893	3	0.001248416	55.0455208	1.01E+03	2.96E-07	5.93E-08	1.12E-10	-43.6601415	77.42999363	-3.683422133	-7.61015343	0.343168006	6.3259405	3.56E-07	0.711140698	0.379005043	0.355950815
2	725	71	36.6393413	42	61.1962416	122	27.5099457	22	15.6296693	3	0.001182976	56.0975526	1.05E+03	2.80E-07	5.68E-08	1.08E-10	-45.70533714	77.45086418	-3.747253353	-7.836409555	0.349726644	6.564070784	3.36E-07	0.711305463	0.363643126	0.336476859
0	750	63	40.4828525	2	0.400560968	6	1.6246068	22	33.9617592	3	0.006284838	7.57426427	0.00E+00	2.82E-06	7.95E-08	6.38E-10	79.9719516	72.92322	85.44113714	99.99579213	0.047219921	0	2.90E-06	3.500970012	5.14631405	2.898089976
0.1	750	63.4	38.3604036	4	1.61059459	11.8	3.62259401	22	32.5322843	3	0.006084256	12.9562047	7.23E+01	2.71E-06	1.20E-07	6.96E-10	59.73513525	69.30005076	48.31323073	63.62133192	0.080772329	0.450910474	2.83E-06	2.143521838	3.062046379	2.826068573
0.2	750	63.8	38.4848542	6	3.247242	17.6	5.3505283	22	30.2719419	3	0.005250199	17.7549723	1.53E+02	2.20E-06	1.33E-07	6.11E-10	45.8793	69.59927102	27.94574966	39.40571918	0.110689087	0.952414379	2.33E-06	1.503935632	2.066631641	2.334958217
0.3	750	64.2	38.6270541	8	5.24726957	23.4	7.05457275	22	28.3538994	3	0.004588412	21.8508705	2.25E+02	1.84E-06	1.36E-07	5.47E-10	34.40913038	69.85225321	16.98903583	25.32545836	0.136223975	1.402839904	1.98E-06	1.194890934	1.564532117	1.978343289
0.4	750	64.6	38.7799117	10	7.52723465	29.2	8.74193424	22	26.7019327	3	0.004052886	25.4035772	2.91E+02	1.57E-06	1.35E-07	4.98E-10	24.7276535	70.06186904	10.40250597	16.25687982	0.158372467	1.813610147	1.71E-06	1.018162963	1.262098216	1.707797253
0.5	750	65	38.9391615	12	10.0285143	35	10.4172229	22	25.2619041	3	0.003612425	28.5257282	3.52E+02	1.36E-06	1.31E-07	4.59E-10	16.4290475	70.236506	6.154536038	10.02212277	0.177836763	2.192828121	1.50E-06	0.907174602	1.060125892	1.495784088
0.6	750	65.4	39.1021499	14	12.7083985	40.8	12.0835207	22	23.9940041	3	0.003245137	31.2996613	4.08E+02	1.20E-06	1.26E-07	4.27E-10	9.225725	70.3835277	3.279612007	5.538655573	0.195130179	2.546445388	1.33E-06	0.833317158	0.915775567	1.325430701
0.7	750	65.8	39.267187	16	15.5348663	46.6	13.7429622	22	22.8681481	3	0.002935222	33.7872837	4.62E+02	1.07E-06	1.20E-07	3.99E-10	2.907085625	70.50866481	1.265522012	2.208112352	0.210638661	2.878954957	1.19E-06	0.782292333	0.807522978	1.185794596
0.8	750	66.2	39.433179	18	18.4833453	52.4	15.3970698	22	21.8610895	3	0.00267101	36.0362177	5.12E+02	9.55E-07	1.14E-07	3.76E-10	-2.685251667	70.61627901	-0.181820026	-0.326738736	0.224659096	3.193825272	1.07E-06	0.746179519	0.723370308	1.069456558
0.9	750	66.6	39.5994122	20	21.53461	58.2	17.0469566	22	20.9545295	3	0.002443705	38.0838013	5.60E+02	8.62E-07	1.09E-07	3.56E-10	-7.67305	70.70969656	-1.241651425	-2.292017595	0.237424262	3.493784145	9.71E-07	0.720250534	0.656101847	0.97120271
1	750	67	39.7654202	22	24.6733693	64	18.6934533	22	20.1338357	3	0.00224657	39.9597859	6.06E+02	7.84E-07	1.03E-07	3.38E-10	-12.15167864	70.79147922	-2.028439457	-3.837579257	0.249119635	3.781011041	8.87E-07	0.701518182	0.601117979	0.887259336
1.1	750	67.4	39.9309008	24	27.8872879	69.8	20.3371918	22	19.3871478	3	0.002074359	41.6882103	6.51E+02	7.17E-07	9.79E-08	3.22E-10	-16.19703292	70.86362206	-2.618088377	-5.066478009	0.259895079	4.057271215	8.15E-07	0.688009416	0.555348558	0.814826834
1.2	750	67.8	40.0956619	26	31.1662913	75.6	21.9786601	22	18.7047378	3	0.001922939	43.2887351	6.94E+02	6.58E-07	9.30E-08	3.08E-10	-19.87035115	70.92769828	-3.062511338	-6.051771192	0.269873165	4.324011546	7.52E-07	0.678373675	0.516666278	0.751784228
1.3	750	68.2	40.2595862	28	34.5020618	81.4	2.36E+01	22	1.81E+01	3	0.00178901	44.7776136	735.04018	6.08E-07	8.85E-08	2.96E-10	-23.22164929	70.98496216	-3.398143328	-6.846583607	0.279155218	4.582430488	6.96E-07	0.671659104	0.483550764	0.696495401
1.4	750	68.6	40.4226076	30	37.8876647	87.2	2.53E+01	22	1.75E+01	3	0.001669914	46.1684111	775.317558	5.63E-07	8.42E-08	2.84E-10	-26.29221567	71.03642489	-3.651122727	-7.490385707	0.287825809	4.833530074	6.48E-07	0.667178331	0.454886679	0.647678279
1.5	750	69	40.5846949	32	41.3172687	93	2.69E+01	22	1.70E+01	3	0.001563483	47.4725468	8.15E+02	5.24E-07	8.02E-08	2.74E-10	-29.11646469	71.08290978	-3.840557557	-8.01304984	0.295956128	5.078155152	6.04E-07	0.664424755	0.429837377	0.604314271
1.6	750	69.4	40.7458408	34	44.7859314	98.8	28.5284076	22	16.4748637	3	0.00146794	48.699708	8.53E+02	4.89E-07	7.65E-08	2.64E-10	-31.72332765	71.12509352	-3.980645749	-8.437547903	0.303606568	5.317023503	5.66E-07	0.663018447	0.407763055	0.565584164
1.7	750	69.8	40.9060542	36	48.2894338	104.6	30.1629404	22	16.0156589	3	0.001381811	49.8581705	890.362369	4.58E-07	7.30E-08	2.55E-10	-34.13731611	71.1635369	-4.082088063	-8.781793533	0.310828723	5.550749165	5.31E-07	0.6626702	0.388166136	0.530821889
1.8	750	70.2	41.0653548	38	51.8241514	110.4	31.7966259	22	15.5876895	3	0.001303869	50.9550501	927.112782	4.29E-07	6.97E-08	2.47E-10	-36.37934579	71.19870842	-4.153050842	-9.059928203	0.317666954	5.779860739	4.99E-07	0.663157025	0.370653875	0.499480561
1.9	750	70.6	41.2237695	40	55.3869515	116.2	33.4295751	22	15.1878665	3	0.001233081	51.9965008	963.196494	4.04E-07	6.67E-08	2.40E-10	-38.46737875	71.2310025	-4.199835697	-9.283237934	0.324159627	6.004815927	4.71E-07	0.664305055	0.354912163	0.471107166
2	750	71	41.3813295	42	58.9751118	122	35.0618812	22	14.8135	3	0.001168575	52.9878742	998.677416	3.81E-07	6.39E-08	2.33E-10	-40.41693286	71.26075311	-4.227352941	-9.460817044	0.330340105	6.226013167	4.45E-07	0.665977411	0.340686812	0.445323421
0	775	63	42.8676962	2	0.442251312	6	2.33512913	22	33.1651289	3	0.006959778	6.78036015	0.513740827	4.41E-06	9.04E-08	1.62E-09	77.8874344	61.08118117	79.75092071	99.61127425	0.042270518	0.003202793	4.50E-06	3.556559099	5.493318732	4.499537255
0.1	775	63.4	42.9819394	4	1.54103196	11.8	4.54979544	22	30.6157176	3	0.005913863	12.1681272	85.0484972	3.48E-06	1.28E-07	1.39E-09	61.474201	61.44241153	39.52164037	54.88646436	0.07585925	0.530214316	3.61E-06	1.849703708	2.816204761	3.612040594
0.2	775	63.8	43.1275031	6	3.10533572	17.6	6.71851043	22	28.4928351	3	0.005104078	16.6708011	1.59E+02	2.85E-06	1.43E-07	1.23E-09	48.24440467	61.82664528	21.93525372	32.84859323	0.103930083	0.993834106	3.00E-06	1.290478664	1.899785573	2.997820694
0.3	775	64.2	43.291333	8	5.01562903	23.4	8.85636426	22	26.6911244	3	0.004461517	20.5123582	2.26E+02	2.40E-06	1.47E-07	1.11E-09	37.30463713	62.15228949	12.54311337	19.94603389	0.127879343	1.409782418	2.55E-06	1.022608921	1.437650624	2.547553068
0.4	775	64.6	43.465967	10	7.19203108	29.2	10.9725312	22	25.1390905	3	0.003941498	23.8433854	2.87E+02	2.06E-06	1.46E-07	1.01E-09	28.0796892	62.42283836	6.944890487	11.61440808	0.148645828	1.788714035	2.20E-06	0.87119956	1.15946066	2.20371231
0.5	775	65	43.6469397	12	9.57852988	35	13.0729113	22	23.7859502	3	0.003513739	26.7700064	3.43E+02	1.79E-06	1.42E-07	9.33E-10	20.17891767	62.64882486	3.369717358	5.886157096	0.16689114	2.138188574	1.93E-06	0.777524055	0.973821039	1.932991347
0.6	775	65.4	43.8314912	14	12.1343884	40.8	15.1614686	22	22.5943605	3	0.003156992	29.3697312	3.95E+02	1.58E-06	1.37E-07	8.69E-10	13.32579714	62.83953775	0.977566612	1.774325434	0.183098496	2.46375904	1.71E-06	0.716361066	0.841253676	1.714706835
0.7	775	65.8	44.0178772	16	14.8291114	46.6	17.2409619	22	21.536101	3	0.002855927	31.7007915	4.44E+02	1.40E-06	1.31E-07	8.15E-10	7.31805375	63.00222768	-0.676237609	-1.270113545	0.197630929	2.769617821	1.54E-06	0.675115745	0.741922223	1.535308567
0.8	775	66.2	44.2049799	18	17.6393279	52.4	19.3133675	22	20.5893652	3	0.002599219	33.8079524	4.91E+02	1.26E-06	1.25E-07	7.69E-10	2.003733889	63.14242844	-1.846380628	-3.576469254	0.210767515	3.059001521	1.39E-06	0.646818877	0.664770587	1.385536423
0.9	775	66.6	44.3920786	20	20.5467735	58.2	21.3801365	22	19.7369872	3	0.002378338	35.7262921	5.35E+02	1.14E-06	1.19E-07	7.29E-10	-2.7338675	63.26437027	-2.687663658	-5.353920115	0.22272694	3.334455793	1.26E-06	0.627316143	0.603150563	1.258841858
1	775	67	44.5787102	22	23.5369354	64	23.4423569	22	18.9652402	3	0.002186744	37.4837476	5.77E+02	1.04E-06	1.13E-07	6.93E-10	-6.98607	63.37131734	-3.298651957	-6.741463633	0.233683372	3.59801475	1.15E-06	0.61398746	0.552825265	1.150461135
1.1	775	67.4	44.764581	24	26.5981166	69.8	25.5008593	22	18.2629966	3	0.002019349	39.1028829	6.18E+02	9.49E-07	1.07E-07	6.61E-10	-10.82548583	63.46581762	-3.744492385	-7.834883837	0.24377748	3.851326083	1.06E-06	0.605105897	0.510967451	1.05684551
1.2	775	67.8	44.9495104	26	29.7207708	75.6	27.5562877	22	17.6211288	3	0.001872143	40.6021461	6.57E+02	8.73E-07	1.02E-07	6.33E-10	-14.31065692	63.54988399	-4.0695829	-8.702188116	0.253124274	4.095740468	9.75E-07	0.599492261	0.475618734	0.975297291
1.3	775	68.2	45.133394	28	32.8970213	81.4	29.6091491	22	17.0320706	3	0.001741924	41.9967839	6.95E+02	8.06E-07	9.70E-08	6.07E-10	-17.48936179	63.62512396	-4.304964818	-9.39288509	0.261818807	4.332376799	9.04E-07	0.596317843	0.445379939	0.903729532
1.4	775	68.6	45.316179	30	36.1203051	87.2	31.6598472	22	16.4894912	3	0.001626112	43.2995182	7.32E+02	7.48E-07	9.23E-08	5.84E-10	-20.401017	63.69283578	-4.472815584	-9.943788052	0.269940389	4.562170706	8.41E-07	0.594986174	0.419225008	0.840502956
1.5	775	69	45.4978472	32	39.3851062	93	33.7087071	22	15.9880495	3	0.001522604	44.5210563	7.68E+02	6.96E-07	8.80E-08	5.63E-10	-23.07845688	63.75407839	-4.589275191	-10.38277086	0.277555774	4.785911174	7.84E-07	0.595059298	0.396384556	0.784312528
1.6	775	69.4	45.6784038	34	42.6867513	98.8	35.7559937	22	15.5232046	3	0.001429673	45.6704799	8.03E+02	6.50E-07	8.40E-08	5.43E-10	-25.54926853	63.80972298	-4.666279107	-10.73127372	0.284721577	5.004268591	7.34E-07	0.596210156	0.376270443	0.73410684
1.7	775	69.8	45.8578696	36	46.0212529	104.6	3.78E+01	22	1.51E+01	3	0.00134589	46.7555463	836.958643	6.08E-07	8.02E-08	5.26E-10	-27.83681361	63.86049312	-4.712776603	-11.00601534	0.291486162	5.217816532	6.89E-07	0.598190979	0.35842545	0.689029758
1.8	775	70.2	46.0362755	38	49.3851865	110.4	3.98E+01	22	1.47E+01	3	0.001270063	47.7829247	870.52034	5.71E-07	7.66E-08	5.09E-10	-29.96101711	63.90699393	-4.735559521	-11.22019056	0.297891104	5.427048827	6.48E-07	0.600811757	0.342488831	0.648377438
1.9	775	70.6	46.2136586	40	52.7755933	116.2	4.19E+01	22	1.43E+01	3	0.001201189	48.7583824	9.03E+02	5.38E-07	7.33E-08	4.94E-10	-31.93898325	63.9497352	-4.739837423	-11.3843248	0.30397236	5.632393132	6.12E-07	0.603925233	0.328172187	0.611566197
2	775	71	46.3900597	42	56.1899028	122	43.9332374	22	13.9596059	3	0.001138422	49.686934	9.36E+02	5.07E-07	7.02E-08	4.79E-10	-33.78548286	63.98914967	-4.729643588	-11.50689387	0.30976119	5.834221778	5.78E-07	0.607416257	0.31524223	0.578108167
0	800	63	47.6326129	2	0.41526415	6	2.87191385	22	31.0243769	3	0.00667817	6.29754911	20.1069851	5.49E-06	9.31E-08	3.07E-09	79.2367925	52.13476917	64.459835	84.34418304	0.039260549	0.125352143	5.59E-06	2.924500703	4.912712235	5.589349859
0.1	800	63.4	47.7784925	4	1.44783728	11.8	5.59845751	22	28.6488217	3	0.005676156	11.3058535	97.1997761	4.38E-06	1.33E-07	2.67E-09	63.804068	52.55544483	30.49918211	45.10013935	0.070483613	0.60596853	4.52E-06	1.493007186	2.518971292	4.520395224
0.2	800	63.8	47.9539284	6	2.91856718	17.6	8.26969884	22	26.6686495	3	0.004899943	15.4931484	164.939596	3.62E-06	1.50E-07	2.37E-09	51.35721367	53.01307477	15.77246453	25.37042833	0.096588292	1.028276078	3.77E-06	1.028433159	1.698345137	3.769595977
0.3	800	64.2	48.146201	8	4.71501277	23.4	10.9035136	22	24.986817	3	0.004283791	19.0664398	225.629469	3.06E-06	1.55E-07	2.15E-09	41.06234038	53.40378803	7.986141711	13.71804477	0.118865114	1.406632434	3.21E-06	0.80910136	1.284665024	3.213772743
0.4	800	64.6	48.3480838	10	6.76193794	29.2	13.5108547	22	23.5372426	3	0.003785005	22.1652464	280.836251	2.63E-06	1.54E-07	1.97E-09	32.3806206	53.72994966	3.400979204	6.168800045	0.138183876	1.750805784	2.79E-06	0.687573919	1.03587008	2.786388696
0.5	800	65	48.5552916	12	9.0065635	35	16.0988124	22	22.2728791	3	0.003374618	24.8880363	331.674512	2.30E-06	1.51E-07	1.83E-09	24.94530417	54.00339314	0.514866226	0.978486533	0.155158452	2.067744645	2.45E-06	0.61436414	0.870035722	2.448192314
0.6	800	65.4	48.7652086	14	11.4105018	40.8	18.6721772	22	21.1590728	3	0.003032294	27.3067939	3.79E+02	2.03E-06	1.45E-07	1.71E-09	18.49641571	54.2348598	-1.383103947	-2.738172573	0.170237612	2.36256271	2.17E-06	0.568236873	0.751759066	2.174467577
0.7	800	65.8	48.9762083	16	13.9450209	46.6	21.2343	22	20.169603	3	0.002743354	29.4756323	4.23E+02	1.81E-06	1.39E-07	1.60E-09	12.84361938	54.43283262	-2.668217201	-5.477738923	0.183758711	2.639126156	1.95E-06	0.53860127	0.663249652	1.948848743
0.8	800	66.2	49.1872703	18	16.5881071	52.4	23.7875927	22	19.2841886	3	0.00249695	31.4361669	4.65E+02	1.63E-06	1.33E-07	1.51E-09	7.843849444	54.60383073	-3.554726963	-7.539877024	0.195981191	2.9004231	1.76E-06	0.519607008	0.594592742	1.760057473
0.9	800	66.6	49.3977556	20	19.3225617	58.2	26.3338333	22	18.4868521	3	0.002284907	33.2210168	5.05E+02	1.47E-06	1.27E-07	1.44E-09	3.3871915	54.75286375	-4.172384679	-9.115816945	0.207108406	3.148805859	1.60E-06	0.507774295	0.539827854	1.600064321
1	800	67	49.6072699	22	22.1347235	64	28.8743603	22	17.7648082	3	0.002100959	34.8561661	5.43E+02	1.34E-06	1.21E-07	1.37E-09	-0.612379545	54.88381203	-4.603469348	-10.33308445	0.21730235	3.386155489	1.46E-06	0.500914394	0.495157675	1.462996348
1.1	800	67.4	49.8155777	24	25.013585	69.8	31.4101993	22	17.1076873	3	0.001940229	36.3626041	5.80E+02	1.23E-06	1.15E-07	1.31E-09	-4.223270833	54.99971447	-4.902116934	-11.27980007	0.226693874	3.613996658	1.34E-06	0.497589361	0.458049325	1.344458845
1.2	800	67.8	50.0225484	26	27.9501655	75.6	33.9421486	22	16.5069792	3	0.001798871	37.7574938	6.15E+02	1.13E-06	1.09E-07	1.25E-09	-7.500636538	55.10297804	-5.105037918	-12.01866402	0.235389977	3.833579904	1.24E-06	0.496821123	0.426749124	1.241098501
1.3	800	68.2	50.2281205	28	30.9370574	81.4	36.4708382	22	15.9556266	3	0.001673815	39.0550207	6.49E+02	1.05E-06	1.04E-07	1.20E-09	-10.48949071	55.19553047	-5.237758579	-12.59539485	0.243479095	4.045941641	1.15E-06	0.497925436	0.40000478	1.150313026
1.4	800	68.6	50.4322779	30	33.96809	87.2	38.9967718	22	15.4477226	3	0.001562586	40.2670221	6.82E+02	9.70E-07	9.90E-08	1.16E-09	-13.22696667	55.27893142	-5.318406981	-13.04402712	0.251035025	4.251948923	1.07E-06	0.50041241	0.376898452	1.070052887
1.5	800	69	50.6350346	32	37.0380783	93	41.520356	22	14.9782818	3	0.001463167	41.4034613	7.14E+02	9.03E-07	9.44E-08	1.11E-09	-15.74399469	55.35445591	-5.360090229	-13.39035163	0.25811988	4.452333146	9.99E-07	0.50392452	0.356742277	0.998682727
1.6	800	69.4	50.8364236	34	40.1426308	98.8	44.0419232	22	14.5430645	3	0.001373903	42.4727895	7.46E+02	8.44E-07	9.01E-08	1.08E-09	-18.06656118	55.42315466	-5.372431916	-13.6542155	0.264786349	4.647716005	9.35E-07	0.508196658	0.339010745	0.934882436
1.7	800	69.8	51.0364902	36	43.2780011	104.6	46.5617467	22	14.1384409	3	0.001293421	43.4822255	7.76E+02	7.90E-07	8.61E-08	1.04E-09	-20.21666972	55.48590182	-5.362591473	-13.85109668	0.271079434	4.838629567	8.78E-07	0.513029581	0.323295563	0.877575256
1.8	800	70.2	51.2352866	38	46.4409726	110.4	49.0800538	22	13.7612834	3	0.001220578	44.4379756	8.06E+02	7.43E-07	8.24E-08	1.01E-09	-22.21308579	55.54342953	-5.335956347	-13.99320962	0.277037827	5.025532044	8.26E-07	0.518271898	0.309274789	0.825874661
1.9	800	70.6	51.4328689	40	49.6287665	116.2	51.5970346	22	13.4088818	3	0.001154411	45.3454072	8.36E+02	6.99E-07	7.88E-08	9.79E-10	-24.07191625	55.59635577	-5.296620345	-14.09029339	0.28269499	5.20882036	7.79E-07	0.523807498	0.296691196	0.779044531
2	800	71	51.6292946	42	52.8389692	122	54.1128495	22	13.0788752	3	0.001094108	46.2091871	8.64E+02	6.60E-07	7.55E-08	9.51E-10	-25.80706952	55.64520533	-5.247720471	-14.15018523	0.288080017	5.38884016	7.36E-07	0.529546673	0.285336846	0.736468887
