# Supplementary material for: Analyzing the methanation thermodynamic feasibility of steel plant byproduct gases
Source: Sci Rep. 2024 May 29;14:12282. doi: 10.1038/s41598-024-62982-4 (PMC11137151; doi:10.1038/s41598-024-62982-4)
Supplement: Supplementary file 3 — Supplementary Information 3. [file 41598_2024_62982_MOESM3_ESM.csv]

												P=30bar
BFG/COG	temp	H2in	H2out	CO2in	CO2out	COin	COout	CH4in	CH4out	C2H6in	C2H6out	H2Oout	Cout	C2H4out	CH4Oout	C2H2out	COV(CO2)	COV(CO)	Pro（CH4）	Sele(CH4)	Pro H2O	Pro C	byproduct	R	byproduct	H2/CO
	C	Kmol/h	Kmol/h	Kmol/h	Kmol/h	Kmol/h	Kmol/h	Kmol/h	Kmol/h			Kmol/h	Kg/h				%	%	%	%	Kmol/m3	Kg/m3			PPM
0	200	63	34.0000006	2	2.02E-11	6	3.06E-13	22	35.9999988	3	5.78E-07	10	0	1.21E-18	1.38E-14	3.94E-33	100	100	99.99999143	99.99999968	0.062342585	0	1.38E-14	3.374999925	1.38E-08	4.833333233
0.1	200	63.3	18.7000013	4.4	6.62E-10	8	3.36E-12	22	40.3999974	3	1.32E-06	16.8	0	4.97E-18	4.64E-14	2.94E-32	99.99999998	100	99.99998587	100.0000002	0.104735543	0	4.64E-14	3.241935379	4.64E-08	5.574999838
0.2	200	63.6	3.40001387	6.8	1.24E-06	10	8.35E-10	22	44.799981	3	8.90E-06	23.5999975	0	1.81E-16	3.91E-13	5.88E-30	99.99998172	99.99999999	99.99991667	100.0000002	0.147128485	0	3.91E-13	3.178570912	3.91E-07	6.019998614
0.3	200	63.9	0.129225975	9.2	0.977744695	12	2.08E-05	22	44.1628012	3	0.000227256	28.4444898	48.7523935	1.16E-13	1.08E-11	1.07E-25	89.37234027	99.99982644	81.48088676	84.52058262	0.177330302	0.303935023	1.09E-11	2.746903107	1.09E-05	5.314240392
0.4	200	64.2	0.130729327	11.6	1.50079176	14	2.70E-05	22	41.4351441	3	0.000197675	34.1983895	128.081002	9.40E-14	1.04E-11	9.36E-26	87.06214	99.99980739	61.50362057	64.57118951	0.2132016	0.798490075	1.05E-11	2.239497758	1.05E-05	4.576385291
0.5	200	64.5	0.131744927	14	2.1517219	16	3.36E-05	22	38.8356079	3	0.000172261	39.6965226	204.33464	7.77E-14	9.92E-12	8.33E-26	84.63055786	99.99978985	46.7655775	49.73900278	0.247478383	1.273874966	1.00E-11	1.885934929	1.00E-05	4.023024397
0.6	200	64.8	0.132344262	16.4	2.93721194	18	4.08E-05	22	36.3708346	3	0.000150371	44.9255353	277.35335	6.52E-14	9.38E-12	7.51E-26	82.0901711	99.99977338	35.57137277	38.36064094	0.2800774	1.729092479	9.45E-12	1.627476051	9.45E-06	3.592655683
0.7	200	65.1	0.132593199	18.8	3.86260223	20	4.84E-05	22	34.0461326	3	0.000131493	49.8747471	347.009245	5.54E-14	8.83E-12	6.83E-26	79.45424346	99.99975776	26.88868884	29.42596476	0.310932066	2.163345334	8.89E-12	1.431992123	8.89E-06	3.248378209
0.8	200	65.4	0.132552707	21.2	4.93151083	22	5.66E-05	22	31.86509	3	0.000115207	54.5369218	413.215781	4.75E-14	8.30E-12	6.26E-26	76.73815646	99.99974285	20.05099593	22.28482187	0.339997268	2.576093994	8.34E-12	1.28040149	8.34E-06	2.966709779
0.9	200	65.7	0.132278919	23.6	6.14555509	24	6.51E-05	22	29.8292965	3	0.000101157	58.9088247	475.934446	4.12E-14	7.77E-12	5.78E-26	73.95951233	99.99972859	14.60689646	16.49864547	0.367252841	2.967098364	7.82E-12	1.160631915	7.82E-06	2.731995793
1	200	66	0.131822846	26	7.50421757	26	7.41E-05	22	27.9382096	3	8.90E-05	62.9914907	535.177978	3.59E-14	7.28E-12	5.36E-26	71.13762473	99.99971494	10.23829241	11.75987176	0.392705236	3.336437857	7.32E-12	1.064650873	7.32E-06	2.533398651
1.1	200	66.3	0.13122998	28.4	9.00487462	28	8.35E-05	22	26.1891835	3	7.86E-05	66.7901673	591.009678	3.15E-14	6.81E-12	5.00E-26	68.292695	99.9997019	6.713435096	7.845664471	0.416387168	3.684507107	6.84E-12	0.986888982	6.84E-06	2.363177403
1.2	200	66.6	0.130539969	30.8	10.6429796	30	9.32E-05	22	24.5776519	3	6.96E-05	70.3139475	643.539004	2.79E-14	6.37E-12	4.68E-26	65.44487143	99.99968945	3.858760329	4.590098524	0.438355325	4.011988504	6.40E-12	0.923350815	6.40E-06	2.215655548
1.3	200	66.9	0.129786502	33.2	12.4123696	32	0.000103167	22	23.0974352	3	6.18E-05	73.5751576	692.91421	2.48E-14	5.97E-12	4.40E-26	62.61334458	99.9996776	1.541341573	1.866786306	0.458686551	4.319806302	5.99E-12	0.87108803	5.99E-06	2.086575899
1.4	200	67.2	0.128997424	35.6	14.3056472	34	0.00011344	22	21.7411225	3	5.51E-05	76.5885922	739.313163	2.21E-14	5.59E-12	4.15E-26	59.81559775	99.99966635	-0.342430556	-0.422352848	0.477473082	4.609069369	5.61E-12	0.827873759	5.61E-06	1.972683128
1.5	200	67.5	0.128195101	38	16.3145877	36	0.00012395	22	20.5004782	3	4.93E-05	79.3707007	782.933571	1.99E-14	5.24E-12	3.93E-26	57.06687447	99.99965569	-1.87440225	-2.354584804	0.494817465	4.881010268	5.26E-12	0.791993832	5.26E-06	1.871445468
1.6	200	67.8	0.127396954	40.4	18.4305263	38	0.000134666	22	19.3668288	3	4.43E-05	81.9388127	823.983687	1.79E-14	4.92E-12	3.73E-26	54.3798854	99.99964561	-3.11987109	-3.991512987	0.510827739	5.136927302	4.93E-12	0.762108272	4.93E-06	1.780864286
1.7	200	68.1	0.126616106	42.8	20.6446945	40	0.00014556	22	18.3313993	3	3.99E-05	84.3104655	862.674231	1.63E-14	4.62E-12	3.55E-26	51.76473248	99.9996361	-4.131307095	-5.382725241	0.525613236	5.378134155	4.63E-12	0.737156472	4.63E-06	1.699340781
1.8	200	68.4	0.125862065	45.2	22.9484884	42	0.000156606	22	17.3855815	3	3.61E-05	86.5028666	899.211937	1.48E-14	4.34E-12	3.39E-26	49.22900796	99.99962713	-4.951092811	-6.568447321	0.539281231	5.605919659	4.36E-12	0.716290362	4.36E-06	1.625580774
1.9	200	68.7	0.125141385	47.6	25.3336675	44	0.000167782	22	16.5211315	3	3.28E-05	88.5324972	933.794806	1.35E-14	4.09E-12	3.24E-26	46.77800945	99.99961868	-5.613594775	-7.581519645	0.551934473	5.821518204	4.10E-12	0.69882611	4.10E-06	1.558525457
2	200	69	0.124458279	50	27.7924861	46	0.000179067	22	15.7303016	3	2.99E-05	90.4148488	966.608928	1.24E-14	3.86E-12	3.11E-26	44.4150278	99.99961072	-6.146763137	-8.448899921	0.563669539	6.026089923	3.87E-12	0.684208347	3.87E-06	1.497300214
0	225	63	34.0000014	2	4.49E-11	6	4.77E-12	22	35.9999973	3	1.37E-06	10	0	1.71E-17	6.10E-14	5.57E-31	100	100	99.99998071	100.0000003	0.062342585	0	6.10E-14	3.374999825	6.10E-08	4.8333331
0.1	225	63.3	18.7000032	4.4	6.31E-09	8	5.26E-11	22	40.3999937	3	3.13E-06	16.8	0	7.02E-17	2.05E-13	4.17E-30	99.99999986	100	99.99996576	99.9999998	0.104735543	0	2.05E-13	3.241935228	2.05E-07	5.5749996
0.2	225	63.6	3.40006907	6.8	1.20E-05	10	1.32E-08	22	44.7999458	3	2.11E-05	23.599976	0	2.56E-15	1.73E-12	8.38E-28	99.99982379	99.99999987	99.99976228	100	0.147128351	0	1.73E-12	3.1785703	1.73E-06	6.019993101
0.3	225	63.9	0.217328367	9.2	1.15935518	12	6.89E-05	22	44.3002415	3	0.000322634	28.0812207	44.9174062	5.87E-13	2.82E-11	3.25E-24	87.39831326	99.9994257	81.98618199	85.63863634	0.175065589	0.280026721	2.88E-11	2.776468455	2.88E-05	5.30691978
0.4	225	64.2	0.220173327	11.6	1.76692499	14	8.89E-05	22	41.6564605	3	0.000281498	33.6660611	122.223486	4.77E-13	2.72E-11	2.85E-24	84.76788802	99.9993648	62.20398892	65.88958746	0.209882927	0.761972806	2.76E-11	2.27192478	2.76E-05	4.570016648
0.5	225	64.5	0.222255314	14	2.51399288	16	1.10E-04	22	39.152551	3	0.000246284	38.9719038	196.173898	3.96E-13	2.59E-11	2.54E-24	82.042908	99.99930947	47.645975	51.22396303	0.242960922	1.222998791	2.63E-11	1.92068457	2.63E-05	4.017386784
0.6	225	64.8	0.223694207	16.4	3.40417997	18	0.000133512	22	36.7920756	3	0.000216044	43.9915065	266.682381	3.34E-13	2.44E-11	2.29E-24	79.24280506	99.99925826	36.61404851	39.98371096	0.274254423	1.6625669	2.48E-11	1.664118191	2.48E-05	3.587599155
0.7	225	65.1	0.224597419	18.8	4.43943533	20	0.00015793	22	34.5769305	3	0.00019002	48.7209714	333.702768	2.85E-13	2.30E-11	2.09E-24	76.38598229	99.99921035	28.07350558	31.16184881	0.30373913	2.080389317	2.33E-11	1.470146681	2.33E-05	3.243795744
0.8	225	65.4	0.22506125	21.2	5.61986977	22	0.000183645	22	32.5071796	3	0.00016759	53.1600768	397.232979	2.46E-13	2.16E-11	1.92E-24	73.49118033	99.99916525	21.3560561	24.11031044	0.331413661	2.476453075	2.19E-11	1.319714716	2.19E-05	2.962521946
0.9	225	65.7	0.225171475	23.6	6.94372299	24	0.000210561	22	30.5810202	3	0.000148236	57.3123435	457.31582	2.14E-13	2.03E-11	1.78E-24	70.57744496	99.99912266	16.00936604	18.39219502	0.357299964	2.851025037	2.05E-11	1.200769179	2.05E-05	2.72814179
1	225	66	0.225003598	26	8.40746153	26	0.000238576	22	28.7948817	3	0.00013152	61.1848384	514.03663	1.88E-13	1.90E-11	1.66E-24	67.6636095	99.9990824	11.71531328	13.70155801	0.381442099	3.204637228	1.92E-11	1.10529745	1.92E-05	2.529830768
1.1	225	66.3	0.224623067	28.4	10.0059889	28	0.000267586	22	27.1436355	3	0.000117065	64.7877547	567.518236	1.66E-13	1.78E-11	1.55E-24	64.76764472	99.99904434	8.243005609	9.817314321	0.40390361	3.538055385	1.80E-11	1.027754223	1.80E-05	2.359857443
1.2	225	66.6	0.224085625	30.8	11.7329353	30	0.000297489	22	25.6208844	3	0.00010455	68.1338319	617.913987	1.47E-13	1.67E-11	1.46E-24	61.90605422	99.99900837	5.420485629	6.575468895	0.42476392	3.852235524	1.69E-11	0.96417295	1.69E-05	2.212552419
1.3	225	66.9	0.223437859	33.2	13.5809895	32	0.000328184	22	24.2192941	3	9.37E-05	71.2376928	665.3998	1.32E-13	1.57E-11	1.37E-24	59.09340512	99.99897442	3.116986096	3.851704393	0.444114192	4.148274357	1.58E-11	0.911637987	1.58E-05	2.083663936
1.4	225	67.2	0.222717945	35.6	15.5422347	34	0.000359579	22	22.9309291	3	8.43E-05	74.115171	710.166086	1.19E-13	1.47E-11	1.30E-24	56.34203736	99.99894241	1.231387698	1.550069806	0.462053135	4.427358956	1.49E-11	0.867957242	1.49E-05	1.969940894
1.5	225	67.5	0.221956551	38	17.6084592	36	0.000391587	22	21.7475626	3	7.61E-05	76.7826901	752.410292	1.07E-13	1.38E-11	1.23E-24	53.66194947	99.99891226	-0.31554675	-0.404605491	0.478683138	4.690720256	1.40E-11	0.831451448	1.40E-05	1.868854869
1.6	225	67.8	0.221177807	40.4	19.7714225	38	0.000424129	22	20.6609423	3	6.89E-05	79.2567308	792.330516	9.72E-14	1.30E-11	1.17E-24	51.0608354	99.99888387	-1.586561256	-2.07194618	0.494106947	4.939593252	1.31E-11	0.800813977	1.31E-05	1.778409907
1.7	225	68.1	0.220400289	42.8	22.0230671	40	0.000457134	22	19.6630016	3	6.26E-05	81.5534087	830.120434	8.86E-14	1.23E-11	1.12E-24	48.54423575	99.99885716	-2.631754955	-3.499739626	0.508425031	5.175185369	1.24E-11	0.775014777	1.24E-05	1.697009387
1.8	225	68.4	0.219637964	45.2	24.355674	42	0.000490539	22	18.7460146	3	5.71E-05	83.6881614	865.965553	8.11E-14	1.16E-11	1.07E-24	46.11576549	99.99883205	-3.491400644	-4.726626252	0.521733631	5.398653107	1.17E-11	0.753232766	1.17E-05	1.623360913
1.9	225	68.7	0.218901039	47.6	26.7619687	44	0.000524289	22	17.902702	3	5.23E-05	85.6755382	900.040687	7.45E-14	1.09E-11	1.03E-24	43.77737668	99.99880843	-4.19805123	-5.78408843	0.534123452	5.611086301	1.10E-11	0.73480721	1.10E-05	1.556407158
2	225	69	0.218196717	50	29.2351832	46	0.000558336	22	17.126292	3	4.80E-05	87.5290753	932.508463	6.87E-14	1.03E-11	9.87E-25	41.5296336	99.99878623	-4.778145098	-6.697951071	0.545678881	5.813498809	1.04E-11	0.719201974	1.04E-05	1.495274742
0	250	63	34.000003	2	1.46E-09	6	5.76E-11	22	35.999994	3	3.00E-06	10	0	1.89E-16	2.34E-13	4.98E-29	99.99999993	100	99.99995714	100.0000001	0.062342585	0	2.35E-13	3.374999626	2.35E-07	4.833332833
0.1	250	63.3	18.7000071	4.4	4.90E-08	8	6.40E-10	22	40.3999862	3	6.86E-06	16.7999999	0	7.76E-16	7.89E-13	3.74E-28	99.99999889	99.99999999	99.999925	99.99999985	0.104735542	0	7.90E-13	3.241934928	7.90E-07	5.574999113
0.2	250	63.6	3.40042237	6.8	9.39E-05	10	1.62E-07	22	44.7998134	3	4.63E-05	23.599812	0	2.84E-14	6.64E-12	7.54E-26	99.99861913	99.99999838	99.99918158	100.0000001	0.147127328	0	6.67E-12	3.178569673	6.67E-06	6.01995786
0.3	250	63.9	0.348991706	9.2	1.34268507	12	0.00020263	22	44.4176259	3	0.000443085	27.7144272	41.3010273	2.55E-12	6.70E-11	7.13E-23	85.40559707	99.99831142	82.41774228	86.70107458	0.172778903	0.25748128	6.96E-11	2.804722687	6.96E-05	5.296006785
0.4	250	64.2	0.354018139	11.6	2.03209909	14	0.000260597	22	41.8546387	3	0.000387734	33.1355412	116.653548	2.08E-12	6.45E-11	6.27E-23	82.4819044	99.99813859	62.83113513	67.15165373	0.206575529	0.727248373	6.65E-11	2.303076601	6.65E-05	4.560512165
0.5	250	64.5	0.357900111	14	2.87032066	16	0.00032263	22	39.4410212	3	0.0003405	38.259036	188.424419	1.73E-12	6.13E-11	5.60E-23	79.49770957	99.99798356	48.44728111	52.64629759	0.23851672	1.174686535	6.30E-11	1.954061098	6.30E-05	4.008962081
0.6	250	64.8	0.360826009	16.4	3.85777047	18	0.00038846	22	37.1771016	3	0.000300034	43.0840706	256.604678	1.46E-12	5.80E-11	5.07E-23	76.47700933	99.99784189	37.56708317	41.53417121	0.268597233	1.599739894	5.94E-11	1.699208124	5.94E-05	3.580031372
0.7	250	65.1	0.3629605	18.8	4.99316087	20	0.000457805	22	35.0615116	3	0.000265261	47.6132204	321.226258	1.25E-12	5.46E-11	4.64E-23	73.44063367	99.99771097	29.15515982	32.81304466	0.296833124	2.002607528	5.59E-11	1.506526235	5.59E-05	3.236926069
0.8	250	65.4	0.364447387	21.2	6.27353042	22	5.30E-04	22	33.091219	3	0.000235305	51.8524088	382.361172	1.09E-12	5.13E-11	4.28E-23	70.40787538	99.99758918	22.54312805	25.83831782	0.32326132	2.383738386	5.24E-11	1.357015803	5.24E-05	2.956232752
0.9	250	65.7	0.365411496	23.6	7.69438959	24	6.06E-04	22	31.2616726	3	0.000209442	55.8106149	440.118028	9.51E-13	4.82E-11	3.97E-23	67.39665428	99.99747543	17.27923993	20.17592028	0.3479378	2.743809556	4.92E-11	1.238666145	4.92E-05	2.722343248
1	250	66	0.36596016	26	9.24995097	26	0.00068407	22	29.5670323	3	0.000187065	59.499414	494.636503	8.38E-13	4.52E-11	3.71E-23	64.4232655	99.99736896	13.04660741	15.52243887	0.370934727	3.083691822	4.61E-11	1.143502152	4.61E-05	2.524452567
1.1	250	66.3	0.366184605	28.4	10.9334114	28	0.000764625	22	28.0004499	3	0.000167664	62.9324125	546.080579	7.44E-13	4.25E-11	3.47E-23	61.50207254	99.9972692	9.616105609	11.65917211	0.392336927	3.40440749	4.32E-11	1.066014482	4.32E-05	2.354843427
1.2	250	66.6	0.366161384	30.8	12.7372536	30	0.000847299	22	26.5543703	3	0.000150805	66.1246455	594.631305	6.65E-13	3.99E-11	3.27E-23	58.64528052	99.99717567	6.817919611	8.424409398	0.412238133	3.707085266	4.06E-11	1.002271927	4.06E-05	2.207856978
1.3	250	66.9	0.365953894	33.2	14.6535378	32	0.000931849	22	25.2208226	3	0.000136119	69.0919925	640.479794	5.97E-13	3.75E-11	3.09E-23	55.86283795	99.99708797	4.523627247	5.696008308	0.430737341	3.992916598	3.81E-11	0.949393222	3.81E-05	2.079249489
1.4	250	67.2	0.365613941	35.6	16.6741639	34	0.001018052	22	23.9916811	3	0.000123293	71.850654	683.820946	5.39E-13	3.53E-11	2.93E-23	53.16246096	99.99700573	2.63449881	3.380051905	0.44793555	4.263116543	3.58E-11	0.905218983	3.58E-05	1.965776098
1.5	250	67.5	0.365183308	38	18.7910901	36	0.001105702	22	22.8588832	3	0.000112061	74.4167141	724.848198	4.90E-13	3.32E-11	2.79E-23	50.54976289	99.9969286	1.073604	1.403230121	0.463933032	4.518891038	3.37E-11	0.868100217	3.37E-05	1.864913298
1.6	250	67.8	0.364695253	40.4	20.9965037	38	0.001194619	22	21.8146001	3	0.000102197	76.8057979	763.749428	4.47E-13	3.13E-11	2.66E-23	48.02845619	99.99685627	-0.219668128	-0.292419191	0.478827198	4.761411361	3.18E-11	0.836757535	3.18E-05	1.774669074
1.7	250	68.1	0.364175904	42.8	23.2829462	40	0.00128464	22	20.8513603	3	9.35E-05	79.0328229	800.703968	4.09E-13	2.96E-11	2.55E-23	45.60059299	99.9967884	-1.293513176	-1.753231311	0.492711048	4.991795516	3.00E-11	0.810184779	3.00E-05	1.693449989
1.8	250	68.4	0.363645499	45.2	25.6433953	42	0.001375622	22	19.9621316	3	8.58E-05	81.1118337	835.880631	3.76E-13	2.79E-11	2.44E-23	43.26682456	99.99672471	-2.186554077	-3.016603757	0.505672138	5.211095927	2.83E-11	0.78758134	2.83E-05	1.619966261
1.9	250	68.7	0.363119484	47.6	28.071313	44	0.001467441	22	19.1403684	3	7.90E-05	83.0559066	869.43657	3.47E-13	2.64E-11	2.34E-23	41.02665336	99.99666491	-2.92995041	-4.112976355	0.517791991	5.420292324	2.68E-11	0.768303632	2.68E-05	1.55316272
2	250	69	0.362609444	50	30.5606657	46	0.001559986	22	18.3800315	3	7.30E-05	84.8771086	901.516796	3.21E-13	2.51E-11	2.25E-23	38.8786686	99.99660873	-3.548988725	-5.06731338	0.529145836	5.620288746	2.54E-11	0.751829609	2.54E-05	1.49216779
0	275	63	34.0000062	2	9.48E-09	6	5.59E-10	22	35.9999877	3	6.15E-06	9.99999998	0	1.69E-15	7.99E-13	2.99E-27	99.99999953	99.99999999	99.99991214	100.0000001	0.062342585	0	8.00E-13	3.37499923	8.00E-07	4.8333323
0.1	275	63.3	18.7000154	4.4	3.18E-07	8	6.24E-09	22	40.3999716	3	1.41E-05	16.7999994	0	6.94E-15	2.69E-12	2.25E-26	99.99999276	99.99999992	99.99984565	100.0000002	0.104735539	0	2.70E-12	3.241934352	2.70E-06	5.574998079
0.2	275	63.6	3.40255527	6.8	0.000613931	10	1.58E-06	22	44.7991949	3	9.48E-05	23.5987706	0	2.54E-13	2.26E-11	4.54E-24	99.99097161	99.99998417	99.99646886	100	0.147120836	0	2.29E-11	3.178572328	2.29E-05	6.019745426
0.3	275	63.9	0.538365426	9.2	1.52514412	12	0.000538252	22	44.505344	3	0.000591032	27.3491735	38.0483444	9.66E-12	1.47E-10	1.18E-21	83.42234652	99.99551456	82.74023529	87.66106479	0.170501817	0.237203214	1.56E-10	2.830429992	0.000156356	5.280373062
0.4	275	64.2	0.546747129	11.6	2.29282385	14	0.000689985	22	42.0190173	3	0.000518641	32.6136623	111.539329	7.90E-12	1.41E-10	1.04E-21	80.23427716	99.99507153	63.35132057	68.31158731	0.203322001	0.69536501	1.49E-10	2.331800527	0.000148853	4.546885011
0.5	275	64.5	0.553471384	14	3.21659084	16	0.000851392	22	39.6895953	3	0.00045703	37.5659669	181.270593	6.60E-12	1.34E-10	9.34E-22	77.02435114	99.9946788	49.13776472	53.96189239	0.234195948	1.130087735	1.41E-10	1.984990378	0.000140615	3.99687072
0.6	275	64.8	0.558819218	16.4	4.29373074	18	0.001021675	22	37.5142254	3	0.000404346	42.2115168	247.309054	5.61E-12	1.27E-10	8.48E-22	73.818715	99.99432403	38.40154802	42.97040994	0.263157507	1.541788571	1.32E-10	1.73175495	0.00013228	3.569157072
0.7	275	65.1	0.563031133	18.8	5.52001821	20	0.001200049	22	35.488564	3	0.00035912	46.5587635	309.757678	4.83E-12	1.19E-10	7.77E-22	70.63820101	99.99399976	30.10840179	34.3412144	0.290259367	1.931109436	1.24E-10	1.540230273	0.000124168	3.227042074
0.8	275	65.4	0.566312758	21.2	6.88989674	22	0.001385749	22	33.606953	3	0.000320164	50.6188207	368.751202	4.20E-12	1.12E-10	7.18E-22	67.50048708	99.99370114	23.59136789	27.43436661	0.315570813	2.298890314	1.16E-10	1.391500098	0.000116438	2.947171422
0.9	275	65.7	0.568839116	23.6	8.39672539	24	0.001578041	22	31.8626651	3	0.000286505	54.4049712	424.450224	3.68E-12	1.05E-10	6.68E-22	64.42065513	99.99342483	18.40049459	21.81951315	0.339174654	2.646132416	1.09E-10	1.273615446	0.000109165	2.713976819
1	275	66	0.570758171	26	10.0330586	26	0.001776229	22	30.2481816	3	0.000257334	57.9321065	477.034507	3.26E-12	9.91E-11	6.25E-22	61.41131308	99.99316835	14.22100276	17.1963759	0.361163727	2.973956429	1.02E-10	1.178651394	0.000102375	2.516681232
1.1	275	66.3	0.572194023	28.4	11.7909292	28	0.001979662	22	28.7554741	3	0.00023198	61.2161618	526.696199	2.91E-12	9.32E-11	5.87E-22	58.48264366	99.99292978	10.82608029	13.34899099	0.381637377	3.283560254	9.61E-11	1.101141857	9.61E-05	2.347587622
1.2	275	66.6	0.573249872	30.8	13.6621117	30	2.19E-03	22	27.3762658	3	0.000209876	64.2735888	573.633529	2.61E-12	8.76E-11	5.54E-22	55.64249448	99.99270752	8.048302096	10.11807168	0.400698167	3.576179703	9.02E-11	1.037193916	9.02E-05	2.201052182
1.3	275	66.9	0.574010818	33.2	15.6383499	32	2.40E-03	22	26.1022586	3	0.000190548	67.1209003	618.045349	2.35E-12	8.25E-11	5.25E-22	52.89653645	99.99250024	5.761599157	7.383625095	0.418449043	3.853054469	8.48E-11	0.983960389	8.48E-05	2.07284262
1.4	275	67.2	0.574546453	35.6	17.7115422	34	0.002615714	22	24.9253165	3	0.000173596	69.7742998	660.126703	2.13E-12	7.77E-11	4.99E-22	50.24847697	99.99230672	3.86946627	5.053626138	0.434991021	4.115400507	7.98E-11	0.939312032	7.98E-05	1.95972293
1.5	275	67.5	0.574913239	38	19.8738826	36	0.002834672	22	23.8376053	3	0.00015868	72.2494001	700.06546	1.94E-12	7.33E-11	4.76E-22	47.70030895	99.99212591	2.297006625	3.05641162	0.450421436	4.364389043	7.53E-11	0.901626193	7.53E-05	1.859176581
1.6	275	67.8	0.575156648	40.4	22.1179593	38	0.00305641	22	22.8316909	3	0.000145514	74.5610249	738.039944	1.78E-12	6.92E-11	4.54E-22	45.25257599	99.99195682	0.985415758	1.335434089	0.464832703	4.601131792	7.10E-11	0.869646161	7.10E-05	1.769217126
1.7	275	68.1	0.575313027	42.8	24.4368186	40	0.003280583	22	21.9006016	3	0.000133857	76.7230822	774.217428	1.63E-12	6.55E-11	4.35E-22	42.90462944	99.99179854	-0.111935135	-0.154442148	0.478311527	4.826671579	6.71E-11	0.842385009	6.71E-05	1.688255636
1.8	275	68.4	0.575411229	45.2	26.8239977	42	0.003506888	22	21.0378602	3	0.000123503	78.7484978	808.753337	1.51E-12	6.20E-11	4.18E-22	40.65487235	99.99165027	-1.032338841	-1.449611582	0.490938492	5.041977363	6.35E-11	0.819058184	6.35E-05	1.61500601
1.9	275	68.7	0.575473987	47.6	29.2735358	44	0.003735063	22	20.2374949	3	0.000114278	80.6491933	841.791003	1.39E-12	5.87E-11	4.02E-22	38.50097521	99.99151122	-1.805845389	-2.579684709	0.502787919	5.247942713	6.01E-11	0.79903532	6.01E-05	1.548416124
2	275	69	0.575519076	50	31.7799678	46	0.003964876	22	19.4940317	3	0.000106033	82.4360995	873.461823	1.29E-12	5.58E-11	3.87E-22	36.4400644	99.9913807	-2.456831667	-3.568949336	0.513927954	5.445386792	5.70E-11	0.781805097	5.70E-05	1.487616938
0	300	63	34.0000121	2	5.25E-08	6	4.48E-09	22	35.9999762	3	1.19E-05	9.99999989	0	1.25E-14	2.45E-12	1.27E-25	99.99999738	99.99999993	99.99983	100.0000001	0.062342584	0	2.46E-12	3.374998518	2.46E-06	4.83333132
0.1	300	63.3	18.7000344	4.4	1.77E-06	8	5.03E-08	22	40.3999439	3	2.71E-05	16.7999964	0	5.16E-14	8.25E-12	9.58E-25	99.9999597	99.99999937	99.99969511	100.0000001	0.10473552	0	8.30E-12	3.241933329	8.30E-06	5.574995735
0.2	300	63.6	3.41380719	6.8	0.003396661	10	1.27E-05	22	44.7962257	3	0.000182476	23.593194	0	1.88E-12	6.92E-11	1.92E-22	99.9500491	99.99987313	99.98344605	100	0.14708607	0	7.10E-11	3.17859681	7.10E-05	6.018626917
0.3	300	63.9	0.801813406	9.2	1.70487182	12	0.001309507	22	44.5534675	3	0.000768246	26.9889468	35.298103	3.26E-11	2.99E-10	1.54E-20	81.46878457	99.98908745	82.91715993	88.47174741	0.168256071	0.220057499	3.31E-10	2.85234306	0.000331429	5.258756081
0.4	300	64.2	0.815114264	11.6	2.54679441	14	0.001673433	22	42.1390601	3	0.000675886	32.1047377	107.031465	2.67E-11	2.87E-10	1.36E-20	78.04487578	99.98804691	63.73120285	69.32507762	0.200149234	0.66726182	3.14E-10	2.356966113	0.000313693	4.528033078
0.5	300	64.5	0.826085696	14	3.55038009	16	0.00205847	22	39.8874703	3	0.000597456	36.8971813	174.866902	2.24E-11	2.73E-10	1.22E-20	74.64014221	99.98713456	49.6874175	55.12934795	0.230026566	1.09016547	2.95E-10	2.012446195	0.000295143	3.980131705
0.6	300	64.8	0.835129578	16.4	4.7099704	18	0.00246259	22	37.7928411	3	0.000530492	41.3775966	238.942808	1.91E-11	2.58E-10	1.11E-20	71.28066829	99.98631895	39.09119084	44.25437752	0.257958633	1.489631231	2.77E-10	1.760832769	0.00027687	3.554090149
0.7	300	65.1	0.842583814	18.8	6.01875491	20	0.002883872	22	35.8481953	3	0.000473047	45.5596063	299.424858	1.65E-11	2.43E-10	1.02E-20	67.98534622	99.98558064	30.91115022	35.71201241	0.284030363	1.866691965	2.59E-10	1.570431504	0.000259394	3.213334152
0.8	300	65.4	0.84873252	21.2	7.469031	22	0.003320519	22	34.0456896	3	0.000423562	49.4586174	356.499832	1.44E-11	2.29E-10	9.44E-21	64.7687217	99.98490673	24.48310894	28.86799181	0.308337806	2.222512107	2.43E-10	1.422436142	0.000242946	2.934591448
0.9	300	65.7	0.853813976	23.6	9.05248393	24	0.003770858	22	32.3768912	3	0.000380769	53.0912612	410.368936	1.27E-11	2.15E-10	8.79E-21	61.64201725	99.98428809	19.35987164	23.29635409	0.330984646	2.558346026	2.28E-10	1.304976195	0.000227611	2.702349008
1	300	66	0.858027225	26	10.7604581	26	0.004233353	22	30.8330457	3	0.000343624	56.4748504	461.241324	1.13E-11	2.02E-10	8.24E-21	58.61362269	99.98371787	15.22938914	18.70036312	0.352078816	2.875497643	2.13E-10	1.210186916	0.000213394	2.5058685
1.1	300	66.3	0.861537756	28.4	12.5841996	28	0.004706606	22	29.4053171	3	0.000311266	59.6268942	509.328306	1.01E-11	1.90E-10	7.76E-21	55.68943803	99.98319069	11.86749535	14.86698863	0.371729472	3.17528432	2.00E-10	1.132650604	0.000200257	2.337480852
1.2	300	66.6	0.8644825	30.8	14.5150591	30	0.005189355	22	28.084988	3	0.000282979	62.5646924	554.838506	9.06E-12	1.79E-10	7.34E-21	52.87318474	99.98270215	9.109263473	11.63940856	0.390044465	3.459006671	1.88E-10	1.068514306	0.000188143	2.19156301
1.3	300	66.9	0.86697423	33.2	16.5446506	32	0.005680473	22	26.8636164	3	0.000258163	65.3050183	597.974074	8.20E-12	1.69E-10	6.96E-21	50.16671506	99.98224852	6.83092191	8.899710551	0.407128365	3.727924952	1.77E-10	1.014964284	0.000176982	2.063898428
1.4	300	67.2	0.86910542	35.6	18.6649672	34	0.006178955	22	25.7331495	3	0.000236319	67.8638865	638.927927	7.46E-12	1.59E-10	6.63E-21	47.57031685	99.9818266	4.938028439	6.557624547	0.423081011	3.983241858	1.67E-10	0.969899341	0.000166703	1.951263275
1.5	300	67.5	0.870951607	38	20.868459	36	0.006683916	22	24.6859996	3	0.000217024	70.2563981	677.881903	6.82E-12	1.50E-10	6.33E-21	45.08300263	99.98143357	3.3574995	4.542961203	0.437996547	4.226091014	1.57E-10	0.931720293	0.000157234	1.851150592
1.6	300	67.8	0.872574274	40.4	23.1480777	38	7.19E-03	22	23.7150879	3	0.000199923	72.49665	715.0057	6.26E-12	1.42E-10	6.05E-21	42.70277797	99.98106691	2.032094668	2.800402844	0.451962856	4.457530361	1.49E-10	0.89918994	0.000148506	1.761581567
1.7	300	68.1	0.874023317	42.8	25.4972966	40	7.71E-03	22	22.8138629	3	0.000184718	74.5976966	750.456418	5.77E-12	1.35E-10	5.81E-21	40.4268771	99.98072439	0.916512275	1.285832591	0.465061324	4.678539301	1.40E-10	0.871337451	0.000140456	1.680973435
1.8	300	68.4	0.875339107	45.2	27.9101101	42	0.008230331	22	21.976299	3	0.000171153	76.5715494	784.378574	5.33E-12	1.28E-10	5.58E-21	38.25196881	99.98040397	-0.025430258	-0.036305946	0.477366832	4.89001879	1.33E-10	0.847391442	0.000133023	1.608045134
1.9	300	68.7	0.87655423	47.6	30.3810201	44	0.008754307	22	21.1968816	3	0.000159014	78.4292054	816.904453	4.95E-12	1.21E-10	5.37E-21	36.17432752	99.98010385	-0.822867213	-1.194940492	0.48894794	5.092793528	1.26E-10	0.826732223	0.000126153	1.541748698
2	300	69	0.877694917	50	32.9050121	46	0.009281716	22	20.4705833	3	0.000148117	80.180694	848.154682	4.60E-12	1.15E-10	5.18E-21	34.1899758	99.97982236	-1.499428137	-2.213805637	0.499867173	5.287615533	1.20E-10	0.808857034	0.000119794	1.481218551
0	325	63	34.0000229	2	2.54E-07	6	3.04E-08	22	35.9999562	3	2.18E-05	9.99999946	0	7.91E-14	6.86E-12	3.99E-24	99.99998731	99.99999949	99.99968714	100.0000003	0.062342582	0	6.94E-12	3.374997289	6.94E-06	4.833329541
0.1	325	63.3	18.7000853	4.4	8.62E-06	8	3.42E-07	22	40.3998915	3	4.98E-05	16.7999824	0	3.26E-13	2.31E-11	3.01E-23	99.99980403	99.99999572	99.99941033	100.0000001	0.104735433	0	2.34E-11	3.241931644	2.34E-05	5.574989576
0.2	325	63.6	3.4632161	6.8	0.01565936	10	8.30E-05	22	44.7835983	3	0.000329647	23.5685983	0	1.15E-11	1.90E-10	5.79E-21	99.76971529	99.99917003	99.92806272	99.99999979	0.146932734	0	2.02E-10	3.178719273	0.00020203	6.013728302
0.3	325	63.9	1.15773986	9.2	1.88064504	12	0.002951269	22	44.5517872	3	0.000975657	26.6357586	33.1823703	9.92E-11	5.72E-10	1.62E-19	79.55820609	99.97540609	82.91098235	89.08660896	0.166054204	0.206867474	6.71E-10	2.86921448	0.000670762	5.229807893
0.4	325	64.2	1.17795638	11.6	2.79267433	14	0.003760316	22	42.2042857	3	0.00086037	31.610891	103.265279	8.16E-11	5.49E-10	1.43E-19	75.92522129	99.9731406	63.93761297	70.14927679	0.197070466	0.643782443	6.30E-10	2.37746673	0.000630195	4.502783965
0.5	325	64.5	1.19498362	14	3.87055865	16	0.004612125	22	40.0242289	3	0.000762659	36.2542705	169.343989	6.86E-11	5.21E-10	1.29E-19	72.3531525	99.97117422	50.0673025	56.1095115	0.226018494	1.055734202	5.90E-10	2.035442015	0.000589864	3.957704363
0.6	325	64.8	1.2093766	16.4	5.1059477	18	0.005502098	22	38.0029914	3	0.000679333	40.5826024	231.622527	5.86E-11	4.93E-10	1.17E-19	68.86617256	99.96943279	39.61136485	45.35070858	0.253002434	1.443994707	5.51E-10	1.785563667	0.000551295	3.533892623
0.7	325	65.1	1.22159524	18.8	6.48979781	20	0.006426016	22	36.1313013	3	0.000607889	44.6139783	290.320992	5.07E-11	4.64E-10	1.08E-19	65.47979888	99.96786992	31.54308326	36.89388165	0.278135073	1.809936111	5.15E-10	1.596352151	0.00051512	3.194946777
0.8	325	65.4	1.23202127	21.2	8.01265137	22	0.007380038	22	34.3995112	3	0.000546331	48.3673172	345.668949	4.44E-11	4.37E-10	1.00E-19	62.20447467	99.96645437	25.20225854	30.11133966	0.301534358	2.154989583	4.82E-10	1.449138022	0.000481545	2.917705068
0.9	325	65.7	1.24097134	23.6	9.66489878	24	0.00836069	22	32.7978538	3	0.000493051	51.8618417	397.899213	3.92E-11	4.11E-10	9.34E-20	59.04703907	99.96516379	20.14524963	24.58205656	0.323320127	2.48060655	4.51E-10	1.332145255	0.000450565	2.686728815
1	325	66	1.24870776	26	11.4370044	26	0.009364851	22	31.3166628	3	0.000446737	55.1166263	447.242489	3.50E-11	3.87E-10	8.77E-20	56.01152154	99.96398134	16.06321172	20.01313638	0.343611296	2.788225287	4.22E-10	1.23757838	0.000422071	2.491331661
1.1	325	66.3	1.25544745	28.4	13.3196879	28	0.010389736	22	29.9465496	3	0.000406313	58.1502343	493.923069	3.14E-11	3.65E-10	8.27E-20	53.09969049	99.9628938	12.73485513	16.19460724	0.362523592	3.07924409	3.96E-10	1.160072684	0.000395905	2.323882038
1.2	325	66.6	1.26136946	30.8	15.30406	30	0.011432874	22	28.6785354	3	0.00037089	60.980447	538.155616	2.83E-11	3.44E-10	7.83E-20	50.31149351	99.96189042	9.997807485	12.97211918	0.38016787	3.355001222	3.72E-10	1.095816877	0.000371889	2.178784677
1.3	325	66.9	1.26662134	33.2	17.3817155	32	0.012492084	22	27.5041413	3	0.000339729	63.6240768	580.142969	2.57E-11	3.24E-10	7.44E-20	47.64543524	99.96096224	7.730535534	10.22977371	0.396648941	3.616761234	3.50E-10	1.042030508	0.000349847	2.051844077
1.4	325	67.2	1.27132453	35.6	19.5447902	34	0.013565445	22	26.4154423	3	0.000312216	66.096854	620.074811	2.34E-11	3.06E-10	7.09E-20	45.09890393	99.96010163	5.840532143	7.878947075	0.412064874	3.865706659	3.30E-10	0.996639225	0.000329604	1.93985266
1.5	325	67.5	1.27557892	38	21.785988	36	0.014651276	22	25.4050924	3	0.000287836	68.4133727	658.127042	2.15E-11	2.90E-10	6.78E-20	42.66845263	99.95930201	4.2563655	5.850796364	0.42650665	4.102934104	3.11E-10	0.958065547	0.000310997	1.840316224
1.6	325	67.8	1.27946657	40.4	24.0985852	38	0.015748104	22	24.4663267	3	0.000266155	70.5870814	694.461698	1.98E-11	2.74E-10	6.49E-20	40.35003663	99.95855762	2.922188033	4.0911026	0.440058112	4.329453742	2.94E-10	0.925089838	0.000293875	1.75126612
1.7	325	68.1	1.28305491	42.8	26.4764186	40	0.016854642	22	23.5929483	3	0.000246809	72.630308	729.227263	1.82E-11	2.60E-10	6.23E-20	38.13920888	99.9578634	1.793860698	2.556643565	0.452796115	4.546191261	2.78E-10	0.896755443	0.0002781	1.671127784
1.8	325	68.4	1.28639935	45.2	28.9138619	42	0.017969765	22	22.7793028	3	0.00022949	74.5543064	762.559251	1.69E-11	2.47E-10	6.00E-20	36.03127898	99.95721484	0.836161803	1.212588418	0.464790818	4.75399149	2.64E-10	0.872302391	0.000263547	1.598626848
1.9	325	68.7	1.28954544	47.6	31.4057942	44	0.019092494	22	22.0202468	3	0.000213935	76.369319	794.580961	1.57E-11	2.34E-10	5.78E-20	34.02144076	99.95660797	0.020744672	0.03059599	0.476106076	4.953623108	2.50E-10	0.851120105	0.000250103	1.532720864
2	325	69	1.29253061	50	33.9475661	46	2.02E-02	22	21.3111119	3	0.000199923	78.0846458	825.404329	1.47E-11	2.23E-10	5.58E-20	32.1048678	99.95603919	-0.67538049	-1.012597017	0.486799867	5.145783952	2.38E-10	0.8327131	0.000237664	1.472548853
0	350	63	34.000043	2	1.09E-06	6	1.77E-07	22	35.9999225	3	3.81E-05	9.99999764	0	4.33E-13	1.77E-11	9.56E-23	99.99994554	99.99999704	99.99944643	100.0000003	0.06234257	0	1.81E-11	3.374995296	1.81E-05	4.83332631
0.1	350	63.3	18.7002419	4.4	3.72E-05	8	2.01E-06	22	40.3997865	3	8.72E-05	16.7999236	0	1.78E-12	5.96E-11	7.23E-22	99.99915492	99.99997493	99.99883967	100.0000001	0.104735066	0	6.14E-11	3.24192922	6.14E-05	5.57497116
0.2	350	63.6	3.62642746	6.8	0.056150748	10	0.000424686	22	44.7423238	3	0.000550363	23.4872738	0	5.76E-11	4.67E-10	1.21E-19	99.17425371	99.99575314	99.74703421	99.99999982	0.146425736	0	5.25E-10	3.179141942	0.000524629	5.997611964
0.3	350	63.9	1.62632517	9.2	2.05175398	12	0.006220582	22	44.4898818	3	0.001213174	26.2902714	31.8257519	2.75E-10	1.03E-09	1.41E-18	77.6983263	99.94816181	82.68338897	89.4599859	0.163900348	0.198409964	1.31E-09	2.8798117	0.001309124	5.192164426
0.4	350	64.2	1.65590846	11.6	3.0298591	14	0.007903725	22	42.2042486	3	0.001072055	31.132378	100.362046	2.27E-10	9.92E-10	1.25E-18	73.880525	99.94354482	63.93749557	70.74293685	0.194087292	0.625682938	1.22E-09	2.392225125	0.001219047	4.469958633
0.5	350	64.5	1.68122579	14	4.17691174	16	0.009668059	22	40.0897038	3	0.000952651	35.6365083	164.812671	1.91E-10	9.42E-10	1.12E-18	70.16491614	99.93957463	50.24917722	56.86526988	0.222167205	1.027484795	1.13E-09	2.053028446	0.00113381	3.928547227
0.6	350	64.8	1.7030215	16.4	5.48214057	18	0.011504062	22	38.1351054	3	0.000850926	39.8242147	225.441041	1.64E-10	8.91E-10	1.03E-18	66.5723136	99.93608855	39.9383797	46.22622996	0.248274449	1.405457725	1.05E-09	1.805108891	0.001054752	3.507629471
0.7	350	65.1	1.72190527	18.8	6.93459181	20	0.013403228	22	36.3291951	3	0.000763738	43.717413	282.514121	1.42E-10	8.40E-10	9.45E-19	63.11387335	99.93298386	31.98481049	37.85736945	0.272545653	1.761266059	9.82E-10	1.617250989	0.000982137	3.171029838
0.8	350	65.4	1.73837798	21.2	8.5233791	22	0.015357988	22	34.6608361	3	0.000688596	47.3378837	336.296583	1.25E-10	7.91E-10	8.77E-19	59.7953816	99.93019096	25.73340671	31.13839568	0.295116604	2.09655983	9.16E-10	1.470950474	0.000915758	2.895731574
0.9	350	65.7	1.75285186	23.6	10.2378919	24	0.017361637	22	33.1192115	3	0.000623506	50.7068544	387.04592	1.11E-10	7.45E-10	8.20E-19	56.61910212	99.92765985	20.74479757	25.65370042	0.316119638	2.412944316	8.55E-10	1.354542334	0.000855206	2.666393379
1	350	66	1.76566645	26	12.0679553	26	0.01940826	22	31.6939758	3	0.000566854	53.844681	435.008714	9.88E-11	7.01E-10	7.71E-19	53.58478731	99.92535285	16.71375138	21.11448161	0.33568166	2.711956772	8.00E-10	1.26030985	0.000800003	2.472396864
1.1	350	66.3	1.77710167	28.4	14.0039415	28	0.021492659	22	30.3753609	3	0.000517323	56.7706242	480.418021	8.89E-11	6.61E-10	7.28E-19	50.69034683	99.9232405	13.42205272	17.31393325	0.353922746	2.99505013	7.50E-10	1.182946393	0.000749663	2.306159422
1.2	350	66.6	1.78738838	30.8	16.0368398	30	0.023610282	22	29.1542399	3	0.000473831	59.50271	523.491775	8.04E-11	6.23E-10	6.90E-19	47.93233831	99.92129906	10.70993997	14.10019114	0.370955275	3.263583047	7.04E-10	1.118684732	0.000703716	2.162121998
1.3	350	66.9	1.79671718	33.2	18.1582906	32	0.02575715	22	28.0221573	3	0.000435485	62.0576616	564.432009	7.32E-11	5.89E-10	6.57E-19	45.30635361	99.91950891	8.458086096	11.35932862	0.386883504	3.518815048	6.62E-10	1.064778464	0.000661728	2.036116481
1.4	350	67.2	1.80524557	35.6	20.3605931	34	0.027929789	22	26.9713328	3	0.000401541	64.4508839	603.424725	6.69E-11	5.56E-10	6.27E-19	42.80732275	99.91785356	6.575837037	9.00429652	0.401803471	3.761905719	6.23E-10	1.019179884	0.000623304	1.924956413
1.5	350	67.5	1.81310389	38	22.6366924	36	0.030125173	22	25.9946459	3	0.000371381	66.6964899	640.640239	6.14E-11	5.27E-10	6.00E-19	40.42975684	99.91631896	4.993307375	6.967514244	0.415803159	3.993916854	5.88E-10	0.980332528	0.000588084	1.826164156
1.6	350	67.8	1.82040012	40.4	24.9801529	38	0.032340665	22	25.0856064	3	0.000344486	68.8073533	676.233844	5.66E-11	4.99E-10	5.75E-19	38.16793837	99.91489299	3.655931754	5.195776659	0.428962827	4.215816588	5.56E-10	0.94703342	0.000555748	1.737784236
1.7	350	68.1	1.82722392	42.8	27.3851231	40	0.034573966	22	24.2383174	3	0.000320418	70.7951798	710.34669	5.24E-11	4.74E-10	5.53E-19	36.01606752	99.91356508	2.520627703	3.646675989	0.441355451	4.428484888	5.26E-10	0.918339129	0.000526008	1.658252711
1.8	350	68.4	1.83364986	45.2	29.8462946	42	0.036823073	22	23.447433	3	0.000298809	72.6705875	743.106776	4.87E-11	4.50E-10	5.32E-19	33.96837478	99.91232602	1.5530397	2.286035902	0.453047228	4.632719733	4.99E-10	0.893500181	0.000498609	1.586303874
1.9	350	68.7	1.83974006	47.6	32.3588605	44	0.039086237	22	22.7081145	3	0.000279344	74.4431927	774.629987	4.53E-11	4.28E-10	5.14E-19	32.01920063	99.91116764	0.725527152	1.086040289	0.464098107	4.829243579	4.73E-10	0.871914361	0.000473323	1.520902416
2	350	69	1.84554644	50	34.9184714	46	0.04136193	22	22.0159864	3	0.000261759	76.1216951	805.021139	4.23E-11	4.08E-10	4.96E-19	30.1630572	99.91008276	0.015672941	0.023846189	0.474562325	5.018709876	4.50E-10	0.853092772	0.000449946	1.46119329
0	375	63	34.0000837	2	4.21E-06	6	9.10E-07	22	35.9998667	3	6.41E-05	9.99999068	0	2.08E-12	4.25E-11	1.81E-21	99.99978973	99.99998484	99.99904786	100.0000002	0.062342527	0	4.46E-11	3.374992221	4.46E-05	4.833320116
0.1	375	63.3	18.700754	4.4	0.000144125	8	1.03E-05	22	40.3995525	3	0.000146542	16.7997014	0	8.61E-12	1.43E-10	1.37E-20	99.99672442	99.99987112	99.99756793	100.0000001	0.104733681	0	1.52E-10	3.241926677	0.000151755	5.574912935
0.2	375	63.6	3.99325982	6.8	0.146881208	10	0.001632628	22	44.6498121	3	0.000836974	23.3046049	0	2.28E-10	1.01E-09	1.72E-18	97.83998224	99.98367372	99.34128114	99.99999949	0.145286931	0	1.24E-09	3.180113827	0.00123534	5.961647333
0.3	375	63.9	2.22918053	9.2	2.21786447	12	1.24E-02	22	44.3572355	3	0.001479521	25.9519094	31.3436564	7.04E-10	1.78E-09	1.03E-17	75.8927775	99.89698799	82.19571875	89.54780759	0.161790912	0.195404456	2.48E-09	2.882938072	0.00248265	5.144534444
0.4	375	64.2	2.27103134	11.6	3.25824321	14	1.57E-02	22	42.128595	3	0.001309812	30.6678486	98.4286683	5.82E-10	1.71E-09	9.19E-18	71.91169647	99.8881089	63.69808544	71.06683357	0.191191296	0.613629762	2.29E-09	2.400205633	0.002288591	4.428452806
0.5	375	64.5	2.30729527	14	4.46979875	16	0.019113693	22	40.0739582	3	0.00116643	35.0412886	161.365337	4.92E-10	1.62E-09	8.29E-18	68.07286607	99.88053942	50.20543944	57.36170272	0.218456451	1.005993223	2.11E-09	2.064298645	0.002113005	3.891693085
0.6	375	64.8	2.33894588	16.4	5.83960263	18	0.02268999	22	38.1799079	3	0.001044384	39.0981045	220.470437	4.22E-10	1.53E-09	7.57E-18	64.39266689	99.8739445	40.04927698	46.84991481	0.24374769	1.374469695	1.95E-09	1.818669456	0.001954906	3.474438283
0.7	375	65.1	2.36677312	18.8	7.35507412	20	0.026377665	22	36.4334665	3	0.000939806	42.8634739	276.051236	3.67E-10	1.45E-09	6.99E-18	60.87726532	99.86811168	32.21755915	38.57496415	0.267221976	1.720974764	1.81E-09	1.632421099	0.00181272	3.140803697
0.8	375	65.4	2.39142099	21.2	9.00416365	22	0.030162771	22	34.8222599	3	0.000849655	46.3615097	328.401327	3.23E-10	1.36E-09	6.50E-18	57.52752995	99.8628965	26.06150386	31.92477869	0.289029636	2.047338763	1.68E-09	1.487245452	0.001684767	2.86795839
0.9	375	65.7	2.41341643	23.6	10.7754852	24	0.034033159	22	33.3346361	3	0.000771509	49.6149963	377.797624	2.87E-10	1.28E-09	6.09E-18	54.34116441	99.85819517	21.14670914	26.4896407	0.309312712	2.355288048	1.57E-09	1.371606636	0.001569448	2.640685602
1	375	66	2.43319191	26	12.6583992	26	0.037978266	22	31.9597371	3	0.000703419	52.6452231	424.498506	2.57E-10	1.21E-09	5.73E-18	51.31384923	99.85392975	17.17196052	21.98509929	0.328203929	2.646433418	1.47E-09	1.277877306	0.001465311	2.448453697
1.1	375	66.3	2.4511033	28.4	14.6430542	28	0.041988923	22	30.6875311	3	0.0006438	55.4719025	468.742941	2.32E-10	1.14E-09	5.41E-18	48.43995	99.85003956	13.92232548	18.20763574	0.34582618	2.922264663	1.37E-09	1.200815119	0.001371062	2.283742449
1.2	375	66.6	2.46744427	30.8	16.7203942	30	0.046057174	22	29.5088134	3	0.000591361	58.1131543	510.750385	2.10E-10	1.08E-09	5.14E-18	45.71300584	99.84647609	11.24073862	15.00791191	0.362292426	3.184149928	1.29E-09	1.136700345	0.001285565	2.141038864
1.3	375	66.9	2.48245778	33.2	18.8821422	32	0.050176123	22	28.4151836	3	0.000545037	60.5855393	550.721257	1.91E-10	1.02E-09	4.89E-18	43.12607771	99.84319962	9.010089326	12.27396584	0.377705913	3.433338676	1.21E-09	1.08282245	0.001207824	2.016209619
1.4	375	67.2	2.49634541	35.6	21.1207667	34	0.054339788	22	27.3990078	3	0.000503945	62.9041266	588.837804	1.75E-10	9.62E-10	4.68E-18	40.67200365	99.84017709	7.141544709	9.92029095	0.392160586	3.670967083	1.14E-09	1.037161213	0.001136969	1.906095041
1.5	375	67.5	2.50927491	38	23.4294369	36	0.05854298	22	26.4533698	3	0.000467352	65.0825829	625.265218	1.61E-10	9.11E-10	4.48E-18	38.34358711	99.83738061	5.56671225	7.880524268	0.405741645	3.898064998	1.07E-09	0.99818146	0.001072242	1.808238466
1.6	375	67.8	2.52138625	40.4	25.8019728	38	0.062781192	22	25.5720182	3	0.000434645	67.1332729	660.152884	1.49E-10	8.64E-10	4.30E-18	36.13373069	99.83478634	4.232249052	6.102428009	0.418526177	4.115563727	1.01E-09	0.964696854	0.001012977	1.72070109
1.7	375	68.1	2.53279662	42.8	28.2327919	40	0.067050503	22	24.7493108	3	0.000405306	69.0673654	693.635681	1.38E-10	8.20E-10	4.14E-18	34.03553294	99.83237374	3.096070721	4.544364422	0.43058381	4.324304138	9.59E-10	0.935777024	0.000958595	1.641932394
1.8	375	68.4	2.54360443	45.2	30.7168569	42	0.071347501	22	23.9801599	3	0.000378901	70.8949385	725.835271	1.28E-10	7.80E-10	3.99E-18	32.04235199	99.830125	2.124635086	3.172771949	0.441977373	4.525044706	9.09E-10	0.910682809	0.000908586	1.570677607
1.9	375	68.7	2.55389258	47.6	33.2496243	44	0.075669206	22	23.2599799	3	0.00035506	72.625082	756.861349	1.20E-10	7.43E-10	3.85E-18	30.14784811	99.82802453	1.290963012	1.960326059	0.452763535	4.718469296	8.63E-10	0.888820122	0.000862503	1.50591042
2	375	69	2.56373111	50	35.8269968	46	0.080013016	22	22.5846374	3	0.000333467	74.2659932	786.812811	1.12E-10	7.08E-10	3.72E-18	28.3460064	99.82605866	0.573173922	0.884576863	0.462993399	4.905194453	8.20E-10	0.869706525	0.000819953	1.446783269
0	400	63	34.0001755	2	1.48E-05	6	4.15E-06	22	35.9997732	3	0.00010392	9.9999663	0	8.97E-12	9.58E-11	2.76E-20	99.99926141	99.99993087	99.99838	99.99999971	0.062342375	0	1.05E-10	3.374987891	0.000104759	4.833307424
0.1	400	63.3	18.7024102	4.4	0.000507812	8	4.71E-05	22	40.3989699	3	0.000237553	16.7989372	0	3.71E-11	3.23E-10	2.09E-19	99.98845882	99.99941111	99.99440163	99.99999962	0.104728917	0	3.60E-10	3.241927148	0.000359651	5.574731554
0.2	400	63.6	4.58644891	6.8	0.292643836	10	0.004899844	22	44.5001086	3	0.001173734	23.0098123	0	7.42E-10	1.94E-09	1.73E-17	95.69641418	99.95100156	98.68468684	99.99999888	0.143449118	0	2.68E-09	3.181719976	0.00268015	5.904248098
0.3	400	63.9	2.9889313	9.2	2.37887543	12	0.023317848	22	44.1434103	3	0.001772096	25.618931	31.8393793	1.67E-09	2.93E-09	6.55E-17	74.14265837	99.8056846	81.40959669	89.30860627	0.159715038	0.198494921	4.60E-09	2.877460383	0.004597432	5.085804894
0.4	400	64.2	3.04636274	11.6	3.47799818	14	0.029475419	22	41.9671973	3	0.001571294	30.2145279	97.5555751	1.39E-09	2.81E-09	5.82E-17	70.01725707	99.7894613	63.18733323	71.08449738	0.188365177	0.608186673	4.19E-09	2.400433272	0.004192803	4.377332927
0.5	400	64.5	3.09661846	14	4.74984892	16	0.035881337	22	39.9673772	3	0.001401868	34.4644205	159.074743	1.17E-09	2.67E-09	5.26E-17	66.07250771	99.77574164	49.90938111	57.5665917	0.214860106	0.991713068	3.84E-09	2.068401385	0.003840424	3.846337079
0.6	400	64.8	3.1409442	16.4	6.17958587	18	0.042502725	22	38.1284782	3	0.001257764	38.3983252	216.761521	1.01E-09	2.52E-09	4.82E-17	62.31959835	99.76387375	39.92197574	47.19324469	0.239385085	1.351347354	3.53E-09	1.825495188	0.003531567	3.433610756
0.7	400	65.1	3.18034316	18.8	7.75324307	20	4.93E-02	22	36.4360254	3	0.001134317	42.0442022	270.957962	8.81E-10	2.38E-09	4.45E-17	58.75934537	99.75344331	32.22327098	39.0213714	0.262114425	1.689221977	3.26E-09	1.641196522	0.003259278	3.103635062
0.8	400	65.4	3.21562841	21.2	9.45782129	22	5.63E-02	22	34.8766064	3	0.001027879	45.4280741	321.981676	7.77E-10	2.24E-09	4.14E-17	55.38763542	99.74416858	26.17196423	32.44798484	0.283210357	2.007317	3.02E-09	1.497427683	0.003017961	2.833812127
0.9	400	65.7	3.24746252	23.6	11.2813312	24	0.063396601	22	33.4378946	3	0.00093556	48.5739405	370.12504	6.91E-10	2.11E-09	3.88E-17	52.19774915	99.7358475	21.3393556	27.06976079	0.302822501	2.307455176	2.80E-09	1.382802159	0.002803072	2.609081014
1	400	66	3.27638795	26	13.2127968	26	0.070634487	22	32.1086372	3	0.000855044	51.5037715	415.655318	6.20E-10	1.99E-09	3.66E-17	49.18155077	99.7283289	17.42868483	22.60688619	0.321087825	2.591302698	2.61E-09	1.28979428	0.002610879	2.419018391
1.1	400	66.3	3.30285083	28.4	15.2422279	28	0.077981169	22	30.8786161	3	0.000784463	54.2375626	458.815459	5.60E-10	1.88E-09	3.46E-17	46.33018345	99.72149583	14.22855144	18.85928508	0.338130986	2.860374174	2.44E-09	1.213233464	0.002438294	2.256181745
1.2	400	66.6	3.32721965	30.8	17.3605729	30	0.085423389	22	29.738591	3	0.000722292	56.7934304	499.825364	5.08E-10	1.77E-09	3.29E-17	43.63450357	99.71525537	11.58471707	15.68022234	0.354064926	3.116040523	2.28E-09	1.149452161	0.00228274	2.115115356
1.3	400	66.9	3.34980001	33.2	19.5596575	32	0.092949725	22	28.6802312	3	0.000667282	59.1877348	538.883441	4.64E-10	1.68E-09	3.14E-17	41.08536898	99.70953211	9.382347191	12.95973239	0.368991639	3.359538671	2.14E-09	1.095778582	0.00214205	1.991729083
1.4	400	67.2	3.3708464	35.6	21.8321176	34	0.100550318	22	27.6960416	3	0.000618401	61.4352142	576.168308	4.26E-10	1.59E-09	3.00E-17	38.67382697	99.70426377	7.534446561	10.61385512	0.383003006	3.59198217	2.01E-09	1.050221798	0.002014392	1.882896454
1.5	400	67.5	3.39057164	38	24.1713289	36	0.108216647	22	26.7792889	3	0.000574791	63.5491252	611.840525	3.93E-10	1.51E-09	2.87E-17	36.39123974	99.6993982	5.974111125	8.577438127	0.396181674	3.814371992	1.90E-09	1.01126906	0.001898207	1.786186764
1.6	400	67.8	3.40915438	40.4	26.5713386	38	0.115941326	22	25.9239282	3	0.000535738	65.541381	646.044302	3.63E-10	1.43E-09	2.76E-17	34.2293599	99.69489125	4.649204028	6.799196168	0.408601911	4.027607179	1.79E-09	0.977751396	0.001792162	1.699681815
1.7	400	68.1	3.42674523	42.8	29.0267991	40	0.123717945	22	25.1245342	3	0.000500638	67.4226835	678.909127	3.37E-10	1.36E-09	2.66E-17	32.18037593	99.69070514	3.518619595	5.238245991	0.420330438	4.232494994	1.70E-09	0.948751993	0.001695111	1.621847661
1.8	400	68.4	3.44347161	45.2	31.532906	42	0.131540925	22	24.3762369	3	0.000468986	69.2026468	710.551275	3.14E-10	1.29E-09	2.56E-17	30.23693363	99.68680732	2.549610408	3.861626332	0.431427189	4.429760324	1.61E-09	0.923542335	0.001606065	1.551443015
1.9	400	68.7	3.45944179	47.6	34.0853414	44	0.139405396	22	23.6746624	3	0.000440349	70.8899114	741.075211	2.93E-10	1.23E-09	2.48E-17	28.39213992	99.68316955	1.715842623	2.64249149	0.441946033	4.620054431	1.52E-09	0.901536755	0.001524166	1.487452662
2	400	69	3.47474808	50	36.6802221	46	0.147307103	22	23.0158798	3	0.000414363	72.4922484	770.574855	2.75E-10	1.17E-09	2.40E-17	26.6395558	99.67976717	0.995960588	1.558775823	0.451935416	4.803962838	1.45E-09	0.882259492	0.001448668	1.429038248
0	425	63	34.0004048	2	4.77E-05	6	1.70E-05	22	35.9996092	3	0.000163059	9.99988762	0	3.49E-11	2.04E-10	3.49E-19	99.99761666	99.99971625	99.99720857	100.0000001	0.062341884	0	2.39E-10	3.37498265	0.000238825	4.833279581
0.1	425	63.3	18.7075198	4.4	0.001641545	8	0.000193638	22	40.3974194	3	0.000372652	16.7965232	0	1.44E-10	6.86E-10	2.65E-18	99.96269215	99.99757952	99.985975	99.99999939	0.104713867	0	8.31E-10	3.241941234	0.00083069	5.574194947
0.2	425	63.6	5.38446965	6.8	0.486465914	10	0.012350123	22	44.2980734	3	0.001554964	22.6147177	0	2.08E-09	3.42E-09	1.35E-16	92.8460895	99.87649878	97.79856754	99.99999715	0.140985996	0	5.50E-09	3.183940282	0.005503548	5.828751615
0.3	425	63.9	3.92873924	9.2	2.5347744	12	0.041996759	22	43.8382722	3	0.002086892	25.288454	33.3999684	3.72E-09	4.62E-09	3.62E-16	72.44810435	99.65002701	80.28776544	88.7047539	0.157654759	0.208224037	8.33E-09	2.862341198	0.008333505	5.015156757
0.4	425	64.2	4.00540395	11.6	3.68936076	14	0.052961608	22	41.7103597	3	0.001852854	29.7683164	97.812912	3.09E-09	4.43E-09	3.23E-16	68.19516586	99.6217028	62.37455601	70.76319224	0.185583379	0.609790978	7.52E-09	2.39201793	0.007519216	4.315941088
0.5	425	64.5	4.07301853	14	5.01768381	16	0.064331246	22	39.7608561	3	0.00165563	33.9003006	157.990488	2.62E-09	4.21E-09	2.92E-16	64.15940136	99.59792972	49.33571139	57.45121647	0.211343237	0.984953542	6.83E-09	2.06455961	0.006831724	3.791932576
0.6	425	64.8	4.13314605	16.4	6.50320751	18	0.076049699	22	37.9724267	3	0.001488003	37.7175347	214.340365	2.26E-09	3.98E-09	2.68E-16	60.34629567	99.57750167	39.53570965	47.23087365	0.235140861	1.336253242	6.24E-09	1.824899567	0.006242885	3.384680996
0.7	425	65.1	4.18703771	18.8	8.13078459	20	0.088069613	22	36.3292833	3	0.001344445	41.2503606	267.23481	1.98E-09	3.76E-09	2.48E-16	56.7511458	99.55965194	31.98500737	39.1741055	0.257165411	1.666010885	5.73E-09	1.642964826	0.005732899	3.059118885
0.8	425	65.4	4.23570313	21.2	9.88663766	22	0.100350837	22	34.81713	3	0.00122065	44.5263732	317.011597	1.75E-09	3.54E-09	2.31E-16	53.3649167	99.54385983	26.05107724	32.68794596	0.27758892	1.976332242	5.29E-09	1.500945933	0.00528722	2.792935011
0.9	425	65.7	4.2799626	23.6	11.7583069	24	0.11285927	22	33.4230848	3	0.001113225	47.5705263	363.975596	1.56E-09	3.34E-09	2.17E-16	50.17666568	99.52975304	21.31172537	27.376021	0.296566958	2.269117952	4.89E-09	1.387628394	0.004894806	2.571259495
1	425	66	4.32048681	26	13.7345737	26	0.12556588	22	32.1355835	3	0.001019465	50.4052861	408.400867	1.40E-09	3.15E-09	2.04E-16	47.17471654	99.51705431	17.47514397	22.96348836	0.314239583	2.546076575	4.55E-09	1.295602195	0.004547066	2.383801435
1.1	425	66.3	4.35782735	28.4	15.8053701	28	1.38E-01	22	30.944273	3	0.000937192	53.0508133	450.533036	1.26E-09	2.97E-09	1.94E-16	44.34728838	99.50555034	14.33377083	19.25391438	0.330732484	2.808739408	4.24E-09	1.219777494	0.00423718	2.223213121
1.2	425	66.6	4.39244035	30.8	17.9616808	30	1.51E-01	22	29.8399022	3	0.000864638	55.5251596	490.591798	1.15E-09	2.81E-09	1.84E-16	41.68285455	99.49507279	11.73638054	16.1032848	0.346158198	3.058476085	3.96E-09	1.156544716	0.003959652	2.084108553
1.3	425	66.9	4.42470504	33.2	20.1954451	32	0.164644495	22	28.8142137	3	0.000800357	57.8444647	528.773403	1.05E-09	2.66E-09	1.76E-16	39.17034608	99.48548595	9.57052486	13.40369839	0.360617346	3.296510081	3.71E-09	1.10327473	0.00370999	1.962450049
1.4	425	67.2	4.45493827	35.6	22.4994607	34	0.177929293	22	27.8598409	3	0.000743156	60.0231488	565.253055	9.66E-10	2.52E-09	1.68E-16	36.7992677	99.47667855	7.751112302	11.07278246	0.374199825	3.523933661	3.48E-09	1.058008547	0.003484485	1.855151397
1.5	425	67.5	4.48340614	38	24.8672935	36	0.191319096	22	26.9702114	3	0.000692047	62.0740933	600.187158	8.92E-10	2.39E-09	1.61E-16	34.55975395	99.46855807	6.21276425	9.046616492	0.386985944	3.74172189	3.28E-09	1.019257729	0.003280043	1.759813327
1.6	425	67.8	4.51033313	40.4	27.2931944	38	0.204802266	22	26.1394591	3	0.000646206	64.0088084	633.715383	8.26E-10	2.27E-09	1.55E-16	32.44258812	99.46104667	4.904572393	7.274881162	0.399047458	3.950745511	3.09E-09	0.985872028	0.003094065	1.674542552
1.7	425	68.1	4.53590955	42.8	29.7720225	40	0.218368709	22	25.3623442	3	0.00060494	65.8375857	665.962551	7.68E-10	2.16E-09	1.49E-16	30.43919977	99.45407823	3.786423649	5.717455776	0.410448528	4.151782692	2.92E-09	0.956949201	0.002924347	1.597825137
1.8	425	68.4	4.56029743	45.2	32.2991771	42	0.232009647	22	24.6341812	3	0.000567666	67.5696356	697.040317	7.16E-10	2.05E-09	1.44E-16	28.54164358	99.44759608	2.826374678	4.341984546	0.421246575	4.345529519	2.77E-09	0.931772187	0.002769012	1.528436059
1.9	425	68.7	4.58363531	47.6	34.8705357	44	0.245717418	22	23.9507754	3	0.000533889	69.2132106	727.048683	6.69E-10	1.96E-09	1.39E-16	26.74257206	99.44155132	1.998745287	3.122105883	0.431493046	4.53260943	2.63E-09	0.90976437	0.002626451	1.465373465
2	425	69	4.60604218	50	37.4823998	46	0.259485319	22	23.3083661	3	0.000503187	70.7757144	756.077333	6.28E-10	1.87E-09	1.35E-16	25.0352004	99.43590148	1.282711863	2.036142196	0.441234099	4.713581538	2.50E-09	0.890457196	0.002495277	1.407810084
0	450	63	34.0010093	2	0.000142495	6	6.36E-05	22	35.999297	3	0.000248451	9.99965139	0	1.24E-10	4.12E-10	3.72E-18	99.99287523	99.99894021	99.99497857	99.9999999	0.062340412	0	5.36E-10	3.37497859	0.000536484	4.833216339
0.1	450	63.3	18.7223438	4.4	0.004901993	8	0.000722772	22	40.3932404	3	0.00056731	16.7894731	0	5.12E-10	1.39E-09	2.82E-17	99.88859107	99.99096535	99.96326304	99.99999883	0.104669915	0	1.90E-09	3.24199949	0.001898534	5.5727105
0.2	450	63.6	6.36895759	6.8	0.721050706	10	0.027590774	22	44.047395	3	0.001981031	22.1303073	0	5.23E-09	5.67E-09	8.69E-16	89.39631315	99.72409226	96.69910088	99.99999338	0.137966056	0	1.09E-08	3.186776562	0.010897572	5.738938416
0.3	450	63.9	5.07177344	9.2	2.68549027	12	0.072578792	22	43.4322641	3	0.00241846	24.95644	36.0909849	7.77E-09	7.02E-09	1.77E-15	70.80988837	99.39517673	78.7950886	87.70381652	0.155584898	0.225000529	1.48E-08	2.836672418	0.01479172	4.932183205
0.4	450	64.2	5.17155458	11.6	3.89242645	14	0.091322651	22	41.3490851	3	0.002149525	29.3238237	99.245266	6.48E-09	6.74E-09	1.58E-15	66.44459957	99.34769535	61.23128196	70.07503564	0.182812297	0.618720643	1.32E-08	2.374180061	0.013213484	4.244001348
0.5	450	64.5	5.26011663	14	5.27365529	16	0.110699768	22	39.446061	3	0.001923161	33.3419888	158.133648	5.51E-09	6.41E-09	1.44E-15	62.33103364	99.30812645	48.46128056	56.99129678	0.207862577	0.985846039	1.19E-08	2.052090806	0.011912771	3.728287747
0.6	450	64.8	5.33938599	16.4	6.81114126	18	0.1306194	22	37.7041605	3	0.001730905	37.0470972	213.202635	4.76E-09	6.06E-09	1.32E-15	58.46865085	99.27433667	38.87168441	46.94145847	0.230961181	1.329160339	1.08E-08	1.816276515	0.010819476	3.327513994
0.7	450	65.1	5.41089741	18.8	8.48872813	20	0.151005763	22	36.1064318	3	0.001566302	40.4715371	264.850952	4.17E-09	5.72E-09	1.22E-15	54.8471908	99.24497119	31.48757098	39.01424265	0.252310024	1.651149298	9.89E-09	1.637181534	0.009886699	3.007160054
0.8	450	65.4	5.47588514	21.2	10.2919996	22	0.171795328	22	34.6378171	3	0.001424354	43.6442046	313.433497	3.69E-09	5.39E-09	1.14E-15	51.45283208	99.21911215	25.68662012	32.62773559	0.272089253	1.954025442	9.08E-09	1.497305945	0.009081418	2.745260811
0.9	450	65.7	5.53534997	23.6	12.2081291	24	0.192934632	22	33.2849687	3	0.001301134	46.5908062	359.265383	3.29E-09	5.09E-09	1.07E-15	48.27063941	99.1961057	21.05404608	27.39313819	0.290459129	2.239753267	8.38E-09	1.38563219	0.008379465	2.527176244
1	450	66	5.5901096	26	14.2257273	26	0.214378526	22	32.0360704	3	0.001193526	49.334166	402.625952	2.96E-09	4.80E-09	1.01E-15	45.28566423	99.17546721	17.30356966	23.04096599	0.307561944	2.510074262	7.76E-09	1.294881649	0.00776261	2.342774265
1.1	450	66.3	5.64083672	28.4	16.3346919	28	0.236088738	22	30.8806684	3	0.001099029	51.8945264	443.76262	2.68E-09	4.53E-09	9.58E-16	42.48347923	99.15682594	14.23184038	19.37867255	0.323523892	2.766530885	7.22E-09	1.220055426	0.007216766	2.184820529
1.2	450	66.6	5.68808843	30.8	18.5260667	30	0.258032705	22	29.8095145	3	0.001015616	54.2898329	482.894483	2.44E-09	4.29E-09	9.12E-16	39.85043279	99.13989098	11.69088997	16.26512215	0.338456852	3.010489034	6.73E-09	1.157608848	0.006730834	2.04801219
1.3	450	66.9	5.73232888	33.2	20.7919099	32	0.28018262	22	28.8144233	3	0.000941637	56.5359966	520.215615	2.24E-09	4.06E-09	8.70E-16	37.37376536	99.12442931	9.570819242	13.59458167	0.352460017	3.243158618	6.30E-09	1.10496019	0.006295924	1.928374
1.4	450	67.2	5.77394711	35.6	23.1251751	34	0.302514651	22	27.8881443	3	0.00087573	58.6471342	555.898057	2.06E-09	3.84E-09	8.33E-16	35.04164298	99.11025103	7.788550661	11.28633551	0.365621395	3.465612185	5.90E-09	1.060185807	0.005904819	1.82286756
1.5	450	67.5	5.81327095	38	25.5196044	36	3.25E-01	22	27.024247	3	0.000816771	60.635782	590.094484	1.90E-09	3.65E-09	8.00E-16	32.84314632	99.09719919	6.28030875	9.277744664	0.378019139	3.678801551	5.55E-09	1.021824062	0.005551591	1.729130859
1.6	450	67.8	5.85057819	40.4	27.9696329	38	3.48E-01	22	26.2170201	3	0.000763822	62.5130874	622.940566	1.76E-09	3.47E-09	7.69E-16	30.7682354	99.08514252	4.996469313	7.519490632	0.389722746	3.883572517	5.23E-09	0.988745289	0.005231324	1.645300093
1.7	450	68.1	5.88610534	42.8	30.4703049	40	0.370411966	22	25.4613831	3	0.000716096	64.2889774	654.557053	1.64E-09	3.30E-09	7.41E-16	28.80769883	99.07397009	3.897953941	5.972241972	0.400794104	4.08067787	4.94E-09	0.960063276	0.004939901	1.569884971
1.8	450	68.4	5.92005479	45.2	33.0171997	42	0.393293319	22	24.7528087	3	0.000672929	65.9723063	685.051596	1.53E-09	3.14E-09	7.16E-16	26.95309801	99.06358734	2.953657403	4.604270558	0.411288411	4.270788733	4.67E-09	0.935073544	0.004673848	1.501679662
1.9	450	68.7	5.95260051	47.6	35.6063673	44	0.416278266	22	24.0872547	3	0.00063376	67.5709862	714.520343	1.43E-09	3.00E-09	6.92E-16	25.19670735	99.05391303	2.138580635	3.389716373	0.421254995	4.45450452	4.43E-09	0.913209477	0.004430216	1.439698057
2	450	69	5.98389271	50	38.2342713	46	0.439356619	22	23.4611053	3	0.00059811	69.0920998	743.049331	1.35E-09	2.86E-09	6.71E-16	23.5314574	99.04487692	1.432456176	2.307305554	0.43073801	4.632361606	4.21E-09	0.8940105	0.004206482	1.383125931
0	475	63	34.002613	2	0.000397488	6	0.000218078	22	35.998647	3	0.00036864	9.99898688	0	4.06E-10	7.97E-10	3.40E-17	99.98012561	99.99636537	99.99033571	99.9999989	0.062336269	0	1.20E-09	3.374982751	0.001202564	4.833073498
0.1	475	63.3	18.7625066	4.4	0.013567406	8	0.002465626	22	40.3822872	3	0.00083963	16.7703993	0	1.67E-09	2.67E-09	2.56E-16	99.69164986	99.96917968	99.90373478	99.99999724	0.104551004	0	4.34E-09	3.242180871	0.004336877	5.568903029
0.2	475	63.6	7.53196504	6.8	0.990058501	10	0.056425134	22	43.748608	3	0.002452703	21.5634571	0	1.21E-08	8.90E-09	4.78E-15	85.44031616	99.43574866	95.38863158	99.99998639	0.134432166	0	2.10E-08	3.190277796	0.020996361	5.638619482
0.3	475	63.9	6.44063948	9.2	2.83074186	12	0.120869289	22	42.9167148	3	0.002759968	24.617646	39.9503883	1.54E-08	1.03E-08	7.78E-15	69.23106674	98.99275593	76.89968676	86.27986594	0.153472769	0.249061048	2.57E-08	2.799704829	0.025685434	4.837000444
0.4	475	64.2	6.56750879	11.6	4.08694372	14	0.151757594	22	40.8753835	3	0.002455076	28.8743538	101.865303	1.28E-08	9.90E-09	6.96E-15	64.76772655	98.91601719	59.73222627	68.99808239	0.180010186	0.635054631	2.27E-08	2.34627284	0.022742869	4.161718832
0.5	475	64.5	6.68069765	14	5.51758953	16	0.183599981	22	39.0157406	3	0.002198743	32.7812198	159.490086	1.09E-08	9.41E-09	6.32E-15	60.58864621	98.85250012	47.26594611	56.1679165	0.204366598	0.994302424	2.04E-08	2.03042416	0.020361337	3.655655034
0.6	475	64.8	6.78254095	16.4	7.10331855	18	0.216255642	22	37.3172021	3	0.001981191	36.377106	213.30644	9.48E-09	8.91E-09	5.81E-15	56.68708201	98.79857977	37.91386658	46.30846382	0.226784282	1.329807486	1.84E-08	1.799114163	0.018388851	3.262387149
0.7	475	65.1	6.87489192	18.8	8.82711362	20	0.249608292	22	35.7617774	3	0.001794998	39.6961632	263.736419	8.31E-09	8.41E-09	5.39E-15	53.04726798	98.75195854	30.71825313	38.52714885	0.247476143	1.644201011	1.67E-08	1.623381565	0.016726247	2.948048269
0.8	475	65.4	6.95923719	21.2	10.6740351	22	0.283561362	22	34.3337437	3	0.001634438	42.768367	311.149605	7.37E-09	7.94E-09	5.04E-15	49.65077783	98.71108472	25.06858476	32.25424375	0.266629055	1.939787069	1.53E-08	1.486080213	0.015305318	2.691084104
0.9	475	65.7	7.03678059	23.6	12.6309742	24	0.318034231	22	33.0193566	3	0.001495034	45.620016	355.869608	6.59E-09	7.49E-09	4.74E-15	46.47892288	98.67485737	20.55850112	27.1092211	0.284406972	2.218583128	1.41E-08	1.376416416	0.014077192	2.477126265
1	475	66	7.1085054	26	14.686427	26	0.352959252	22	31.8065923	3	0.001373241	48.2741853	398.17992	5.94E-09	7.07E-09	4.48E-15	43.51374231	98.64246442	16.90791776	22.82839658	0.30095375	2.48235655	1.30E-08	1.287260053	0.013005709	2.296229619
1.1	475	66.3	7.17522105	28.4	16.8302916	28	0.388279382	22	30.6849196	3	0.001266224	50.7511361	438.329115	5.38E-09	6.68E-09	4.25E-15	40.73840986	98.61328792	13.91814038	19.22339911	0.316395701	2.73265701	1.21E-08	1.213714552	0.012063404	2.141292814
1.2	475	66.6	7.23759878	30.8	19.053687	30	0.423946292	22	29.6451015	3	0.001171693	53.0686783	476.535444	4.91E-09	6.32E-09	4.04E-15	38.13737987	98.58684569	11.44476272	16.15616596	0.330843859	2.970845141	1.12E-08	1.152307866	0.011228971	2.007110273
1.3	475	66.9	7.29619903	33.2	21.3487948	32	0.459918846	22	28.6790213	3	0.001087782	55.2424902	512.990844	4.50E-09	5.98E-09	3.86E-15	35.6964012	98.56275361	9.380647893	13.52326696	0.344395964	3.198117528	1.05E-08	1.100511181	0.010485583	1.889779569
1.4	475	67.2	7.35149271	35.6	23.7087194	34	0.496161871	22	27.7795329	3	0.001012962	57.286398	547.864428	4.15E-09	5.67E-09	3.70E-15	33.4024736	98.54070038	7.644884788	11.24573865	0.357138214	3.415528466	9.82E-09	1.056440164	0.009819748	1.786317945
1.5	475	67.5	7.40387794	38	26.1273679	36	0.532645161	22	26.9403309	3	0.000945964	59.2126178	581.305506	3.84E-09	5.38E-09	3.55E-15	31.24376868	98.52043011	6.175413625	9.262293486	0.369146766	3.62400879	9.22E-09	1.018662933	0.009220506	1.694406655
1.6	475	67.8	7.45369316	40.4	28.599345	38	0.569342666	22	26.1558395	3	0.000885734	61.0319661	613.446189	3.56E-09	5.12E-09	3.42E-15	29.20954208	98.50172983	4.92398045	7.52466784	0.380489053	3.824382116	8.68E-09	0.986072675	0.008678856	1.612216059
1.7	475	68.1	7.50122766	42.8	31.1198631	40	0.606231833	22	25.4211165	3	0.000831389	62.7540406	644.403634	3.32E-09	4.87E-09	3.30E-15	27.29003949	98.48442042	3.852608671	5.994361467	0.391224911	4.017378831	8.19E-09	0.957800963	0.00818733	1.538283215
1.8	475	68.4	7.54672994	45.2	33.6846642	42	0.64329305	22	24.7317709	3	0.000782184	64.3873772	674.281978	3.10E-09	4.64E-09	3.19E-15	25.47640664	98.46834988	2.931084657	4.64030695	0.401407553	4.203648151	7.74E-09	0.93315733	0.007739679	1.471424457
1.9	475	68.7	7.59041452	47.6	36.2899527	44	6.81E-01	22	24.0838922	3	0.000737488	65.9395842	703.174	2.90E-09	4.43E-09	3.08E-15	23.76060357	98.45338817	2.135135451	3.437174293	0.411084413	4.383768485	7.33E-09	0.911586294	0.007330633	1.410671833
2	475	69	7.63246739	50	38.9323373	46	7.18E-01	22	23.4739896	3	0.000696764	67.4174588	731.162554	2.73E-09	4.23E-09	2.99E-15	22.1353254	98.43942323	1.445087843	2.364117618	0.420297865	4.558256365	6.96E-09	0.892636216	0.006955717	1.35522614
0	500	63	34.0067745	2	0.001040967	6	0.000692142	22	35.9971987	3	0.000533908	9.9972258	0	1.23E-09	1.48E-09	2.70E-16	99.94795164	99.98846431	99.97999071	99.99999732	0.06232529	0	2.71E-09	3.375014467	0.002708725	4.832761743
0.1	500	63.3	18.863154	4.4	0.034710703	8	0.007700561	22	40.3551709	3	0.00120828	16.7228776	0	5.01E-09	4.90E-09	2.00E-15	99.21112039	99.90374299	99.75636359	99.99999305	0.104254742	0	9.91E-09	3.242667931	0.00990953	5.559957599
0.2	500	63.6	8.87205187	6.8	1.28650506	10	0.107685539	22	43.3998652	3	0.002969153	20.9193031	0	2.61E-08	1.34E-08	2.31E-14	81.08080794	98.92314461	93.85905789	99.99997245	0.130416343	0	3.95E-08	3.194538626	0.039481903	5.532370442
0.3	500	63.9	8.05677556	9.2	2.96988107	12	0.194674874	22	42.284172	3	0.003103343	24.2655615	44.9818915	2.89E-08	1.46E-08	3.09E-14	67.71868402	98.37770938	74.57416176	84.41454753	0.151277783	0.280428739	4.36E-08	2.750866868	0.043569179	4.73034193
0.4	500	64.2	8.21462591	11.6	4.27210597	14	0.243919101	22	40.2826057	3	0.002762153	28.4118673	105.646806	2.42E-08	1.41E-08	2.77E-14	63.17150026	98.25772071	57.85634715	67.51717797	0.177126925	0.658629498	3.83E-08	2.307794437	0.038292948	4.069863684
0.5	500	64.5	8.35605757	14	5.74853191	16	0.294551377	22	38.4640618	3	0.002475632	32.2083831	162.003126	2.07E-08	1.34E-08	2.52E-14	58.93905779	98.15905389	45.733505	54.96821846	0.200795386	1.009969365	3.41E-08	1.999108438	0.034078668	3.574806666
0.6	500	64.8	8.48385602	16.4	7.37863262	18	0.346361773	22	36.8065331	3	0.002232643	35.6963712	214.564508	1.79E-08	1.27E-08	2.32E-14	55.00833768	98.07576793	36.64983441	45.32074754	0.222540405	1.337650607	3.06E-08	1.772999687	0.03062677	3.1900588
0.7	500	65.1	8.60022568	18.8	9.144661	20	0.399178575	22	35.2910969	3	0.002024767	38.9114976	263.773658	1.58E-08	1.20E-08	2.16E-14	51.35818617	98.00410713	29.66762701	37.70298165	0.242584335	1.644433169	2.77E-08	1.601181927	0.027744404	2.882520742
0.8	500	65.4	8.70693163	21.2	11.0312542	22	0.45286032	22	33.901447	3	0.001845536	41.8846293	310.012807	1.40E-08	1.13E-08	2.02E-14	47.96578208	97.941544	24.18993293	31.55861701	0.261119606	1.932699976	2.53E-08	1.466909149	0.025300678	2.631118061
0.9	500	65.7	8.80540201	23.6	13.0250927	24	0.507289686	22	32.6234985	3	0.001689909	44.642523	353.612642	1.25E-08	1.07E-08	1.90E-14	44.80892924	97.88629298	19.81995989	26.51616275	0.278313028	2.204512618	2.32E-08	1.359639856	0.023203008	2.421797963
1	500	66	8.89680331	26	15.1146061	26	0.562368763	22	31.4450548	3	0.001553906	47.2084171	394.859898	1.13E-08	1.01E-08	1.79E-14	41.86689962	97.83704322	16.28457724	22.31822602	0.294309475	2.461658674	2.14E-08	1.272410616	0.021383716	2.244831532
1.1	500	66.3	8.98209647	28.4	17.2897216	28	0.618015345	22	30.3555264	3	0.001434355	49.6025395	434.003814	1.03E-08	9.53E-09	1.70E-14	39.12069859	97.79280234	13.39026667	18.78093987	0.309235053	2.705691965	1.98E-08	1.200439295	0.019791983	2.093270603
1.2	500	66.6	9.06207948	30.8	19.5416488	30	0.674160024	22	29.345693	3	0.001328696	51.8425405	471.261612	9.37E-09	9.02E-09	1.62E-14	36.55308831	97.75279992	10.99654641	15.76953871	0.323199799	2.937966709	1.84E-08	1.140334893	0.018388794	1.962021227
1.3	500	66.9	9.13741981	33.2	21.8626966	32	0.730743874	22	28.4075034	3	0.00123485	53.943861	506.823129	8.60E-09	8.54E-09	1.55E-14	34.14850422	97.71642539	8.999302528	13.18305398	0.336299974	3.159666399	1.71E-08	1.08962745	0.01714363	1.847264289
1.4	500	67.2	9.20867963	35.6	24.2461178	34	0.787716611	22	27.5339067	3	0.001151113	55.9200459	540.85474	7.93E-09	8.10E-09	1.49E-14	31.89292753	97.68318644	7.319982407	10.94439058	0.348620021	3.371828259	1.60E-08	1.046476347	0.016032239	1.7460805
1.5	500	67.5	9.27633538	38	26.6859768	36	0.845035112	22	26.7187097	3	0.001076075	57.7830094	573.502677	7.34E-09	7.70E-09	1.43E-14	29.77374526	97.65268024	5.898387125	8.993699764	0.360234217	3.575363937	1.50E-08	1.00948274	0.015035079	1.656200335
1.6	500	67.8	9.34079329	40.4	29.1770374	38	0.902662224	22	25.9564563	3	0.001008565	59.543261	604.895837	6.82E-09	7.32E-09	1.38E-14	27.7796104	97.62457309	4.687744431	7.283839001	0.371208081	3.771077012	1.41E-08	0.9775652	0.014136218	1.575832936
1.7	500	68.1	9.40240164	42.8	31.7146681	40	0.960565789	22	25.2423261	3	0.000947601	61.2100961	635.148159	6.36E-09	6.97E-09	1.33E-14	25.90030818	97.59858553	3.651268131	5.777192163	0.381599562	3.959677807	1.33E-08	0.949875085	0.013322527	1.503546338
1.8	500	68.4	9.46146058	45.2	34.2947604	42	1.01871786	22	24.5720478	3	0.000892358	62.7917595	664.360647	5.94E-09	6.64E-09	1.28E-14	24.12663628	97.57448129	2.75970794	4.4433955	0.39146006	4.141796009	1.26E-08	0.925737517	0.012583087	1.438181929
1.9	500	68.7	9.51823007	47.6	36.9136601	44	1.07709403	22	23.9418263	3	0.000842136	64.2955839	692.623085	5.57E-09	6.34E-09	1.24E-14	22.45029391	97.55205902	1.989576127	3.257684508	0.40083529	4.317991353	1.19E-08	0.904609443	0.011908741	1.378792246
2	500	69	9.57293629	50	39.5681087	46	1.13567295	22	23.3482799	3	0.000796338	65.7281078	720.015497	5.24E-09	6.06E-09	1.20E-14	20.8637826	97.53114576	1.321843039	2.199670665	0.409766015	4.48876273	1.13E-08	0.886049243	0.011291752	1.324595009
0	525	63	34.0171842	2	0.002572011	6	0.002046337	22	35.9938682	3	0.000756305	9.99280942	0	3.50E-09	2.63E-09	1.89E-15	99.87139946	99.96589439	99.95620143	99.99999398	0.062297757	0	6.13E-09	3.375121912	0.006130281	4.832117323
0.1	525	63.3	19.09198	4.4	0.081138798	8	0.021911605	22	40.2935727	3	0.001686879	16.6158101	0	1.39E-08	8.56E-09	1.35E-14	98.15593641	99.72610494	99.42159076	99.99998285	0.103587255	0	2.24E-08	3.24382551	0.022413759	5.541179517
0.2	525	63.6	10.3915628	6.8	1.60142908	10	1.94E-01	22	42.9974026	3	0.003527171	20.2030374	0	5.31E-08	1.93E-08	1.00E-13	76.44957235	98.05897333	92.09387105	99.99994613	0.125950958	0	7.25E-08	3.199704613	0.072452734	5.42616707
0.3	525	63.9	9.93982381	9.2	3.10173214	12	3.04E-01	22	41.5287444	3	0.003439517	23.8923539	51.1482658	5.19E-08	2.02E-08	1.12E-13	66.28552022	97.46516899	71.79685441	82.09766986	0.14895111	0.318871511	7.21E-08	2.689764598	0.0720834	4.613629049
0.4	525	64.2	10.1322885	11.6	4.44634255	14	0.380362764	22	39.5657797	3	0.003062514	27.9269499	110.517746	4.36E-08	1.94E-08	1.01E-13	61.66946078	97.28312311	55.58791044	65.62434477	0.174103825	0.688996197	6.30E-08	2.258382927	0.062980889	3.96983492
0.5	525	64.5	10.3053496	14	5.96449427	16	0.458499907	22	37.7869439	3	0.002746285	31.6125091	165.566317	3.73E-08	1.85E-08	9.18E-14	57.3964695	97.13437558	43.85262194	53.38564775	0.197080553	1.032183219	5.58E-08	1.957803506	0.05577726	3.487092628
0.6	525	64.8	10.4622798	16.4	7.63464722	18	0.538289563	22	36.1689287	3	0.002478315	34.9924135	216.836577	3.24E-08	1.75E-08	8.46E-14	53.44727305	97.00950243	35.07160569	43.97269515	0.218151751	1.351815273	4.99E-08	1.737608479	0.049924095	3.11182117
0.7	525	65.1	10.6056632	18.8	9.43844557	20	0.619487054	22	34.691978	3	0.002249181	38.1036192	264.789456	2.85E-08	1.66E-08	7.87E-14	49.79550229	96.90256473	28.33030804	36.53674785	0.237547812	1.650765916	4.51E-08	1.570269173	0.04507076	2.811810861
0.8	525	65.4	10.7375664	21.2	11.3601946	22	0.701892168	22	33.3392744	3	0.002051669	40.977716	309.818032	2.53E-08	1.56E-08	7.37E-14	46.41417642	96.80958105	23.04730569	30.53625371	0.255465674	1.931485699	4.10E-08	1.439487221	0.040981046	2.566539433
0.9	525	65.7	10.8596606	23.6	13.3864289	24	0.785339781	22	32.0964428	3	0.001880176	43.6417996	352.258814	2.27E-08	1.48E-08	6.94E-14	43.27784364	96.72775091	18.83664701	25.60958347	0.27207426	2.196072504	3.75E-08	1.335002378	0.037489158	2.362314972
1	525	66	10.9733112	26	15.5055558	26	0.869692697	22	30.9511458	3	0.001730291	46.1191929	392.400985	2.05E-08	1.40E-08	6.57E-14	40.36324692	96.65502809	15.43301	21.50617052	0.28751897	2.446329175	3.45E-08	1.250036638	0.034474814	2.189654433
1.1	525	66.3	11.079644	28.4	17.7075591	28	0.954836142	22	29.8927522	3	0.001598503	48.430043	430.494001	1.86E-08	1.32E-08	6.24E-14	37.64943979	96.58987092	12.64864135	18.04700831	0.301925407	2.683810884	3.18E-08	1.179934852	0.031848357	2.041783007
1.2	525	66.6	11.1795951	30.8	19.983754	30	1.04067347	22	28.9120651	3	0.001481989	50.5918158	466.753865	1.70E-08	1.25E-08	5.95E-14	35.11768182	96.53108843	10.34740284	15.10087653	0.315402458	2.909864249	2.95E-08	1.121395773	0.029541434	1.913732519
1.3	525	66.9	11.2739485	33.2	22.3265837	32	1.12712282	22	28.0010982	3	0.001378457	52.6197071	501.368309	1.57E-08	1.18E-08	5.69E-14	32.75125392	96.47774119	8.428508708	12.56944632	0.328044856	3.125659641	2.75E-08	1.072014578	0.027500927	1.801777372
1.4	525	67.2	11.3633663	35.6	24.7294493	34	1.21411443	22	27.1528895	3	0.001286031	54.5269843	534.501091	1.45E-08	1.12E-08	5.46E-14	30.53525478	96.42907521	6.815991402	10.37762032	0.339935315	3.332217968	2.57E-08	1.029998938	0.025684884	1.703069255
1.5	525	67.5	11.4484103	38	27.1865689	36	1.30158854	22	26.3613485	3	0.001203161	56.3252709	566.295567	1.34E-08	1.07E-08	5.25E-14	28.45639763	96.38447628	5.451685625	8.467086458	0.351146299	3.530432951	2.41E-08	0.993986533	0.024059694	1.615393539
1.6	525	67.8	11.5295612	40.4	29.6928593	38	1.38949371	22	25.6211281	3	0.001128562	58.0247849	596.877666	1.24E-08	1.02E-08	5.06E-14	26.50282351	96.34343761	4.290436137	6.791900254	0.361741508	3.721089661	2.26E-08	0.962924004	0.022598099	1.537002476
1.7	525	68.1	11.6072319	42.8	32.2438368	40	1.47778541	22	24.9275173	3	0.001061156	59.6345384	626.358386	1.16E-08	9.67E-09	4.88E-14	24.66393271	96.30553648	3.296753716	5.315389136	0.371777128	3.90488009	2.13E-08	0.935984582	0.021277748	1.466498453
1.8	525	68.4	11.6817791	45.2	34.8355338	42	1.56642497	22	24.2763522	3	0.001000036	61.1625048	654.835877	1.09E-08	9.22E-09	4.72E-14	22.93023496	96.27041674	2.442437983	4.007941669	0.381302865	4.082416131	2.01E-08	0.912510671	0.020080138	1.402750582
1.9	525	68.7	11.7535127	47.6	37.464429	44	1.65537862	22	23.6639409	3	0.000944436	62.6157608	682.397204	1.02E-08	8.80E-09	4.57E-14	21.29321639	96.23777586	1.70485748	2.845398721	0.390362839	4.254240568	1.90E-08	0.891973032	0.018989815	1.344834018
2	525	69	11.8227031	50	40.1273875	46	1.74461675	22	23.0869995	3	0.000893701	64.0006057	709.119836	9.58E-09	8.41E-09	4.43E-14	19.745225	96.20735489	1.065685784	1.807863043	0.39899632	4.420836363	1.80E-08	0.873941179	0.017993774	1.291985126
0	550	63	34.0421096	2	0.006015753	6	0.00566505	22	35.9862184	3	0.001049439	9.98230306	0	9.33E-09	4.53E-09	1.18E-14	99.69921233	99.90558251	99.90156	99.99998628	0.062232258	0	1.39E-08	3.375416716	0.013855145	4.830876259
0.1	550	63.3	19.5504671	4.4	0.16990125	8	0.056193424	22	40.169349	3	0.002274569	16.4040029	0	3.51E-08	1.41E-08	7.84E-14	96.13860795	99.2975822	98.74646196	99.99996044	0.102266794	0	4.92E-08	3.246241292	0.049235361	5.507376405
0.2	550	63.6	12.0956809	6.8	1.92310893	10	0.333034497	22	42.5355944	3	0.004120552	19.4207452	0	1.03E-07	2.70E-08	3.93E-13	71.71898632	96.66965503	90.06839649	99.99989741	0.121073946	0	1.30E-07	3.205987889	0.129568314	5.327868304
0.3	550	63.9	12.1069839	9.2	3.22443296	12	0.462280037	22	40.6464321	3	0.003758772	23.4888512	58.3652424	8.91E-08	2.70E-08	3.74E-13	64.95181565	96.14766636	68.55305919	79.32704408	0.14643557	0.363864008	1.16E-07	2.616153613	0.116180156	4.489016571
0.4	550	64.2	12.3372594	11.6	4.60711698	14	0.576941039	22	38.7219263	3	0.003347358	27.4088219	116.354161	7.50E-08	2.61E-08	3.37E-13	60.28347431	95.87899258	52.91748829	63.31845104	0.170873681	0.725381917	1.01E-07	2.19778532	0.101056544	3.863705043
0.5	550	64.5	12.5449447	14	6.16221464	16	0.694268347	22	36.9823623	3	0.00300267	30.9812991	170.017255	6.43E-08	2.48E-08	3.08E-13	55.98418114	95.66082283	41.61767306	51.41949823	0.193145427	1.059931517	8.92E-08	1.906247435	0.089160719	3.394483614
0.6	550	64.8	12.733828	16.4	7.86732299	18	8.14E-01	22	35.4032547	3	0.002710828	34.251507	219.92306	5.60E-08	2.36E-08	2.84E-13	52.02851835	95.47864674	33.17637302	42.26367947	0.213532749	1.371057206	7.95E-08	1.692669892	0.079548464	3.029541379
0.7	550	65.1	12.9068959	18.8	9.70359575	20	9.35E-01	22	33.964111	3	0.002461422	37.2574753	266.548372	4.93E-08	2.23E-08	2.64E-13	48.38512899	95.32335166	26.70560491	35.02769016	0.232272732	1.661731453	7.16E-08	1.530364181	0.071617736	2.737687208
0.8	550	65.4	13.0665346	21.2	11.6550944	22	1.05845232	22	32.6476742	3	0.00224651	40.0313552	310.295386	4.39E-08	2.10E-08	2.48E-13	45.02313962	95.18885309	21.64161423	29.18613508	0.249565816	1.934461647	6.50E-08	1.403526983	0.06496446	2.499025679
0.9	550	65.7	13.2146741	23.6	13.7082715	24	1.18298636	22	31.4393287	3	0.002059938	42.6004671	351.505225	3.94E-08	1.99E-08	2.34E-13	41.91410381	95.07089017	17.61068787	24.38811736	0.265582324	2.191374436	5.93E-08	1.302208358	0.059306214	2.300271487
1	550	66	13.3528913	26	15.851555	26	1.3087454	22	30.3266279	3	0.001896876	44.988141	390.468726	3.56E-08	1.88E-08	2.21E-13	39.03248077	94.96636385	14.356255	20.39045719	0.2804677	2.434282973	5.44E-08	1.21983439	0.054439018	2.132216834
1.1	550	66.3	13.4824879	28.4	18.0750143	28	1.43557392	22	29.2989185	3	0.001753488	47.2143939	427.435088	3.24E-08	1.78E-08	2.10E-13	36.35558345	94.87295029	11.69698478	17.01938792	0.294346736	2.664740829	5.02E-08	1.151889508	0.050211516	1.988279812
1.2	550	66.6	13.6045472	30.8	20.3700879	30	1.5633413	22	28.3470365	3	0.001626693	49.2964793	462.61885	2.97E-08	1.68E-08	2.01E-13	33.86335097	94.78886233	9.501551647	14.14749703	0.307326995	2.884085497	4.65E-08	1.095170987	0.046508827	1.863631496
1.3	550	66.9	13.7199784	33.2	22.7293626	32	1.69193704	22	27.4630627	3	0.001513996	51.2493341	496.205559	2.73E-08	1.60E-08	1.92E-13	31.53806446	94.71269675	7.672840871	11.67928204	0.319501597	3.093473723	4.32E-08	1.047345399	0.043242062	1.754649305
1.4	550	67.2	13.82955	35.6	25.1463922	34	1.82126713	22	26.6401227	3	0.001413354	53.0859449	528.356387	2.52E-08	1.51E-08	1.84E-13	29.36406685	94.64333197	6.137728439	9.541783008	0.330951503	3.293910295	4.03E-08	1.006673373	0.040341305	1.658562822
1.5	550	67.5	13.933916	38	27.6155486	36	1.95125108	22	25.8722237	3	0.001323084	54.8176481	559.21192	2.34E-08	1.44E-08	1.77E-13	27.32750368	94.57985811	4.840279625	7.678328674	0.341747388	3.486271664	3.78E-08	0.9718326	0.037750761	1.573217393
1.6	550	67.8	14.0336365	40.4	30.131899	38	2.08181964	22	25.1541203	3	0.00124179	56.4543787	588.895274	2.17E-08	1.37E-08	1.71E-13	25.41609158	94.52152726	3.73710936	6.044252113	0.35195119	3.671325366	3.54E-08	0.941800492	0.035425348	1.496912231
1.7	550	68.1	14.1291938	42.8	32.6911038	40	2.21291291	22	24.4812035	3	0.001168303	58.0048759	617.514677	2.03E-08	1.30E-08	1.65E-13	23.61891636	94.46771773	2.794148086	4.603888682	0.36161739	3.849746122	3.33E-08	0.915774288	0.033328228	1.428287025
1.8	550	68.4	14.2210057	45.2	35.2893317	42	2.34447881	22	23.8494085	3	0.00110164	59.4768543	645.165619	1.90E-08	1.24E-08	1.60E-13	21.9262573	94.4179076	1.984343884	3.328430205	0.370794084	4.022129242	3.14E-08	0.893115377	0.031429003	1.366240883
1.9	550	68.7	14.3094356	47.6	37.9231886	44	2.4764719	22	23.2551381	3	0.001040968	60.8771474	671.932637	1.78E-08	1.19E-08	1.55E-13	20.32943571	94.37165477	1.286002152	2.194364223	0.379523873	4.189001752	2.97E-08	0.873309697	0.029702366	1.309873387
2	550	69	14.3948016	50	40.589658	46	2.60885233	22	22.6951981	3	0.000985579	62.2118281	697.890825	1.68E-08	1.14E-08	1.50E-13	18.820684	94.32858189	0.681566765	1.182319375	0.387844618	4.350831806	2.81E-08	0.85593904	0.028127074	1.25844098
0	575	63	34.0989685	2	0.013333401	6	0.014734218	22	35.9690724	3	0.001427687	9.95859835	0	2.35E-08	7.52E-09	6.58E-14	99.33332996	99.7544297	99.77908857	99.99996702	0.062084476	0	3.10E-08	3.376140641	0.030979537	4.828696428
0.1	575	63.3	20.3413527	4.4	0.313103414	8	0.128657723	22	39.9523229	3	0.002950065	16.0451336	0	8.10E-08	2.20E-08	3.89E-13	92.88401332	98.39177846	97.56697228	99.9999118	0.10002951	0	1.03E-07	3.250625043	0.103000353	5.457601231
0.2	575	63.6	14.2701632	6.8	2.11858353	10	0.520801442	22	41.7370029	3	0.004587735	18.8420282	4.9773624	1.79E-07	3.58E-08	1.31E-12	68.84435985	94.79198558	86.56580219	97.94338932	0.117466074	0.031030164	2.14E-07	3.153000081	0.214334095	5.204009231
0.3	575	63.9	14.5723536	9.2	3.33529125	12	0.684813898	22	39.6354271	3	0.004051169	23.0445998	66.4968634	1.47E-07	3.53E-08	1.16E-12	63.74683424	94.29321752	64.83612904	76.10730629	0.143665992	0.414558636	1.82E-07	2.529872157	0.182283116	4.359419806
0.4	575	64.2	14.8430456	11.6	4.75074964	14	0.853065995	22	37.7503313	3	0.003607724	26.8454306	122.975869	1.24E-07	3.40E-08	1.04E-12	59.04526172	93.90667146	49.84282057	60.60390987	0.167361354	0.766663356	1.58E-07	2.125790764	0.158052238	3.754255888
0.5	575	64.5	15.0878166	14	6.33695182	16	1.02484858	22	36.0505964	3	0.003236641	30.3012434	175.133556	1.07E-07	3.25E-08	9.55E-13	54.73605843	93.59469638	39.02943444	49.0735216	0.188905784	1.09182786	1.39E-07	1.844189731	0.139062299	3.299611604
0.6	575	64.8	15.3109885	16.4	8.07078941	18	1.19960035	22	34.5106953	3	0.002922727	33.4588163	223.561195	9.30E-08	3.08E-08	8.83E-13	50.78786945	93.33555361	30.96706757	40.19660021	0.20859091	1.39373828	1.24E-07	1.637900489	0.123771847	2.94570442
0.7	575	65.1	15.5159653	18.8	9.93304679	20	1.37687166	22	33.1095026	3	0.002654629	36.3570301	268.748993	8.20E-08	2.91E-08	8.23E-13	47.16464473	93.1156417	24.79799688	33.17777557	0.226659124	1.675450693	1.11E-07	1.481155355	0.111197915	2.66249761
0.8	575	65.4	15.7054656	21.2	11.9076319	22	1.55629832	22	31.8293978	3	0.002423707	39.0284331	311.106455	7.31E-08	2.76E-08	7.73E-13	43.831925	92.92591673	19.97845081	27.50926822	0.243313341	1.939518061	1.01E-07	1.358692208	0.100681467	2.430799235
0.9	575	65.7	15.8816883	23.6	13.9809801	24	1.73758243	22	30.6555777	3	0.002223289	41.5004525	350.978044	6.57E-08	2.60E-08	7.29E-13	40.7585589	92.76007321	16.14846586	22.85180923	0.258724549	2.188087853	9.18E-08	1.260899601	0.091762703	2.237776358
1	575	66	16.0464317	26	16.1415868	26	1.92E+00	22	29.5755236	3	0.002048149	43.7963434	388.655384	5.95E-08	2.46E-08	6.91E-13	37.91697385	92.61354573	13.06124759	18.97018626	0.273037726	2.42297813	8.41E-08	1.181425888	0.084110277	2.074524923
1.1	575	66.3	16.201181	28.4	18.3796382	28	2.10E+00	22	28.578583	3	0.001894143	45.9359381	424.386853	5.42E-08	2.33E-08	6.58E-13	35.28296408	92.48292604	10.54260096	15.69625769	0.286376512	2.645737344	7.75E-08	1.115907246	0.077478929	1.934674445
1.2	575	66.6	16.347174	30.8	20.6867172	30	2.29031857	22	27.6556392	3	0.001757952	47.9362421	458.385189	4.96E-08	2.21E-08	6.28E-13	32.83533377	92.36560477	8.466525749	12.90668736	0.298846925	2.85769176	7.17E-08	1.061247949	0.071682989	1.813547591
1.3	575	66.9	16.4854507	33.2	23.055568	32	2.47694673	22	26.7988476	3	0.001636887	49.8119124	490.833573	4.57E-08	2.09E-08	6.01E-13	30.55551807	92.25954147	6.739954494	10.50899039	0.310540338	3.059983373	6.66E-08	1.015192091	0.066579175	1.707633314
1.4	575	67.2	16.6168919	35.6	25.4799047	34	2.6645419	22	26.0014239	3	0.001528752	51.5756438	521.89052	4.22E-08	1.99E-08	5.77E-13	28.42723399	92.16311206	5.292888757	8.432483528	0.321535896	3.253600409	6.21E-08	0.976057717	0.062055072	1.614245049
1.5	575	67.5	16.7422479	38	27.9542574	36	2.85299864	22	25.2574728	3	0.001431741	53.2384817	551.69385	3.91E-08	1.89E-08	5.55E-13	26.43616474	92.07500378	4.071841	6.622241746	0.331902457	3.439402072	5.80E-08	0.942565944	0.058021204	1.531292425
1.6	575	67.8	16.8621627	40.4	30.4738452	38	3.04222623	22	24.5618484	3	0.001344354	54.8100785	580.36392	3.64E-08	1.80E-08	5.35E-13	24.5696901	91.9941415	3.035365403	5.034956709	0.341700198	3.6181387	5.44E-08	0.913727559	0.054405447	1.457124748
1.7	575	68.1	16.9771917	42.8	33.0344724	40	3.23214621	22	23.9100399	3	0.001265336	56.2989042	608.006274	3.40E-08	1.71E-08	5.17E-13	22.81665327	91.91963448	2.150945833	3.636034585	0.350981922	3.79046828	5.11E-08	0.888765859	0.051149003	1.390421334
1.8	575	68.4	17.0878168	45.2	35.6324425	42	3.42269039	22	23.2980773	3	0.001193634	57.7124199	634.713841	3.19E-08	1.63E-08	5.00E-13	21.16716261	91.85073717	1.392786803	2.397520955	0.359794144	3.956970157	4.82E-08	0.86706285	0.048203465	1.330113057
1.9	575	68.7	17.194458	47.6	38.2644867	44	3.61379923	22	22.7224535	3	0.001128356	59.0572226	660.568741	2.99E-08	1.56E-08	4.85E-13	19.6124229	91.78681993	0.74021875	1.296591055	0.368177992	4.118156287	4.55E-08	0.848120977	0.045528611	1.27532526
2	575	69	17.2974835	50	40.9277046	46	3.8054205	22	22.1800589	3	0.001068743	60.3391656	685.643806	2.82E-08	1.49E-08	4.70E-13	18.1445908	91.72734674	0.176528333	0.314432421	0.376169956	4.274480724	4.31E-08	0.831535396	0.043090754	1.225335508
0	600	63	34.2217342	2	0.027932196	6	0.036030305	22	35.9322188	3	0.00190414	9.90810429	0	5.57E-08	1.21E-08	3.32E-13	98.60339018	99.39949493	99.51584857	99.99992522	0.061769683	0	6.78E-08	3.377781166	0.067817733	4.82535413
0.1	600	63.3	21.5204649	4.4	0.506712407	8	0.263301289	22	39.6225959	3	0.003679001	15.5232711	0	1.71E-07	3.21E-08	1.66E-12	88.48380893	96.70873389	95.77497772	99.99981614	0.096776085	0	2.03E-07	3.257634748	0.202955369	5.400176052
0.2	600	63.6	16.9976337	6.8	2.18651696	10	0.754926442	22	40.5578156	3	0.004879179	18.4720353	15.5052966	2.83E-07	4.53E-08	3.75E-12	67.84533882	92.45073558	81.39392807	93.49591534	0.115159443	0.096664027	3.28E-07	3.029816487	0.327982007	5.040778314
0.3	600	63.9	17.3462578	9.2	3.43067836	12	0.990596479	22	38.4963592	3	0.004307055	22.5480419	75.3533635	2.34E-07	4.48E-08	3.34E-12	62.71001783	91.74502934	60.64837941	72.44742533	0.140570322	0.469772347	2.78E-07	2.430722249	0.278329991	4.228543546
0.4	600	64.2	17.6592712	11.6	4.87229492	14	1.23173385	22	36.6527469	3	0.003834957	26.223671	130.145198	1.98E-07	4.33E-08	3.02E-12	57.99745759	91.20190107	46.36945222	57.48812649	0.163485144	0.811358807	2.41E-07	2.042115432	0.240836789	3.645031225
0.5	600	64.5	17.9429549	14	6.48235253	16	1.47741225	22	34.9943947	3	0.003440373	29.5578771	180.632322	1.70E-07	4.13E-08	2.77E-12	53.69748193	90.76617344	36.09554083	46.35333496	0.184271446	1.126108588	2.12E-07	1.771278629	0.211503534	3.205836721
0.6	600	64.8	18.2021706	16.4	8.23720758	18	1.72690265	22	33.4948882	3	0.003106884	32.5986763	227.425134	1.49E-07	3.93E-08	2.56E-12	49.77312451	90.40609639	28.45269356	37.77525662	0.203228575	1.417827074	1.88E-07	1.572892878	0.187930103	2.86348864
0.7	600	65.1	18.4407458	18.8	10.1174042	20	1.97962364	22	32.1325854	3	0.002822261	35.385562	271.024536	1.31E-07	3.72E-08	2.39E-12	46.18402021	90.1018818	22.61737813	30.98903223	0.220602741	1.689637017	1.69E-07	1.422188443	0.168582577	2.589249706
0.8	600	65.4	18.6617376	21.2	12.1067926	22	2.23510601	22	30.8895875	3	0.00257723	37.9513026	311.845345	1.17E-07	3.52E-08	2.25E-12	42.89248774	89.84042723	18.06826728	25.50598524	0.236598231	1.944124492	1.52E-07	1.304488278	0.152431621	2.364711009
0.9	600	65.7	18.8676195	23.6	14.1918611	24	2.49296707	22	29.7509652	3	0.002364641	40.3233045	350.233935	1.06E-07	3.32E-08	2.12E-12	39.86499534	89.61263721	14.46075597	20.99938301	0.251385904	2.183448885	1.39E-07	1.210546129	0.138759073	2.177537955
1	600	66	19.0604159	26	16.3612228	26	2.75289159	22	28.7041702	3	0.002178907	42.5246566	386.481712	9.56E-08	3.14E-08	2.01E-12	37.07222	89.41195542	11.55891414	17.24255856	0.265109702	2.409426897	1.27E-07	1.134249731	0.1270477	2.019157965
1.1	600	66.3	19.2418003	28.4	18.6052169	28	3.01461767	22	27.7385807	3	0.002015609	44.5749423	420.835539	8.71E-08	2.98E-08	1.92E-12	34.48867289	89.23350832	9.196443429	14.07338094	0.277891713	2.623597535	1.17E-07	1.071398486	0.116915012	1.883429242
1.2	600	66.6	19.4131691	30.8	20.9155963	30	3.2779259	22	26.845147	3	0.001871208	46.4908752	453.505892	7.99E-08	2.82E-08	1.83E-12	32.09221981	89.07358033	7.253214072	11.37285425	0.289836134	2.827272961	1.08E-07	1.019011646	0.108071791	1.76583714
1.3	600	66.9	19.5756971	33.2	23.2852798	32	3.54263112	22	26.0161122	3	0.001742845	48.2868031	484.673284	7.35E-08	2.68E-08	1.75E-12	29.86361506	88.92927775	5.640607022	9.051698483	0.301032413	3.021578539	1.00E-07	0.974916498	0.100295147	1.662989404
1.4	600	67.2	19.7303802	35.6	25.7081541	34	3.81E+00	22	25.2447899	3	0.001628186	49.9751095	514.493394	6.80E-08	2.54E-08	1.69E-12	27.78608399	88.79830594	4.292050132	7.041642678	0.311557751	3.207484813	9.34E-08	0.937492724	0.093410455	1.572288202
1.5	600	67.5	19.8780685	38	28.1789155	36	4.08E+00	22	24.5253869	3	0.001525312	51.5665369	543.101175	6.31E-08	2.42E-08	1.62E-12	25.84495921	88.67881681	3.156733625	5.289609405	0.321479121	3.385833115	8.73E-08	0.905508008	0.087278921	1.491710736
1.6	600	67.8	20.0194922	40.4	30.69294	38	4.34E+00	22	23.8528587	3	0.001432631	53.0704485	570.61418	5.88E-08	2.30E-08	1.56E-12	24.02737624	88.56930187	2.195330213	3.753725336	0.330854895	3.5573563	8.18E-08	0.87800893	0.08178883	1.419658683
1.7	600	68.1	20.1552823	42.8	33.2461791	40	4.6125939	22	23.2227932	3	0.001348814	54.4950419	597.135265	5.49E-08	2.19E-08	1.51E-12	22.32201145	88.46851525	1.377019369	2.400527096	0.339736178	3.7226956	7.68E-08	0.854246743	0.076849245	1.354852559
1.8	600	68.4	20.2859869	45.2	35.8350726	42	4.88232477	22	22.6313144	3	0.001272744	55.8475239	622.754816	5.15E-08	2.09E-08	1.46E-12	20.71886593	88.37541721	0.677375966	1.20296058	0.3481679	3.882414503	7.24E-08	0.833625561	0.072385396	1.296256104
1.9	600	68.7	20.4120846	47.6	38.4564781	44	5.15278189	22	22.0750039	3	0.001203477	57.1342559	647.552573	4.84E-08	2.00E-08	1.42E-12	19.20907962	88.28913207	0.076848258	0.138926127	0.35618972	4.037010131	6.83E-08	0.815665553	0.068335245	1.243021193
2	600	69	20.5339951	50	41.1076111	46	5.4238986	22	21.5508353	3	0.001140208	58.3608733	671.59915	4.55E-08	1.91E-08	1.38E-12	17.7847778	88.20891609	-0.440357549	-0.809798796	0.36383677	4.186922708	6.46E-08	0.799976222	0.064646901	1.194447057
0	625	63	34.4698484	2	0.054880539	6	0.082605753	22	35.8575184	3	0.002486307	9.80763159	0	1.25E-07	1.87E-08	1.51E-12	97.25597308	98.62323745	98.98227429	99.99983623	0.061143311	0	1.44E-07	3.381238256	0.143827755	4.821404559
0.1	625	63.3	23.0880187	4.4	0.730202404	8	0.487573229	22	39.1733076	3	0.004427355	14.8520181	0	3.32E-07	4.44E-08	6.21E-12	83.40449082	93.90533464	93.33319348	99.99963864	0.09259132	0	3.76E-07	3.267881461	0.376347362	5.352728556
0.2	625	63.6	20.0383433	6.8	2.24165197	10	1.06996118	22	39.2497359	3	0.005120087	18.0467294	26.7643642	4.32E-07	5.59E-08	1.01E-11	67.03452985	89.3003882	75.6567364	88.55943117	0.112507976	0.166855965	4.88E-07	2.891621445	0.487920177	4.878103845
0.3	625	63.9	20.4345584	9.2	3.50599497	12	1.40114059	22	37.2324666	3	0.004517594	21.9868633	84.6928826	3.58E-07	5.54E-08	9.02E-12	61.89135902	88.32382842	56.00171544	68.3565936	0.137071789	0.527997323	4.14E-07	2.318280908	0.413649987	4.100954633
0.4	625	64.2	20.7910507	11.6	4.96551775	14	1.73916969	22	35.4335041	3	0.004021198	25.5297881	137.570191	3.04E-07	5.36E-08	8.18E-12	57.1938125	87.57735936	42.51108892	53.97741099	0.159159298	0.857648132	3.58E-07	1.946221685	0.357531698	3.540457555
0.5	625	64.5	21.1147941	14	6.59044616	16	2.08287775	22	33.8190379	3	0.003606802	28.7362228	186.174642	2.62E-07	5.13E-08	7.51E-12	52.92538457	86.98201406	32.83066083	43.2623369	0.179149041	1.160660844	3.14E-07	1.686885097	0.313635554	3.117397772
0.6	625	64.8	21.4111848	16.4	8.3567896	18	2.43134724	22	32.3619471	3	0.003256899	31.6550662	231.131582	2.30E-07	4.88E-08	6.97E-12	49.04396585	86.49251533	25.64838391	35.00025274	0.197345865	1.440934029	2.78E-07	1.496942641	0.278381137	2.786934481
0.7	625	65.1	21.6844708	18.8	10.2449928	20	2.7838488	22	31.0402069	3	0.002958485	34.3261581	272.949499	2.03E-07	4.62E-08	6.51E-12	45.50535745	86.080756	20.17903326	28.45943079	0.213998143	1.701637733	2.49E-07	1.35269519	0.249471431	2.521790654
0.8	625	65.4	21.938047	21.2	12.2389523	22	3.1397954	22	29.835738	3	0.002701724	36.7822924	312.04625	1.82E-07	4.38E-08	6.13E-12	42.26909292	85.72820273	15.92629675	23.17179153	0.229310319	1.945376986	2.25E-07	1.240091745	0.225361349	2.304426379
0.9	625	65.7	22.174662	23.6	14.3252859	24	3.49870911	22	28.7335561	3	0.002479054	39.0507113	348.768468	1.64E-07	4.14E-08	5.79E-12	39.29963602	85.42204538	12.56260466	18.82403979	0.243452229	2.174312785	2.05E-07	1.150275999	0.204971378	2.12305353
1	625	66	22.396567	26	16.4927804	26	3.86019689	22	27.7211348	3	0.002284574	41.1542344	383.40615	1.48E-07	3.92E-08	5.50E-12	36.56622923	85.15308888	9.864025517	15.19862352	0.256566136	2.390253049	1.88E-07	1.077390872	0.187523474	1.969458933
1.1	625	66.3	22.6056252	28.4	18.7319694	28	4.22393251	22	26.7879199	3	0.002113625	43.1121208	416.203798	1.35E-07	3.71E-08	5.24E-12	34.04236127	84.91452675	7.672948558	12.13979609	0.268772105	2.594722064	1.72E-07	1.017409532	0.172442144	1.837746079
1.2	625	66.6	22.8033929	30.8	21.0348053	30	4.58964289	22	25.9249548	3	0.001962483	44.9407387	447.369016	1.24E-07	3.52E-08	5.01E-12	31.7051776	84.70119037	5.875680838	9.533154507	0.280172182	2.789014089	1.59E-07	0.967473448	0.159292275	1.723573066
1.3	625	66.9	22.9911808	33.2	23.3944034	32	4.95709766	22	25.1245887	3	0.00182814	46.6540877	477.079228	1.14E-07	3.34E-08	4.80E-12	29.53492952	84.50906981	4.388467275	7.292800034	0.290853643	2.974235231	1.48E-07	0.925498286	0.147738649	1.623672587
1.4	625	67.2	23.1701014	35.6	25.8048391	34	5.32610115	22	24.3802467	3	0.001708146	48.2642127	505.486977	1.06E-07	3.17E-08	4.61E-12	27.51449691	84.33499662	3.148474471	5.353001812	0.300891578	3.151336482	1.38E-07	0.889929151	0.137518763	1.535539301
1.5	625	67.5	23.3411055	38	28.2609861	36	5.69648602	22	23.6862464	3	0.001600487	49.7815339	532.724145	9.83E-08	3.01E-08	4.44E-12	25.62898395	84.17642772	2.107808	3.662621748	0.310350951	3.321140028	1.28E-07	0.859583109	0.128424108	1.457220259
1.6	625	67.8	23.5050108	40.4	30.7583861	38	6.06810835	22	23.0376511	3	0.001503494	51.2151116	558.905344	9.16E-08	2.87E-08	4.29E-12	23.86538094	84.03129382	1.229444431	2.181291202	0.319288245	3.48436039	1.20E-07	0.833544702	0.120286964	1.387170847
1.7	625	68.1	23.6625247	42.8	33.2931435	40	6.44084361	22	22.4301514	3	0.001415774	52.5728617	584.130652	8.56E-08	2.74E-08	4.14E-12	22.21228154	83.89789098	0.48440473	0.876729532	0.32775281	3.641621481	1.13E-07	0.811094793	0.112970904	1.324153527
1.8	625	68.4	23.8142625	45.2	35.8618392	42	6.81E+00	22	21.8599682	3	0.001336157	53.8617304	608.487855	8.02E-08	2.61E-08	4.01E-12	20.65964779	83.77480105	-0.150248712	-0.277175954	0.33578795	3.793470581	1.06E-07	0.791660933	0.10636384	1.267165264
1.9	625	68.7	23.9607621	47.6	38.46146	44	7.19E+00	22	21.3237736	3	0.001263653	55.0878389	632.054279	7.54E-08	2.49E-08	3.89E-12	19.19861345	83.66083275	-0.692854918	-1.301767716	0.343431828	3.94038976	1.00E-07	0.774782052	0.100372841	1.215384581
2	625	69	24.1024957	50	41.0893397	46	7.56E+00	22	20.818625	3	0.001197423	56.2566023	654.898304	7.11E-08	2.39E-08	3.77E-12	17.8213206	83.55497674	-1.158210784	-2.214653683	0.350718201	4.082805317	9.49E-08	0.760082843	0.094920234	1.168132337
0	650	63	34.9316141	2	0.099792385	6	0.176409342	22	35.7174123	3	0.003169424	9.62400354	0	2.65E-07	2.78E-08	6.21E-12	95.01038076	97.0598443	97.98151643	99.99965646	0.059998526	0	2.92E-07	3.387993492	0.292446386	4.819773152
0.1	650	63.3	25.0178462	4.4	0.955564401	8	0.83010328	22	38.6038868	3	0.00516679	14.0587627	0	6.02E-07	5.82E-08	2.07E-11	78.28262725	89.623709	90.23851522	99.99932583	0.087645961	0	6.60E-07	3.28213939	0.659778515	5.339289434
0.2	650	63.6	23.3937603	6.8	2.28027091	10	1.48425621	22	37.8174986	3	0.005301858	17.5551952	38.5221066	6.39E-07	6.74E-08	2.57E-11	66.46660426	85.1574379	69.37499386	83.14116887	0.109443625	0.24015677	7.06E-07	2.737646032	0.706132808	4.721400818
0.3	650	63.9	23.8379301	9.2	3.55575547	12	1.93991559	22	35.8496707	3	0.004675302	21.3485658	94.2284388	5.32E-07	6.69E-08	2.30E-11	61.35048402	83.83403675	50.91790699	63.83814026	0.133092478	0.587444445	5.99E-07	2.191613886	0.598643588	3.982279697
0.4	650	64.2	24.2383398	11.6	5.02302888	14	2.40392024	22	34.0995174	3	0.00415985	24.7500137	144.913795	4.52E-07	6.49E-08	2.09E-11	56.6980269	82.82914114	38.28961203	50.07097869	0.154297983	0.903430058	5.17E-07	1.837043725	0.517258498	3.446135334
0.5	650	64.5	24.6026311	14	6.65183945	16	2.87483722	22	32.5322879	3	0.003730057	27.8214751	191.376743	3.91E-07	6.22E-08	1.92E-11	52.48686107	82.03226738	29.25635528	39.79574675	0.173446268	1.193092086	4.54E-07	1.589835115	0.453534287	3.039761835
0.6	650	64.8	24.9367187	16.4	8.41805931	18	3.3515465	22	31.1203647	3	0.003367497	30.6123258	234.252694	3.43E-07	5.92E-08	1.79E-11	48.67037006	81.38029722	22.57516015	31.86302854	0.190845152	1.460391848	4.02E-07	1.408784149	0.402335108	2.721330364
0.7	650	65.1	25.2452618	18.8	10.3021882	20	3.8331596	22	29.8414941	3	0.003058522	33.1624546	274.054152	3.04E-07	5.61E-08	1.67E-11	45.2011266	80.834202	17.50333504	25.57687137	0.206743314	1.708524426	3.60E-07	1.271330572	0.360349165	2.465215046
0.8	650	65.4	25.5319864	21.2	12.2882831	22	4.31896247	22	28.6775285	3	0.002792836	35.5044618	311.199406	2.72E-07	5.32E-08	1.57E-11	42.03640047	80.36835241	13.5722124	20.49128155	0.221343993	1.940097541	3.25E-07	1.164087638	0.325340793	2.254845822
0.9	650	65.7	25.7999118	23.6	14.3631751	24	4.80837443	22	27.613511	3	0.002562536	37.6652657	346.033441	2.45E-07	5.03E-08	1.49E-11	39.13908856	79.96510654	10.47296828	16.30728855	0.234815003	2.15726192	2.96E-07	1.078611841	0.295744078	2.079036403
1	650	66	26.0515136	26	16.5158869	26	5.30091829	22	26.636997	3	0.002361471	39.6672983	378.843454	2.23E-07	4.77E-08	1.42E-11	36.47735808	79.61185273	7.994822414	12.81700625	0.247296191	2.361808022	2.70E-07	1.00931573	0.270428449	1.929964187
1.1	650	66.3	26.2888426	28.4	18.7371919	28	5.79619816	22	25.737544	3	0.002184786	41.5294084	409.870563	2.03E-07	4.52E-08	1.35E-11	34.02397218	79.29929229	5.989653846	9.871428536	0.258905067	2.55523904	2.49E-07	0.952355753	0.248556675	1.801995788
1.2	650	66.6	26.5136136	30.8	21.0192768	30	6.29388273	22	24.9063213	3	0.00202861	43.267554	439.318754	1.87E-07	4.28E-08	1.29E-11	31.75559481	79.0203909	4.350780389	7.360983854	0.269741116	2.738826675	2.29E-07	0.905002167	0.229495264	1.690972248
1.3	650	66.9	26.7272726	33.2	23.3554791	32	6.79369256	22	24.1358087	3	0.001889819	44.8953395	467.361805	1.72E-07	4.06E-08	1.24E-11	29.65217139	78.76971075	2.99973132	5.203318552	0.279889152	2.913654304	2.13E-07	0.865263617	0.212755933	1.593756939
1.4	650	67.2	26.9310478	35.6	25.7400821	34	7.29539025	22	23.41956	3	0.001765869	46.4244359	494.148717	1.59E-07	3.86E-08	1.19E-11	27.6963986	78.54296985	1.877724868	3.335354283	0.289421934	3.080650838	1.98E-07	0.831653962	0.197956227	1.507940111
1.5	650	67.5	27.1259905	38	28.1681517	36	7.79877278	22	22.7520174	3	0.001654673	47.8649143	519.807999	1.48E-07	3.67E-08	1.15E-11	25.873285	78.33674228	0.94002175	1.707975003	0.298402249	3.240617435	1.85E-07	0.80304211	0.184792336	1.431640162
1.6	650	67.8	27.3130054	40.4	30.6354061	38	8.30366546	22	22.1283622	3	0.001554501	49.2255128	544.451096	1.38E-07	3.50E-08	1.11E-11	24.16978688	78.14824879	0.152087915	0.282376501	0.306884571	3.394248872	1.73E-07	0.778552404	0.173019892	1.363366733
1.7	650	68.1	27.492876	42.8	33.1381116	40	8.80991713	22	21.5443951	3	0.00146391	50.5138502	568.17514	1.29E-07	3.33E-08	1.07E-11	22.57450561	77.97520718	-0.513068581	-0.972495629	0.3149164	3.542150694	1.62E-07	0.757496753	0.162440153	1.30192421
1.8	650	68.4	27.6662845	45.2	35.6729966	42	9.31739631	22	20.9964397	3	0.00138169	51.736601	591.065194	1.21E-07	3.18E-08	1.04E-11	21.07744115	77.81572307	-1.076781438	-2.081779728	0.322539344	3.684853208	1.53E-07	0.739327235	0.152889864	1.246342424
1.9	650	68.7	27.8338279	47.6	38.2371823	44	9.82598809	22	20.4812628	3	0.001306817	52.899638	613.196074	1.14E-07	3.04E-08	1.01E-11	19.66978508	77.66820889	-1.556083197	-3.066036618	0.329790018	3.822822835	1.44E-07	0.7236024	0.144233714	1.195826004
2	650	69	27.9960308	50	40.8281251	46	10.3355915	22	19.9960093	3	0.001238423	54.0081491	634.633857	1.07E-07	2.91E-08	9.76E-12	18.3437498	77.53132283	-1.964696765	-3.942240087	0.336700762	3.956471516	1.36E-07	0.709962822	0.136358638	1.149716788
0	675	63	35.7094325	2	0.165303342	6	0.348065244	22	35.4786773	3	0.003930689	9.32132474	0	5.26E-07	3.92E-08	2.30E-11	91.7348329	94.1989126	96.27626643	99.99931199	0.058111548	0	5.65E-07	3.400176853	0.564834851	4.82853548
0.1	675	63.3	27.2821133	4.4	1.15555078	8	1.32E+00	22	37.9145628	3	0.005873113	13.1709434	0	1.03E-06	7.31E-08	6.23E-11	73.73748227	83.52564425	86.49218913	99.99879524	0.082111066	0	1.10E-06	3.301610333	1.09982812	5.390243772
0.2	675	63.6	27.0592542	6.8	2.29819643	10	2.02E+00	22	36.2686762	3	0.005417888	16.9869339	50.5114065	9.16E-07	7.92E-08	6.17E-11	66.20299368	79.8333497	62.58191316	77.23526231	0.105900937	0.314901165	9.95E-07	2.566166337	0.995070485	4.577127972
0.3	675	63.9	27.5510766	9.2	3.57384603	12	2.63E+00	22	34.3565452	3	0.004774527	20.6213115	103.641523	7.65E-07	7.89E-08	5.54E-11	61.1538475	78.07510683	45.428475	58.88101725	0.128558586	0.646128045	8.44E-07	2.048844795	0.84425568	3.879696196
0.4	675	64.2	27.995227	11.6	5.03664821	14	3.25521022	22	32.6601805	3	0.004246006	23.8714833	151.810493	6.53E-07	7.67E-08	5.05E-11	56.58061888	76.74849843	33.73474842	45.75253578	0.148820998	0.946425856	7.30E-07	1.712570994	0.729705068	3.369518971
0.5	675	64.5	28.3999822	14	6.65619389	16	3.88763346	22	31.1442242	3	0.003805826	26.7999682	195.829308	5.66E-07	7.36E-08	4.66E-11	52.45575793	75.70229088	25.40062278	35.93218572	0.167077929	1.220850527	6.40E-07	1.47799941	0.63983606	2.980426466
0.6	675	64.8	28.7717541	16.4	8.40845	18	4.52692903	22	29.7808019	3	0.003434851	29.45616	236.337838	4.97E-07	7.01E-08	4.34E-11	48.72896341	74.85039428	19.25941064	28.33736027	0.183637316	1.473391175	5.68E-07	1.306181737	0.567542925	2.674093084
0.7	675	65.1	29.1155983	18.8	10.2741404	20	5.17204439	22	28.5476048	3	0.00311895	31.8796637	273.848544	4.42E-07	6.66E-08	4.07E-11	45.35031702	74.13977805	14.61518929	22.31054622	0.198746064	1.707242612	5.08E-07	1.175762583	0.508215263	2.426794539
0.8	675	65.4	29.435562	21.2	12.2376056	22	5.82213399	22	27.426543	3	0.002847479	34.1026433	308.777198	3.96E-07	6.31E-08	3.83E-11	42.27544528	73.53575459	11.02955894	17.42931986	0.212604694	1.92499687	4.59E-07	1.074055843	0.45872658	2.2230644
0.9	675	65.7	29.7349282	23.6	14.2859814	24	6.47651042	22	26.4027793	3	0.002612288	36.1515153	341.46498	3.57E-07	5.98E-08	3.63E-11	39.46618051	73.01453992	8.214140485	13.40990884	0.225377891	2.128780953	4.17E-07	0.993052448	0.416879556	2.052392113
1	675	66	30.0163913	26	16.4085936	26	7.13460878	22	25.4640195	3	0.002407042	38.0481923	372.194698	3.24E-07	5.66E-08	3.45E-11	36.89002462	72.559197	5.972447414	10.05463008	0.237202266	2.320357959	3.81E-07	0.927448079	0.381083687	1.907387357
1.1	675	66.3	30.2821859	28.4	18.5965066	28	7.79596037	22	24.5999836	3	0.002226749	39.8110148	401.202902	2.96E-07	5.37E-08	3.29E-11	34.51934296	72.15728439	4.166640385	7.221558916	0.248192157	2.501202601	3.50E-07	0.87359133	0.350158863	1.782703596
1.2	675	66.6	30.5341821	30.8	20.8421789	30	8.46017289	22	23.8020051	3	0.002067432	41.4554577	428.689072	2.72E-07	5.09E-08	3.15E-11	32.33058799	71.7994237	2.697612425	4.806178294	0.258444039	2.67255849	3.23E-07	0.82888718	0.323210844	1.674378244
1.3	675	66.9	30.7739585	33.2	23.1391995	32	9.12691534	22	23.0627231	3	0.001925885	42.994674	454.822677	2.51E-07	4.83E-08	3.03E-11	30.30361596	71.47838956	1.492588624	2.72982838	0.268039912	2.835482139	3.00E-07	0.791441425	0.299549602	1.579412748
1.4	675	67.2	31.0028572	35.6	25.4820817	34	9.79590642	22	22.3758428	3	0.001799501	44.4399187	479.748667	2.33E-07	4.59E-08	2.91E-11	28.42111882	71.18851053	0.497146561	0.932186495	0.277049941	2.990877204	2.79E-07	0.759839621	0.278634215	1.49549673
1.5	675	67.5	31.2220278	38	27.8661006	36	10.4669055	22	21.7359477	3	0.001686142	45.8008818	503.591789	2.16E-07	4.37E-08	2.80E-11	26.66815632	70.9252625	-0.330065375	-0.633771837	0.285534537	3.13952139	2.60E-07	0.733004662	0.260034722	1.420821601
1.6	675	67.8	31.4324607	40.4	30.2871649	38	11.1397053	22	21.1383503	3	0.001584036	47.0859534	526.460021	2.02E-07	4.16E-08	2.71E-11	25.03177005	70.68498605	-1.020911967	-2.005237299	0.293546005	3.282087859	2.43E-07	0.710102292	0.243405136	1.353951612
1.7	675	68.1	31.6350142	42.8	32.7417128	40	11.8141267	22	20.5789721	3	0.001491708	48.3024363	548.447317	1.89E-07	3.97E-08	2.62E-11	23.50067103	70.46468325	-1.600256644	-3.212002921	0.301129874	3.419162346	2.28E-07	0.690476618	0.228463977	1.293732694
1.8	675	68.4	31.8304364	45.2	35.2266288	42	12.4900134	22	20.0542474	3	0.001407921	49.4567178	569.63583	1.77E-07	3.79E-08	2.54E-11	22.06498053	70.26187286	-2.087717382	-4.278208914	0.308325963	3.551257014	2.15E-07	0.673605131	0.214979979	1.23922671
1.9	675	68.7	32.019382	47.6	37.739175	44	13.1672291	22	19.5610445	3	0.001331627	50.5544098	590.097726	1.67E-07	3.62E-08	2.46E-11	20.71601891	70.07447932	-2.498929816	-5.22361701	0.315169259	3.678821763	2.03E-07	0.659066676	0.202761437	1.189663366
2	675	69	32.2024271	50	40.2769358	46	13.8456537	22	19.0966008	3	0.00126194	51.6004637	609.89666	1.57E-07	3.46E-08	2.39E-11	19.4461284	69.90075283	-2.846469804	-6.064555772	0.321690629	3.802253435	1.92E-07	0.646518215	0.191648152	1.144404323
0	700	63	36.8844859	2	0.246571134	6	0.631099299	22	35.1126949	3	0.00473121	8.87575393	0	9.78E-07	5.25E-08	7.67E-11	87.6714433	89.48167835	93.66210643	99.99868643	0.055333744	0	1.03E-06	3.420522036	1.030311646	4.864219987
0.1	700	63.3	30.4213181	4.4	1.24866096	8	1.88684827	22	36.7218693	3	0.006272203	12.4158218	6.36318902	1.56E-06	8.62E-08	1.59E-10	71.62134182	76.41439663	80.01015924	96.5245284	0.077403443	0.039669765	1.65E-06	3.208740081	1.647689482	5.378352011
0.2	700	63.6	31.0231501	6.8	2.29111647	10	2.68486877	22	34.6136387	3	0.005464036	16.3328886	62.4471816	1.28E-06	9.08E-08	1.41E-10	66.30711074	73.1513123	55.32297675	70.81107795	0.10182345	0.389311873	1.37E-06	2.37381016	1.366790683	4.453351399
0.3	700	63.9	31.5618558	9.2	3.55400876	12	3.49690656	22	32.764182	3	0.004811834	19.795065	112.603248	1.07E-06	9.08E-08	1.27E-10	61.36947	70.859112	39.57419853	53.44821291	0.123407552	0.701997756	1.16E-06	1.886493265	1.161261605	3.803103474
0.4	700	64.2	32.0491207	11.6	4.99806105	14	4.32040687	22	31.1271606	3	0.004276773	22.8834592	157.891335	9.16E-07	8.84E-08	1.16E-10	56.91326681	69.13995093	28.88341962	40.97862612	0.1426614	0.984335397	1.00E-06	1.569197556	1.004522365	3.321511438
0.5	700	64.5	32.493824	14	6.59306264	16	5.15E+00	22	29.6669841	3	0.003831638	25.6604544	199.125998	7.96E-07	8.50E-08	1.07E-10	52.90669543	67.79120069	21.29717806	31.62181973	0.159973906	1.241402945	8.81E-07	1.347642859	0.881220006	2.950804794
0.6	700	64.8	32.9028536	16.4	8.31532815	18	5.99E+00	22	28.3557866	3	0.003456831	28.1749536	236.945299	7.01E-07	8.11E-08	1.00E-10	49.29677957	66.69790444	15.73214505	24.36718845	0.175649944	1.477178244	7.82E-07	1.185272539	0.781846251	2.656850622
0.7	700	65.1	33.2816468	18.8	10.1459871	20	6.84E+00	22	27.171393	3	0.003137911	30.4659131	271.857184	6.23E-07	7.71E-08	9.40E-11	46.03198351	65.78950255	11.54328795	18.59836151	0.189932378	1.694827959	7.00E-07	1.062004046	0.70018829	2.418193782
0.8	700	65.4	33.6345612	21.2	12.0697959	22	7.69559797	22	26.0959088	3	0.002864023	32.5647969	304.271666	5.59E-07	7.31E-08	8.87E-11	43.06700047	65.02000923	8.325017886	13.91799167	0.203017362	1.896908219	6.32E-07	0.965889274	0.63201039	2.220675757
0.9	700	65.7	33.9651357	23.6	14.0742916	24	8.55407804	22	25.1147168	3	0.002626868	34.4973253	334.523749	5.05E-07	6.93E-08	8.41E-11	40.36317119	64.35800817	5.811038806	10.05838312	0.215065243	2.085507525	5.74E-07	0.889375486	0.57432333	2.054578832
1	700	66	34.2762775	26	16.1491756	26	9.41688637	22	24.2157479	3	0.002420005	36.2847487	362.890094	4.59E-07	6.57E-08	8.00E-11	37.88778615	63.78120627	3.820255	6.832591824	0.226208503	2.262350652	5.25E-07	0.827455148	0.524956398	1.913013636
1.1	700	66.3	34.5703996	28.4	18.285857	28	10.2834805	22	23.388941	3	0.002238365	37.9447919	389.601372	4.20E-07	6.23E-08	7.64E-11	35.61317958	63.27328393	2.225866987	4.106111784	0.236557641	2.428875664	4.82E-07	0.776677788	0.482294865	1.790961278
1.2	700	66.6	34.8495238	30.8	20.4771076	30	11.1534062	22	22.625836	3	0.002077914	39.4923651	414.851564	3.86E-07	5.91E-08	7.32E-11	33.51588442	62.82197933	0.93688024	1.779696062	0.246205613	2.586291888	4.45E-07	0.734589003	0.445112666	1.684679817
1.3	700	66.9	35.1153575	33.2	22.7167991	32	12.0262798	22	21.9192641	3	0.001935403	40.9401084	438.80507	3.56E-07	5.62E-08	7.03E-11	31.57590633	62.41787563	-0.113393118	-0.221479134	0.255231219	2.735624236	4.12E-07	0.699395764	0.412462183	1.591323108
1.4	700	67.2	35.3693541	35.6	24.9996992	34	12.9017753	22	21.263107	3	0.001808193	42.2988129	461.602202	3.30E-07	5.34E-08	6.76E-11	29.77612584	62.05360206	-0.97472619	-1.954887324	0.263701734	2.87774745	3.84E-07	0.669758128	0.383599587	1.508688354
1.5	700	67.5	35.6127588	38	27.3213116	36	13.7796134	22	20.6521097	3	0.00169412	43.57775	483.363491	3.07E-07	5.08E-08	6.52E-11	28.10181158	61.72329611	-1.684862875	-3.465397869	0.271674958	3.013412951	3.58E-07	0.644654988	0.357933013	1.435044393
1.6	700	67.8	35.8466455	40.4	29.6777499	38	14.6595536	22	20.0817312	3	0.001591392	44.7849332	504.193087	2.87E-07	4.84E-08	6.30E-11	26.54022302	61.42222737	-2.272830332	-4.788547394	0.27920085	3.143270037	3.35E-07	0.623294882	0.334985779	1.369012141
1.7	700	68.1	36.0719452	42.8	32.0656366	40	15.5413876	22	19.5480265	3	0.001498519	45.9273259	524.181481	2.68E-07	4.62E-08	6.09E-11	25.08028832	61.146531	-2.761231419	-5.952839923	0.286322822	3.267882852	3.14E-07	0.605055154	0.314369815	1.309479633
1.8	700	68.4	36.2894699	45.2	34.4820216	42	16.424934	22	19.0475507	3	0.001414251	47.0110096	543.407692	2.52E-07	4.41E-08	5.90E-11	23.71234159	60.89301429	-3.167864056	-6.981400396	0.293078786	3.387744021	2.96E-07	0.589439438	0.295766093	1.255540459
1.9	700	68.7	36.4999308	47.6	36.924316	44	17.310034	22	18.5772817	3	0.001337532	48.0413209	561.941047	2.37E-07	4.21E-08	5.73E-11	22.42790756	60.65901364	-3.506883504	-7.893181464	0.299502013	3.503285747	2.79E-07	0.576047391	0.278910049	1.206448491
2	700	69	36.7039537	50	39.3902382	46	18.1965483	22	18.1345565	3	0.001267465	49.0229624	579.842633	2.23E-07	4.03E-08	5.56E-11	21.2195236	60.4422863	-3.78965049	-8.703860478	0.30562182	3.614888862	2.64E-07	0.564552729	0.263580516	1.16158406
0	725	63	38.4850514	2	0.330479944	6	1.05243397	22	34.6057288	3	0.005527564	8.28660038	0	1.71E-06	6.64E-08	2.31E-10	83.4760028	82.45943383	90.04092	99.99760307	0.051660809	0	1.77E-06	3.452490756	1.77434597	4.954951273
0.1	725	63.3	34.6136131	4.4	1.23217502	8	2.46618683	22	34.8988814	3	0.006248923	11.8694539	21.4978237	2.11E-06	9.61E-08	3.45E-10	71.99602227	69.17266463	70.1026163	87.81236433	0.073997244	0.13402299	2.20E-06	2.932615845	2.201891504	5.18383726
0.2	725	63.6	35.2657168	6.8	2.25509216	10	3.50306766	22	32.8654128	3	0.005438939	15.5867368	74.0496977	1.73E-06	1.02E-07	3.06E-10	66.83688	64.9693234	47.6553193	63.79799689	0.097171746	0.461644957	1.83E-06	2.15447561	1.831962052	4.361178741
0.3	725	63.9	35.8503023	9.2	3.49058131	12	4.55580813	22	31.0859681	3	0.004786261	18.8630166	120.802992	1.46E-06	1.02E-07	2.78E-10	62.0588988	62.03493225	33.40429449	47.46108466	0.117596922	0.753117079	1.56E-06	1.698414204	1.559415163	3.767997681
0.4	725	64.2	36.3797993	11.6	4.89980252	14	5.62153923	22	29.5141171	3	0.004251476	21.7788421	162.817295	1.25E-06	9.96E-08	2.55E-10	57.7603231	59.84614836	23.77885158	35.6623717	0.135774931	1.015045105	1.35E-06	1.400655341	1.350588246	3.320442915
0.5	725	64.5	36.8636685	14	6.45312824	16	6.69805298	22	28.1144396	3	0.003807033	24.3956762	200.901083	1.09E-06	9.59E-08	2.36E-10	53.90622686	58.13716888	16.98455444	26.76933934	0.152088952	1.252469284	1.19E-06	1.192336389	1.185765488	2.971026543
0.6	725	64.8	37.3092589	16.4	8.12748958	18	7.7836215	22	26.8593578	3	0.003433137	26.7613845	235.683903	9.61E-07	9.17E-08	2.20E-10	50.44213671	56.75765833	12.02811337	19.84867783	0.166837389	1.469314375	1.05E-06	1.039447571	1.05261121	2.690849903
0.7	725	65.1	37.7223791	18.8	9.90461271	20	8.87687241	22	25.7270295	3	0.00311523	28.9138869	267.664426	8.56E-07	8.72E-08	2.07E-10	47.31588984	55.61563795	8.319262277	14.3279592	0.180256645	1.668689222	9.43E-07	0.923256981	0.943002482	2.461324001
0.8	725	65.4	38.1076897	21.2	11.7698078	22	9.97670115	22	24.6998988	3	0.002842387	30.8836679	297.243486	7.68E-07	8.28E-08	1.96E-10	44.48203868	54.65135841	5.487599187	9.836483006	0.192536769	1.853092728	8.51E-07	0.832597271	0.851367963	2.269951919
0.9	725	65.7	38.4689787	23.6	13.7111142	24	1.11E+01	22	23.7636738	3	0.002606269	32.6955478	324.747409	6.95E-07	7.86E-08	1.86E-10	41.90205847	53.82413292	3.290436194	6.123555833	0.203832497	2.024559294	7.74E-07	0.760397272	0.773757227	2.10802446
1	725	66	38.809361	26	15.718684	26	1.22E+01	22	22.9065885	3	0.002400412	34.3699636	350.444854	6.33E-07	7.45E-08	1.77E-10	39.54352308	53.10518154	1.563083621	3.013537586	0.214271238	2.184763809	7.07E-07	0.701961867	0.707290682	1.969287699
1.1	725	66.3	39.131424	28.4	17.7843271	28	1.33E+01	22	22.1188591	3	0.002219734	35.9239104	374.559216	5.79E-07	7.07E-08	1.69E-10	37.37912993	52.47350071	0.190479327	0.379695271	0.223958944	2.335098975	6.50E-07	0.654051587	0.649819728	1.849135797
1.2	725	66.6	39.437337	30.8	19.9011715	30	14.4259932	22	21.3922773	3	0.002060193	37.3716481	397.27792	5.32E-07	6.71E-08	1.62E-10	35.38580682	51.913356	-0.909764521	-1.871717749	0.232984515	2.476733249	6.00E-07	0.614359373	0.59970885	1.744102423
1.3	725	66.9	39.7289331	33.2	22.0634049	32	15.5479369	22	20.719901	3	0.00191854	38.7252376	418.759478	4.92E-07	6.38E-08	1.56E-10	33.54396114	51.41269719	-1.797891854	-3.811540325	0.241423142	2.610654834	5.56E-07	0.581197958	0.555691366	1.651529461
1.4	725	67.2	40.0077736	35.6	24.2660749	34	16.6728801	22	20.0958155	3	0.001792135	39.9949546	439.138931	4.56E-07	6.06E-08	1.50E-10	31.83686826	50.96211735	-2.518762566	-5.494298947	0.249338886	2.737705612	5.17E-07	0.553305063	0.516771318	1.569344851
1.5	725	67.5	40.2751968	38	26.5049338	36	17.8005049	22	19.5149486	3	0.001678814	41.1896121	458.532093	4.24E-07	5.77E-08	1.45E-10	30.25017421	50.55415306	-3.10631425	-6.962643857	0.256786689	2.858607597	4.82E-07	0.529717777	0.482155086	1.495909807
1.6	725	67.8	40.5323576	40.4	28.7763164	38	18.9305371	22	18.9729232	3	0.00157679	42.3168148	477.038894	3.96E-07	5.50E-08	1.40E-10	28.77149406	50.18279711	-3.586583886	-8.250415329	0.263813962	2.973983778	4.51E-07	0.509688989	0.451202747	1.4299114
1.7	725	68.1	40.7802574	42.8	31.077042	40	20.0627394	22	18.4659414	3	0.001484576	43.3831614	494.746043	3.71E-07	5.25E-08	1.35E-10	27.39008879	49.8431515	-3.979795721	-9.384802798	0.270461843	3.084374723	4.23E-07	0.492630351	0.423392806	1.370285675
1.8	725	68.4	41.01977	45.2	33.4043363	42	21.1969049	22	17.9906904	3	0.001400923	44.3944075	511.729168	3.48E-07	5.01E-08	1.31E-10	26.09660111	49.53117881	-4.301834335	-10.38790049	0.276766212	3.190251914	3.98E-07	0.478072383	0.398296202	1.316161363
1.9	725	68.7	41.2516611	47.6	35.7557677	44	22.3328523	22	17.5442668	3	0.001324778	45.3555975	528.054548	3.28E-07	4.79E-08	1.27E-10	24.88284097	49.2435175	-4.56530041	-11.27784454	0.282758519	3.292028553	3.76E-07	0.46563605	0.37555686	1.266818285
2	725	69	41.4766048	50	38.1291955	46	23.4704223	22	17.1241147	3	0.001255248	46.2711719	543.78053	3.09E-07	4.59E-08	1.24E-10	23.741609	48.97734283	-4.780279706	-12.06965886	0.288466447	3.39006839	3.55E-07	0.455012116	0.35487694	1.221656063
0	750	63	40.4828525	2	0.400560968	6	1.6246068	22	33.9617592	3	0.006284838	7.57426427	0	2.82E-06	7.95E-08	6.38E-10	79.9719516	72.92322	85.44113714	99.99579213	0.047219921	0	2.90E-06	3.500970012	2.898089976	5.14631405
0.1	750	63.3	39.0568707	4.4	1.19763872	8	3.15810562	22	32.988756	3	0.006145372	11.2466065	36.5452052	2.77E-06	1.05E-07	7.15E-10	72.78093818	60.52367975	59.7215	78.31231097	0.070114252	0.227832256	2.87E-06	2.615626468	2.873462553	5.006951288
0.2	750	63.6	39.7581439	6.8	2.18723154	10	4.47916346	22	31.0394582	3	0.005344152	14.7463608	85.0730085	2.29E-06	1.11E-07	6.39E-10	67.83483029	55.2083654	39.64674649	56.06589906	0.091932625	0.530367126	2.40E-06	1.897556461	2.39882834	4.31852237
0.3	750	63.9	40.387577	9.2	3.37946662	12	5.81785715	22	29.3373042	3	0.004699406	17.8231953	127.982807	1.93E-06	1.12E-07	5.81E-10	63.26666717	51.51785708	26.97538309	40.77803076	0.111114407	0.797877902	2.05E-06	1.473995406	2.046533841	3.803280443
0.4	750	64.2	40.958341	11.6	4.73653746	14	7.17102768	22	27.8363819	3	0.004171718	20.555882	166.319041	1.67E-06	1.10E-07	5.34E-10	59.16778052	48.77837371	18.46956297	29.65024788	0.128150682	1.036875895	1.78E-06	1.196149306	1.775198836	3.403390424
0.5	750	64.5	41.4804759	14	6.22980109	16	8.53623572	22	26.5018501	3	0.003733594	23.0041459	200.874183	1.45E-06	1.06E-07	4.96E-10	55.50142079	46.64852675	12.50513917	21.20863519	0.143413792	1.252301582	1.56E-06	1.001008405	1.560233997	3.084170833
0.6	750	64.8	41.96179	16.4	7.83708185	18	9.91156737	22	25.3067017	3	0.003365317	25.2142522	232.262433	1.28E-06	1.01E-07	4.65E-10	52.21291555	44.93573683	8.184905198	14.60259293	0.157192166	1.447984047	1.39E-06	0.857305334	1.386087085	2.823564347
0.7	750	65.1	42.4084612	18.8	9.54089748	20	11.2954992	22	24.2296259	3	0.003052413	27.2226887	260.968385	1.15E-06	9.64E-08	4.37E-10	49.25054532	43.522504	4.976843527	9.306588918	0.169713278	1.626944372	1.24E-06	0.747758456	1.242431673	2.606874228
0.8	750	65.4	42.8254502	21.2	11.3272517	22	12.6868028	22	23.253548	3	0.002784033	29.0586765	287.380249	1.03E-06	9.17E-08	4.14E-10	46.56956745	42.33271455	2.547861789	4.978273274	0.181159301	1.791602759	1.12E-06	0.662036776	1.122138675	2.423931257
0.9	750	65.7	43.2167922	23.6	13.1847884	24	14.0844763	22	22.3646061	3	0.002551907	30.7459293	311.813154	9.33E-07	8.70E-08	3.93E-10	44.13225254	41.31468208	0.680235261	1.3849852	0.191678071	1.943923805	1.02E-06	0.593583853	1.02012673	2.267475575
1	750	66	43.585807	26	15.1041858	26	15.4876936	22	21.5514149	3	0.002349631	32.3039173	334.525891	8.50E-07	8.26E-08	3.75E-10	41.90697769	40.43194769	-0.773422586	-1.636967496	0.201390971	2.085520879	9.33E-07	0.538037832	0.932676168	2.132186044
1.1	750	66.3	43.9352536	28.4	17.0777117	28	16.8957677	22	20.804527	3	0.002172176	33.7487913	355.733177	7.78E-07	7.84E-08	3.59E-10	39.86721232	39.6579725	-1.915822115	-4.206127601	0.210398689	2.217732581	8.57E-07	0.492383919	0.857001933	2.014074075
1.2	750	66.6	44.267446	30.8	19.0988938	30	18.3081216	22	20.1160306	3	0.002015544	35.0940732	375.614807	7.16E-07	7.45E-08	3.44E-10	37.99060455	38.972928	-2.820313473	-6.410467795	0.218785524	2.341679802	7.91E-07	0.454471628	0.790977941	1.910091196
1.3	750	66.9	44.5843408	33.2	21.1622688	32	1.97E+01	22	19.4792452	3	0.001876526	36.3511773	394.322579	6.62E-07	7.08E-08	3.30E-10	36.25822651	38.36166344	-3.540385955	-8.316657476	0.226622636	2.458308889	7.33E-07	0.422725787	0.732953631	1.81786786
1.4	750	67.2	44.8876044	35.6	23.2631903	34	2.11E+01	22	18.8884872	3	0.001752514	37.5298117	411.985617	6.14E-07	6.73E-08	3.18E-10	34.65395983	37.81238118	-4.115757672	-9.976150231	0.233970547	2.568424834	6.82E-07	0.395966271	0.681628581	1.735534523
1.5	750	67.5	45.1786661	38	25.3976799	36	2.26E+01	22	18.3388888	3	0.001641373	38.6382897	428.714508	5.72E-07	6.41E-08	3.07E-10	33.16400026	37.31574083	-4.576389	-11.42929174	0.240881086	2.672717064	6.36E-07	0.373291547	0.635964796	1.661596524
1.6	750	67.8	45.458759	40.4	27.5623095	38	23.9915892	22	17.8262544	3	0.001541341	39.6837746	444.604553	5.34E-07	6.11E-08	2.97E-10	31.77646163	36.86423895	-4.945196209	-12.70816684	0.247398909	2.771779712	5.95E-07	0.354001141	0.595124087	1.594844791
1.7	750	68.1	45.7289532	42.8	29.7541085	40	25.4192916	22	17.3469471	3	0.00145095	40.6724745	459.738352	5.00E-07	5.83E-08	2.87E-10	30.48105491	36.451771	-5.239924437	-13.83861139	0.25356272	2.866127727	5.58E-07	0.337542634	0.558422542	1.534290803
1.8	750	68.4	45.9901821	45.2	31.9704888	42	26.8492079	22	16.8977979	3	0.001368971	41.6097977	474.187875	4.69E-07	5.57E-08	2.79E-10	29.26883009	36.07331452	-5.474465773	-14.84166213	0.259406235	2.956209789	5.25E-07	0.32347458	0.525296865	1.479118567
1.9	750	68.7	46.243264	47.6	34.2091846	44	28.2811347	22	16.4760318	3	0.001294368	42.5004793	488.016139	4.42E-07	5.32E-08	2.70E-10	28.13196513	35.72469386	-5.659803484	-15.73462196	0.264958974	3.042418761	4.95E-07	0.311440056	0.495279154	1.42864867
2	750	69	46.4889191	50	36.4682035	46	29.7148927	22	16.0792077	3	0.001226261	43.3486837	501.278567	4.17E-07	5.10E-08	2.63E-10	27.063593	35.40240717	-5.804698333	-16.53185261	0.2702469	3.125100166	4.68E-07	0.301147445	0.46797772	1.382310874
0	775	63	42.8676962	2	0.442251312	6	2.33512913	22	33.1651289	3	0.006959778	6.78036015	0.513740816	4.41E-06	9.04E-08	1.62E-09	77.8874344	61.08118117	79.75092071	99.61127425	0.042270518	0.003202793	4.50E-06	3.556559099	4.499537255	5.493318732
0.1	775	63.3	43.7121304	4.4	1.14434343	8	3.96150414	22	31.0097055	3	0.005966327	10.5497974	51.3081517	3.55E-06	1.11E-07	1.42E-09	73.99219477	50.48119825	48.96579076	67.83282954	0.065770164	0.319868281	3.67E-06	2.239083044	3.666660206	4.850288394
0.2	775	63.6	44.4616523	6.8	2.08644627	10	5.61179094	22	29.153385	3	0.005184086	13.8153025	95.3349168	2.95E-06	1.19E-07	1.28E-09	69.31696662	43.8820906	31.37449561	47.40042376	0.086128167	0.594342515	3.07E-06	1.584835191	3.072248408	4.361311742
0.3	775	63.9	45.1349779	9.2	3.21921907	12	7.28147381	22	27.535298	3	0.004555353	16.6800723	133.973411	2.51E-06	1.20E-07	1.17E-09	65.00848837	39.32105158	20.35036029	33.1649662	0.103987882	0.835224876	2.63E-06	1.194866268	2.627618207	3.976882048
0.4	775	64.2	45.7460529	11.6	4.5064915	14	8.96711081	22	26.1106388	3	0.004041287	19.2198892	168.238518	2.16E-06	1.18E-07	1.08E-09	61.15093534	35.9492085	13.00835063	22.68775421	0.119821758	1.04884241	2.28E-06	0.936835397	2.283268828	3.666670654
0.5	775	64.5	46.3055172	14	5.92100531	16	10.6660353	22	24.845537	3	0.003614846	21.4919362	198.897144	1.89E-06	1.14E-07	1.00E-09	57.70710493	33.33727938	7.904269444	14.66338573	0.133986286	1.23997621	2.01E-06	0.754157812	2.009344726	3.411061719
0.6	775	64.8	46.8216512	16.4	7.44175127	18	12.3761496	22	23.7138236	3	0.003256666	23.5403295	226.541612	1.68E-06	1.09E-07	9.40E-10	54.62346787	31.24361333	4.242137624	8.329403677	0.146756499	1.41231897	1.79E-06	0.618573498	1.786749492	3.196804239
0.7	775	65.1	47.3010095	18.8	9.05222986	20	14.0957805	22	22.6949066	3	0.002952546	25.399741	251.637872	1.50E-06	1.04E-07	8.86E-10	51.84984117	29.5210975	1.551130804	3.210310846	0.158348551	1.568775542	1.60E-06	0.514389579	1.602692229	3.014622085
0.8	775	65.4	47.7488574	21.2	10.7392749	22	15.8235763	22	21.7723275	3	0.002691859	27.0978548	274.558238	1.35E-06	9.91E-08	8.40E-10	49.34304292	28.07465318	-0.462748984	-1.005986494	0.168935032	1.711667028	1.45E-06	0.43219049	1.448281124	2.857825735
0.9	775	65.7	48.1694789	23.6	12.4922344	24	17.5584332	22	20.9327526	3	0.002466512	28.6570788	295.604261	1.22E-06	9.42E-08	7.99E-10	47.06680339	26.83986167	-1.991133209	-4.532914104	0.178655637	1.842873376	1.32E-06	0.365982896	1.317142845	2.721468494
1	775	66	48.5663993	26	14.302386	26	19.2994398	22	20.1652509	3	0.00227024	30.0957688	315.023097	1.11E-06	8.94E-08	7.62E-10	44.99082308	25.77138538	-3.163360517	-7.521425963	0.187624802	1.963935419	1.20E-06	0.311769344	1.204590628	2.601812413
1.1	775	66.3	48.9425488	28.4	16.1625112	28	21.0458372	22	19.4607665	3	0.002098131	31.4291212	333.019453	1.02E-06	8.49E-08	7.30E-10	43.0897493	24.83629571	-4.069284455	-10.08134195	0.195937266	2.076129355	1.11E-06	0.266780708	1.107102015	2.495979991
1.2	775	66.6	49.3003853	30.8	18.0665789	30	22.7969877	22	18.8117268	3	0.001946282	32.6698352	349.764477	9.41E-07	8.07E-08	7.00E-10	41.3422763	24.010041	-4.772864072	-12.2944883	0.203672198	2.180522163	1.02E-06	0.229037637	1.021979449	2.401719445
1.3	775	66.9	49.6419868	33.2	20.0095075	32	24.5523516	22	18.2117458	3	0.00181156	33.8286143	365.402467	8.70E-07	7.67E-08	6.73E-10	39.7303991	23.27390125	-5.320581742	-14.22310038	0.210896326	2.278013435	9.47E-07	0.197087554	0.947123149	2.317243279
1.4	775	67.2	49.9691237	35.6	21.9869819	34	26.3114687	22	17.6553973	3	0.001691423	34.9145484	380.056014	8.07E-07	7.30E-08	6.49E-10	38.23881489	22.61332735	-5.746828968	-15.91536447	0.21766632	2.369367435	8.81E-07	0.169840143	0.880875002	2.241114151
1.5	775	67.5	50.283314	38	23.9953127	36	28.0739444	22	17.1380384	3	0.001583792	35.9354113	393.82999	7.52E-07	6.96E-08	6.26E-10	36.85444026	22.01682111	-6.077452	-17.40917908	0.224030643	2.455237962	8.22E-07	0.146461007	0.821908947	2.172163163
1.6	775	67.8	50.5858676	40.4	26.0313249	38	29.8394379	22	16.6556716	3	0.001486948	36.8978936	406.81468	7.02E-07	6.63E-08	6.06E-10	35.56602748	21.47516342	-6.332142654	-18.73476502	0.230031007	2.536187876	7.69E-07	0.12630065	0.769152399	2.109429741
1.7	775	68.1	50.8779211	42.8	28.0922703	40	3.16E+01	22	16.2048348	3	0.001399463	37.8077873	419.08826	6.58E-07	6.33E-08	5.87E-10	34.36385444	20.9808665	-6.526086937	-19.91652046	0.235703519	2.612704546	7.22E-07	0.108845926	0.721728926	2.052117211
1.8	775	68.4	51.1604657	45.2	30.1757575	42	3.34E+01	22	15.7825136	3	0.001320142	38.6701334	430.71879	6.18E-07	6.05E-08	5.69E-10	33.23947456	20.52777833	-6.671122747	-20.97436142	0.241079608	2.685212277	6.79E-07	0.093686048	0.678915778	1.999559308
1.9	775	68.7	51.4343705	47.6	32.2796949	44	3.52E+01	22	15.3860705	3	0.001247976	39.4893411	441.765809	5.82E-07	5.78E-08	5.52E-10	32.18551492	20.11079318	-6.776567111	-21.92470705	0.24618676	2.754082249	6.40E-07	0.080488231	0.640111941	1.9511944
2	775	69	51.7004005	50	34.4022446	46	36.926208	22	15.0131871	3	0.001182109	40.2692848	452.28165	5.49E-07	5.54E-08	5.37E-10	31.1955108	19.72563478	-6.849816569	-22.78121611	0.251049131	2.81964072	6.05E-07	0.068980031	0.604813823	1.906545742
0	800	63	47.6326129	2	0.41526415	6	2.87191385	22	31.0243769	3	0.00667817	6.29754911	20.1069851	5.49E-06	9.31E-08	3.07E-09	79.2367925	52.13476917	64.459835	84.34418304	0.039260549	0.125352143	5.59E-06	2.924500703	5.589349859	4.912712235
0.1	800	63.3	48.5300608	4.4	1.07303081	8	4.86679833	22	28.9823317	3	0.005719631	9.7871276	65.6451928	4.46E-06	1.15E-07	2.72E-09	75.61293614	39.16502088	37.94745489	56.08869984	0.061015483	0.409249101	4.58E-06	1.771310737	4.580879376	4.714008467
0.2	800	63.6	49.327005	6.8	1.95412938	10	6.88783088	22	27.2266332	3	0.004965747	12.8038953	104.74257	3.73E-06	1.24E-07	2.46E-09	71.26280324	31.1216912	22.92382982	37.47198622	0.079822793	0.652992257	3.85E-06	1.184603833	3.85294039	4.586188748
0.3	800	63.9	50.0432825	9.2	3.01202341	12	8.93010519	22	25.698458	3	0.004360414	15.4458311	138.724889	3.18E-06	1.26E-07	2.26E-09	67.26061511	25.58245675	13.59727206	24.25353453	0.096293304	0.864846818	3.30E-06	0.828348178	3.304118157	4.51374342
0.4	800	64.2	50.693676	11.6	4.21274874	14	10.9898722	22	24.3546335	3	0.003865919	17.7846121	168.564591	2.75E-06	1.24E-07	2.09E-09	63.68320052	21.50091286	7.451371835	14.36659049	0.110873869	1.050875234	2.88E-06	0.588520694	2.876639156	4.486960321
0.5	800	64.5	51.2894636	14	5.53080717	16	13.0642216	22	23.1626071	3	0.003456036	19.874145	194.994522	2.41E-06	1.20E-07	1.95E-09	60.4942345	18.348615	3.229464167	6.682395372	0.123900557	1.215646256	2.54E-06	0.415726044	2.535130125	4.499841132
0.6	800	64.8	51.8394217	16.4	6.94661077	18	15.1508604	22	22.0972845	3	0.003112007	21.7558982	218.579357	2.14E-06	1.15E-07	1.83E-09	57.64261726	15.82855333	0.240803218	0.531716655	0.135631893	1.362680214	2.26E-06	0.285078712	2.256704095	4.548944636
0.7	800	65.1	52.3504966	18.8	8.44482034	20	17.2479576	22	21.1389588	3	0.00282009	23.4623815	239.762368	1.91E-06	1.10E-07	1.73E-09	55.08074287	13.760212	-1.921966964	-4.507695778	0.146270551	1.49474058	2.03E-06	0.182672097	2.025892662	4.632742359
0.8	800	65.4	52.8282673	21.2	10.0132263	22	19.3540323	22	20.2719062	3	0.00257001	25.0194945	258.897099	1.73E-06	1.05E-07	1.64E-09	52.76780047	12.02712591	-3.512385772	-8.715596843	0.155977996	1.614031439	1.83E-06	0.100121802	1.831865083	4.75127973
0.9	800	65.7	53.2772718	23.6	11.6419726	24	21.467874	22	19.4834082	3	0.002353946	26.4481601	276.269428	1.57E-06	9.96E-08	1.56E-09	50.66960763	10.550525	-4.695133955	-12.28477945	0.164884667	1.722335029	1.67E-06	0.032070109	1.66681275	4.906046619
1	800	66	53.7012435	26	13.3230044	26	23.5884828	22	18.7630526	3	0.002165853	27.7654878	292.11332	1.43E-06	9.46E-08	1.49E-09	48.75767538	9.275066154	-5.580943793	-15.35249287	0.173097228	1.821109947	1.52E-06	-0.025068017	1.524965705	5.100007788
1.1	800	66.3	54.1032852	28.4	15.0496673	28	25.7150252	22	18.1022241	3	0.002000991	28.9856196	306.622307	1.31E-06	8.99E-08	1.43E-09	47.00821373	8.160624286	-6.246435737	-18.01914312	0.180703845	1.911562723	1.40E-06	-0.073782873	1.40196993	5.337789633
1.2	800	66.6	54.4859982	30.8	16.8164106	30	27.8468007	22	17.4937269	3	0.001855597	30.1203576	319.957994	1.21E-06	8.55E-08	1.37E-09	45.40126429	7.177331	-6.745917814	-20.35990295	0.187778095	1.994700843	1.29E-06	-0.115858715	1.294479788	5.626047621
1.3	800	66.9	54.8515816	33.2	18.6185638	32	29.983216	22	16.9314989	3	0.001726653	31.1796359	332.256491	1.12E-06	8.13E-08	1.32E-09	43.91998855	6.30245	-7.11868132	-22.43219027	0.19438191	2.071372852	1.20E-06	-0.152607796	1.19988353	5.974074765
1.4	800	67.2	55.2019083	35.6	20.4521664	34	32.1237653	22	16.410394	3	0.001611712	32.1718815	343.633314	1.04E-06	7.74E-08	1.27E-09	42.55009438	5.518337353	-7.39365873	-24.28062927	0.200567826	2.142298908	1.12E-06	-0.185016992	1.116113735	6.394771241
1.5	800	67.5	55.5385838	38	22.3138361	36	34.2680142	22	15.9260129	3	0.00150877	33.1042934	354.187195	9.66E-07	7.38E-08	1.23E-09	41.27937868	4.811071667	-7.592483875	-25.94043484	0.206380722	2.20809453	1.04E-06	-0.213842903	1.041513499	6.906186067
1.6	800	67.8	55.8629929	40.4	24.2006652	38	36.415588	22	15.4745709	3	0.001416176	33.9830615	364.00306	9.03E-07	7.04E-08	1.19E-09	40.09736337	4.169505263	-7.731551066	-27.43977366	0.21185919	2.26928917	9.75E-07	-0.23967546	0.97474019	7.534029722
1.7	800	68.1	56.176337	42.8	26.1101398	40	38.566161	22	15.0527924	3	0.001332556	34.8135395	373.154387	8.46E-07	6.72E-08	1.15E-09	38.99500047	3.5845975	-7.823431982	-28.80145011	0.217036604	2.326340908	9.15E-07	-0.262981478	0.914694983	8.315900879
1.8	800	68.4	56.4796637	45.2	28.0400741	42	40.7194494	22	14.6578279	3	0.001256761	35.6003828	381.705101	7.95E-07	6.42E-08	1.12E-09	37.96443783	3.04893	-7.87786706	-30.04412482	0.221941989	2.379648269	8.60E-07	-0.284135261	0.86047047	9.308758514
1.9	800	68.7	56.773891	47.6	29.9885579	44	42.8752042	22	14.2871852	3	0.001187821	36.3476604	389.711085	7.49E-07	6.14E-08	1.09E-09	36.99882794	2.556354091	-7.90247418	-31.18322048	0.226600711	2.429559643	8.11E-07	-0.303440484	0.811311177	10.60291032
2	800	69	57.0598267	50	31.9539146	46	45.0332064	22	13.9386753	3	0.001124915	37.0589451	397.221427	7.07E-07	5.88E-08	1.06E-09	36.0921708	2.101725217	-7.90325951	-32.231595	0.231035043	2.476381057	7.67E-07	-0.321146108	0.766583411	12.35028169
