# Supplementary material for: Analyzing the methanation thermodynamic feasibility of steel plant byproduct gases
Source: Sci Rep. 2024 May 29;14:12282. doi: 10.1038/s41598-024-62982-4 (PMC11137151; doi:10.1038/s41598-024-62982-4)
Supplement: Supplementary file 4 — Supplementary Information 4. [file 41598_2024_62982_MOESM4_ESM.csv]

COG/BOFG/BFG=10:1:1
Pres	temp	H2in	H2out	CO2in	CO2out	COin	COout	CH4in	CH4out	C2H6in	C2H6out	H2Oout	Cout	C2H4out	CH4Oout	C2H2out	COV(CO2)	COV(CO)	Pro（CH4）	Sele(CH4)	Pro H2O	Pro C	byproduct	R	byproduct/ppm	H2/CO
bar	C	Kmol/h	Kmol/h	Kmol/h	Kmol/h	Kmol/h	Kmol/h	Kmol/h	Kmol/h			Kmol/h	Kg/h				%	%	%	%	Kmol/m3	Kg/m3
10	200	63.7	0.222639618	6.4	0.822421545	13.8	3.19E-05	22	45.7609031	3	0.000143052	24.955125	19.4140678	0	6.72E-12	0	87.14966336	99.99976875	90.69046985	93.63068624	0.1555767	0.121032317	6.72E-12	2.987983117	6.72E-06	4.59981936
10	225	63.7	0.372337676	6.4	0.963854729	13.8	0.000104713	22	45.8274332	3	0.000203365	24.6721858	16.9138977	0	1.76E-11	0	84.93976986	99.99924121	90.94440153	94.41979291	0.153812784	0.10544561	1.76E-11	3.009533946	1.76E-05	4.588995859
10	250	63.7	0.595042552	6.4	1.1067588	13.8	0.000305956	22	45.8589715	3	0.00027931	24.3861764	14.8144285	2.99E-12	4.19E-11	0	82.70689375	99.99778293	91.06477672	95.08454244	0.152029727	0.092356977	4.49E-11	3.027911398	4.49E-05	4.572924389
10	275	63.7	0.914086113	6.4	1.24956392	13.8	0.000809045	22	45.8423672	3	0.000372132	24.1000631	13.2903586	1.13E-11	9.18E-11	0	80.47556375	99.99413736	91.00140153	95.56486925	0.150246023	0.082855531	1.03E-10	3.041509878	0.000103066	4.549970653
10	300	63.7	1.35631894	6.4	1.39121966	13.8	0.001962292	22	45.7633176	3	0.000482498	23.8155984	12.5218933	3.80E-11	1.87E-10	0	78.26219281	99.98578049	90.6996855	95.79721992	0.148472597	0.07806472	2.25E-10	3.048623142	0.000224697	4.518300528
10	325	63.7	1.95176312	6.4	1.53112919	13.8	0.004414647	22	45.6065394	3	0.000610342	23.533327	12.6919759	1.15E-10	3.56E-10	0	76.07610641	99.96800981	90.10129542	95.71550099	0.146712844	0.079125059	4.71E-10	3.047469777	0.00047098	4.475941781
10	350	63.7	2.73309177	6.4	1.66905695	13.8	0.009299482	22	45.3560287	3	0.000754698	23.2525866	13.9820696	3.17E-10	6.41E-10	0	73.92098516	99.93261245	89.14514771	95.25245065	0.144962636	0.087167836	9.57E-10	3.036229748	0.000957381	4.420871017
10	375	63.7	3.73493776	6.4	1.8050174	13.8	0.018488892	22	44.9954225	3	0.000913572	22.9714762	16.5660978	8.02E-10	1.09E-09	0	71.79660313	99.86602252	87.76878817	94.34148541	0.143210121	0.103277336	1.90E-09	3.013092733	0.001896306	4.351123891
10	400	63.7	4.99303213	6.4	1.9391466	13.8	0.034929341	22	44.5084692	3	0.001083841	22.6867773	20.6023083	1.88E-09	1.78E-09	0	69.70083438	99.74688884	85.91018779	92.91898766	0.141435234	0.128440116	3.66E-09	2.976316279	0.003664503	4.264923103
10	425	63.7	6.54316926	6.4	2.07155426	13.8	0.063066348	22	43.8796105	3	0.001261227	22.3938249	26.2229617	4.13E-09	2.77E-09	0	67.63196469	99.54299748	83.50996374	90.92690264	0.139608893	0.163480722	6.90E-09	2.92428871	0.006900434	4.160814356
10	450	63.7	8.41999323	6.4	2.20215098	13.8	0.109360114	22	43.0946729	3	0.00144035	22.0863376	33.5219006	8.48E-09	4.15E-09	0	65.59139094	99.20753541	80.5140187	88.31541035	0.137691938	0.208984194	1.26E-08	2.855588195	0.012631122	4.037795693
10	475	63.7	10.6556002	6.4	2.33044497	13.8	0.182883013	22	42.1416623	3	0.001614898	21.7562265	42.5402762	1.64E-08	5.97E-09	0	63.58679734	98.67476078	76.87657366	85.04533299	0.13563394	0.265207078	2.24E-08	2.76902544	0.022418052	3.89542073
10	500	63.7	13.2779582	6.4	2.4553039	13.8	0.29597011	22	41.0116397	3	0.001777905	21.3934213	53.2510565	3.02E-08	8.29E-09	0	61.63587656	97.85528906	72.56351031	81.08979186	0.133372119	0.331980851	3.85E-08	2.663652677	0.038498815	3.733851466
10	525	63.7	16.3091609	6.4	2.57468468	13.8	0.464859765	22	39.6996452	3	0.001922159	20.9857698	65.5434836	5.28E-08	1.11E-08	0	59.77055188	96.63145098	67.55589771	76.43452239	0.130830714	0.40861502	6.39E-08	2.538716041	0.063888963	3.553831326
10	550	63.7	19.7635535	6.4	2.68534776	13.8	0.710207437	22	38.2056042	3	0.00204071	20.5190956	79.2094253	8.80E-08	1.44E-08	0	58.04144125	94.8535693	61.85345115	71.07607861	0.127921346	0.493812033	1.02E-07	2.393521162	0.102401881	3.35654261
10	575	63.7	23.6458007	6.4	2.78259687	13.8	1.05727827	22	36.5351291	3	0.002127442	19.9775261	93.9345491	1.40E-07	1.82E-08	1.94E-12	56.52192391	92.33856326	55.47759198	65.01705867	0.124545062	0.585612261	1.59E-07	2.227171032	0.158550086	3.143300164
10	600	63.7	27.9489909	6.4	2.86012137	13.8	1.5355273	22	34.700099	3	0.002177645	19.3442276	109.298284	2.15E-07	2.22E-08	5.47E-12	55.31060359	88.87299058	48.47366031	58.25734545	0.120596915	0.681393756	2.37E-07	2.038117845	0.237297514	2.915005804
10	625	63.7	32.6528895	6.4	2.91006268	13.8	2.17718168	22	32.7188894	3	0.002188524	18.6026901	124.787277	3.17E-07	2.62E-08	1.45E-11	54.53027063	84.22332116	40.9117916	50.78025938	0.115973979	0.777956142	3.44E-07	1.823438017	0.343683745	2.671220494
10	650	63.7	37.722454	6.4	2.92346386	13.8	3.01439854	22	30.6161432	3	0.002159545	17.7386703	139.826874	4.52E-07	3.01E-08	3.61E-11	54.32087719	78.15653232	32.88604275	42.53243357	0.110587456	0.871716877	4.82E-07	1.577674434	0.482336704	2.408539394
10	675	63.7	43.1067259	6.4	2.89126109	13.8	4.07467704	22	28.4220216	3	0.002092561	16.7427968	153.833316	6.23E-07	3.36E-08	8.52E-11	54.82404547	70.47335478	24.51153282	33.3960622	0.104378923	0.959036657	6.57E-07	1.290951739	0.656947868	2.117489999
10	700	63.7	48.7382555	6.4	2.80589017	13.8	5.37457535	22	26.1709573	3	0.001991684	15.6136398	166.284887	8.33E-07	3.63E-08	1.91E-10	56.15796609	61.05380181	15.91968435	23.15198283	0.097339467	1.03666297	8.70E-07	0.945763306	0.869783674	1.775785212
10	725	63.7	54.5333464	6.4	2.66336586	13.8	6.91251952	22	23.9000168	3	0.001862893	14.3607439	176.802994	1.08E-06	3.81E-08	4.08E-10	58.38490844	49.90927884	7.251972519	11.43184326	0.08952859	1.102235568	1.12E-06	0.511103245	1.121314388	1.330915365
10	750	63.7	60.3936459	6.4	2.46535491	13.8	8.66251924	22	21.647037	3	0.001713442	13.0067658	185.22515	1.37E-06	3.89E-08	8.33E-10	61.47882953	37.22812145	-1.347187023	-2.342358825	0.08108754	1.154741465	1.41E-06	-0.069255101	1.410031262	0.643574984
10	775	63.7	66.2098296	6.4	2.22043663	13.8	10.5714982	22	19.4487094	3	0.001551142	11.5876233	191.644918	1.69E-06	3.85E-08	1.64E-09	65.30567766	23.39494058	-9.737750382	-19.03243315	0.072240239	1.194763959	1.73E-06	-0.902987867	1.732502454	-0.777397615
10	800	63.7	71.868041	6.4	1.94369991	13.8	12.562873	22	17.3387488	3	0.00138364	10.1497219	196.395792	2.04E-06	3.71E-08	3.09E-09	69.62968891	8.964688406	-17.79103511	-39.8715836	0.06327599	1.224382135	2.08E-06	-2.217353606	2.083687523	-6.602427237
12	200	63.7	0.202422542	6.4	0.813173128	13.8	2.89E-05	22	45.7617405	3	0.000157185	24.9736249	19.5147892	0	7.38E-12	0	87.29416988	99.99979065	90.69366603	93.59996785	0.155692033	0.12166024	7.38E-12	2.987123023	7.38E-06	4.601283362
12	225	63.7	0.338709326	6.4	0.954465856	13.8	9.49E-05	22	45.8348235	3	0.000223421	24.6909734	16.9375386	0	1.93E-11	0	85.086471	99.99931236	90.97260878	94.41406484	0.153929911	0.105592994	1.93E-11	3.009323704	1.93E-05	4.591429447
12	250	63.7	0.541556258	6.4	1.0972728	13.8	0.00027748	22	45.8761731	3	0.000306866	24.4051769	14.7214368	2.99E-12	4.60E-11	0	82.8551125	99.99798927	91.13043168	95.11723809	0.152148181	0.091777242	4.90E-11	3.028706652	4.90E-05	4.576790849
12	275	63.7	0.832278787	6.4	1.23995311	13.8	0.000734154	22	45.8735674	3	0.000408948	24.1193596	13.0310637	1.13E-11	1.01E-10	0	80.62573266	99.99468004	91.12048626	95.65307344	0.150366323	0.08123902	1.12E-10	3.04376404	0.000112152	4.555874343
12	300	63.7	1.23543071	6.4	1.38138204	13.8	0.001781306	22	45.8137616	3	0.0005305	23.8354546	12.0351908	3.81E-11	2.05E-10	0	78.41590563	99.98709198	90.89221985	95.96218926	0.148596385	0.075030491	2.43E-10	3.052901632	0.000243373	4.527002411
12	325	63.7	1.77850253	6.4	1.52088733	13.8	0.004008229	22	45.6826328	3	0.000671595	23.5542171	11.9044437	1.15E-10	3.92E-10	0	76.23613547	99.97095486	90.39172824	95.98306703	0.146843078	0.074215379	5.07E-10	3.054461354	0.000507209	4.488368687
12	350	63.7	2.49146861	6.4	1.65815946	13.8	0.00844346	22	45.4653998	3	0.000831381	23.2752376	12.807743	3.19E-10	7.06E-10	0	74.09125844	99.9388155	89.56259466	95.65324447	0.145103848	0.079846781	1.02E-09	3.046753415	0.001024396	4.438116264
12	375	63.7	3.40618825	6.4	1.79314423	13.8	0.016784267	22	45.1469302	3	0.001007937	22.9969272	14.9071545	8.09E-10	1.21E-09	0	71.98212141	99.87837487	88.34706183	94.91092916	0.143368789	0.092935055	2.02E-09	3.028098938	0.002015756	4.374437208
12	400	63.7	4.55566445	6.4	1.92592051	13.8	0.031698425	22	44.71214	3	0.00119817	22.7164604	18.3509371	1.90E-09	1.97E-09	0	69.90749203	99.77030127	86.68755725	93.69700624	0.141620286	0.114404486	3.87E-09	2.996881595	0.00387194	4.295688559
12	425	63.7	5.97316148	6.4	2.05656195	13.8	0.057204425	22	44.1464863	3	0.001397769	22.4296714	23.2647163	4.18E-09	3.08E-09	0	67.86621953	99.58547518	84.52857366	91.9573286	0.13983237	0.145038255	7.26E-09	2.951604053	0.007255312	4.200516424
12	450	63.7	7.69117996	6.4	2.1849789	13.8	0.099131096	22	43.4365516	3	0.001601246	22.1309107	29.7408447	8.62E-09	4.62E-09	0	65.85970469	99.28165873	81.81889924	89.64509568	0.137969818	0.185412114	1.32E-08	2.890942003	0.013235082	4.087975765
12	475	63.7	9.74028748	6.4	2.310736	13.8	0.165648481	22	42.5707116	3	0.001802073	21.8128789	37.826196	1.68E-08	6.67E-09	0	63.89475	98.79964869	78.51416641	86.72302587	0.135987126	0.235818284	2.34E-08	2.813785284	0.02344723	3.957629554
12	500	63.7	12.1478053	6.4	2.43284242	13.8	0.267845818	22	41.53987	3	0.001992941	21.4664685	47.5089016	3.10E-08	9.31E-09	0	61.98683719	98.05908828	74.57965649	83.16492438	0.133827514	0.296182773	4.03E-08	2.719251921	0.040257728	3.809607399
12	525	63.7	14.93636	6.4	2.54951692	13.8	0.420305519	22	40.3382347	3	0.002166139	21.0806594	58.7049522	5.43E-08	1.26E-08	0	60.16379813	96.95430783	69.99326221	78.95615628	0.13142228	0.365981847	6.69E-08	2.60665665	0.066894178	3.644600411
12	550	63.7	18.1223219	6.4	2.65794071	13.8	0.641579774	22	38.9640889	3	0.002314033	20.6425372	71.2461666	9.11E-08	1.64E-08	0	58.46967641	95.3508712	64.74843092	74.09241337	0.128690913	0.44416702	1.08E-07	2.475410166	0.107501912	3.463765203
12	575	63.7	21.7141693	6.4	2.75402963	13.8	0.954415614	22	37.4204925	3	0.00242963	20.137523	84.8717836	1.46E-07	2.08E-08	1.81E-12	56.96828703	93.08394483	58.8568416	68.57607203	0.125542524	0.529112638	1.67E-07	2.324817817	0.167082651	3.268502969
12	600	63.7	25.7108345	6.4	2.8322848	13.8	1.3854974	22	35.7158306	3	0.002507163	19.5499303	99.2267511	2.26E-07	2.55E-08	5.13E-12	55.74555	89.96016377	52.35049847	62.40935348	0.121879319	0.618605216	2.51E-07	2.153734277	0.251277027	3.060063437
12	625	63.7	30.1000976	6.4	2.88581532	13.8	1.96439657	22	33.8641129	3	0.002542634	18.8639695	113.870454	3.36E-07	3.05E-08	1.36E-11	54.90913563	85.76524225	45.28287366	55.58340628	0.117602862	0.709897845	3.66E-07	1.960008666	0.365999628	2.838883763
12	650	63.7	34.8570971	6.4	2.90665819	13.8	2.72137258	22	31.8849385	3	0.002534242	18.0653071	128.299702	4.82E-07	3.53E-08	3.41E-11	54.58346578	80.27990884	37.7287729	48.06236303	0.112623794	0.799853507	5.17E-07	1.739611215	0.516933447	2.603472597
12	675	63.7	39.9430333	6.4	2.88652816	13.8	3.68372043	22	29.8030676	3	0.002482626	17.1432186	141.988735	6.69E-07	3.98E-08	8.08E-11	54.8979975	73.3063737	29.78270076	39.76128727	0.106875256	0.885194478	7.09E-07	1.485243146	0.70894944	2.348389696
12	700	63.7	45.3041745	6.4	2.81808007	13.8	4.8706023	22	27.6475962	3	0.002390863	16.0932323	154.446046	9.02E-07	4.36E-08	1.82E-10	55.96749891	64.70578043	21.55571069	30.51676569	0.10032937	0.962856575	9.46E-07	1.184040403	0.945524043	2.060141806
12	725	63.7	50.8713866	6.4	2.69662087	13.8	6.28682032	22	25.4507907	3	0.002264222	14.9199321	165.282629	1.18E-06	4.63E-08	3.90E-10	57.86529891	54.44333101	13.17095687	20.04871376	0.093014713	1.030414634	1.23E-06	0.813550254	1.228242307	1.707481246
12	750	63.7	56.5606102	6.4	2.52196039	13.8	7.91678167	22	23.2466832	3	0.002109681	13.6392913	174.279111	1.51E-06	4.79E-08	8.00E-10	60.59436891	42.63201688	4.758332824	7.911913103	0.085030868	1.086501029	1.56E-06	0.33411167	1.556471343	1.213517738
12	775	63.7	62.2749445	6.4	2.29980647	13.8	9.7207368	22	21.0695451	3	0.001935276	12.2796438	181.43254	1.88E-06	4.81E-08	1.58E-09	64.06552391	29.55987826	-3.55135458	-6.5637843	0.076554474	1.131097354	1.93E-06	-0.32705571	1.927274913	0.349341396
12	800	63.7	67.9090745	6.4	2.04197466	13.8	11.6356707	22	18.9523296	3	0.001749371	10.8803735	186.961878	2.29E-06	4.71E-08	2.99E-09	68.09414594	15.68354565	-11.63232977	-24.34464	0.067831061	1.165568677	2.34E-06	-1.31349801	2.335613793	-1.944747733
14	200	63.7	0.186648758	6.4	0.804021828	13.8	2.65E-05	22	45.7604553	3	0.000170285	24.9919298	19.6398562	0	7.99E-12	0	87.43715894	99.99980778	90.68876069	93.56126627	0.155806151	0.12243994	7.99E-12	2.986054726	7.99E-06	4.602425604
14	225	63.7	0.312482417	6.4	0.94519798	13.8	8.72E-05	22	45.8386374	3	0.000241988	24.7095168	17.0026926	0	2.09E-11	0	85.23128156	99.99936798	90.98716565	94.39462863	0.154045515	0.105999181	2.09E-11	3.008754799	2.09E-05	4.593327406
14	250	63.7	0.499854745	6.4	1.08795302	13.8	0.000255242	22	45.8876547	3	0.000332351	24.4238387	14.6951258	3.00E-12	4.98E-11	0	83.00073406	99.99815042	91.17425458	95.12776812	0.152264524	0.091613213	5.28E-11	3.028920526	5.28E-05	4.579805378
14	275	63.7	0.768509675	6.4	1.23058373	13.8	0.000675727	22	45.8960023	3	0.000442969	24.1381568	12.8740179	1.14E-11	1.09E-10	0	80.77212922	99.99510343	91.20611565	95.70707086	0.150483509	0.080259955	1.21E-10	3.045119096	0.000120537	4.560476229
14	300	63.7	1.14120871	6.4	1.37190134	13.8	0.001640249	22	45.8512548	3	0.000574828	23.8545571	11.6993612	3.82E-11	2.22E-10	0	78.56404156	99.98811414	91.03532366	96.07636721	0.148715475	0.072936842	2.61E-10	3.055842547	0.000260587	4.533784625
14	325	63.7	1.64346262	6.4	1.51116988	13.8	0.003691818	22	45.7401923	3	0.000728131	23.5739684	11.332255	1.16E-10	4.25E-10	0	76.38797063	99.97324769	90.61142099	96.17767828	0.146966213	0.070648207	5.41E-10	3.059528184	0.000540554	4.498053868
14	350	63.7	2.30312796	6.4	1.64801857	13.8	0.007777811	22	45.5489902	3	0.000902129	23.296185	11.9318354	3.20E-10	7.66E-10	0	74.24970984	99.94363905	89.88164198	95.95227367	0.145234439	0.074386146	1.09E-09	3.054587394	0.00108594	4.451557639
14	375	63.7	3.14987513	6.4	1.78233724	13.8	0.01546049	22	45.2634873	3	0.001094975	23.0198649	13.6507987	8.13E-10	1.31E-09	0	72.15098063	99.88796746	88.79193626	95.34211293	0.143511788	0.085102608	2.13E-09	3.039443937	0.002125068	4.392611362
14	400	63.7	4.21453353	6.4	1.91415865	13.8	0.029193046	22	44.8695327	3	0.001303608	22.7424895	16.6293236	1.92E-09	2.14E-09	0	70.09127109	99.78845619	87.28829275	94.29163832	0.141782558	0.103671502	4.06E-09	3.012580634	0.004060733	4.319679062
14	425	63.7	5.52831767	6.4	2.04352734	13.8	0.052666199	22	44.3534155	3	0.001523701	22.4602788	20.9873306	4.22E-09	3.36E-09	0	68.06988531	99.61836088	85.31837977	92.74984014	0.140023184	0.130840444	7.58E-09	2.972590863	0.007575754	4.231488314
14	450	63.7	7.12193566	6.4	2.1703521	13.8	0.091225731	22	43.7023716	3	0.001749683	22.1680696	26.8151483	8.73E-09	5.05E-09	0	66.08824844	99.33894398	82.83347939	90.67241109	0.138201476	0.167172566	1.38E-08	2.91822859	0.01377485	4.127142458
14	475	63.7	9.02458026	6.4	2.29423869	13.8	0.152353379	22	42.9051611	3	0.001974859	21.8591686	34.1628078	1.70E-08	7.32E-09	0	64.15252047	98.89599001	79.79069122	88.02373895	0.136275708	0.212979775	2.44E-08	2.84844795	0.024356097	4.006215962
14	500	63.7	11.2628036	6.4	2.41430034	13.8	0.246190135	22	41.9527028	3	0.002191648	21.5252082	43.0284071	3.15E-08	1.02E-08	0	62.27655719	98.21601351	76.1553542	84.77839722	0.134193712	0.268250213	4.18E-08	2.762420276	0.041792191	3.868815995
14	525	63.7	13.8592808	6.4	2.52894803	13.8	0.386058771	22	40.8387432	3	0.002391937	21.1560439	53.3463074	5.56E-08	1.39E-08	0	60.48518703	97.20247267	71.9036	80.92170881	0.131892246	0.33257467	6.95E-08	2.65951318	0.069487582	3.715590992
14	550	63.7	16.8314755	6.4	2.6356711	13.8	0.588907946	22	39.5605261	3	0.002567539	20.7397481	64.9763859	9.37E-08	1.82E-08	0	58.81763906	95.73255112	67.02490878	76.44887919	0.129296951	0.405079586	1.12E-07	2.539212177	0.111866684	3.547664668
14	575	63.7	20.190231	6.4	2.73083367	13.8	0.875550785	22	38.1194112	3	0.002710741	20.2627796	77.6961606	1.51E-07	2.32E-08	1.71E-12	57.33072391	93.65542909	61.52447023	71.36210693	0.126323406	0.484377949	1.74E-07	2.400959728	0.174347531	3.36646988
14	600	63.7	23.9383187	6.4	2.80953436	13.8	1.27050768	22	36.5213809	3	0.002814892	19.7104206	91.1982745	2.34E-07	2.87E-08	4.86E-12	56.10102563	90.79342261	55.42511794	65.66503303	0.122879857	0.568553618	2.63E-07	2.243877791	0.263155859	3.173447119
14	625	63.7	28.0689845	6.4	2.86560454	13.8	1.80119604	22	34.7773587	3	0.00287497	19.0675912	105.0964	3.51E-07	3.45E-08	1.29E-11	55.22492906	86.94785478	48.76854466	59.35379717	0.118872292	0.655198125	3.85E-07	2.066323825	0.384978047	2.969547266
14	650	63.7	32.5645312	6.4	2.89184698	13.8	2.49616411	22	32.9032733	3	0.002888062	18.3201375	118.942813	5.06E-07	4.03E-08	3.25E-11	54.81489094	81.91185428	41.61554695	52.40393056	0.114212473	0.741520243	5.46E-07	1.865199599	0.546450771	2.754416209
14	675	63.7	37.3949847	6.4	2.88062745	13.8	3.38209007	22	30.9198162	3	0.002853683	17.4566498	132.260232	7.08E-07	4.57E-08	7.71E-11	54.99019609	75.49210094	34.0451	44.75218917	0.108829267	0.824544475	7.54E-07	1.634869838	0.753544208	2.524980104
14	700	63.7	42.5169161	6.4	2.82490039	13.8	4.47943237	22	28.8518811	3	0.002773889	16.4707609	144.588481	9.60E-07	5.05E-08	1.74E-10	55.86093141	67.54034514	26.15221794	36.27230158	0.102682981	0.901401966	1.01E-06	1.36541863	1.010908013	2.27272466
14	725	63.7	47.8725865	6.4	2.71964759	13.8	5.79699906	22	26.7277156	3	0.002653141	15.3636991	155.542622	1.27E-06	5.43E-08	3.74E-10	57.50550641	57.99276043	18.04471603	26.74342693	0.095781272	0.969692913	1.32E-06	1.03968961	1.321269919	1.977684823
14	750	63.7	53.3897457	6.4	2.56352007	13.8	7.32632604	22	24.5778533	3	0.002497936	14.1466266	164.87361	1.63E-06	5.68E-08	7.71E-10	59.94499891	46.91068087	9.839134733	15.81004794	0.088193727	1.027864704	1.68E-06	0.627902788	1.68498044	1.59264343
14	775	63.7	58.982653	6.4	2.36023602	13.8	9.03748152	22	22.4339045	3	0.002316232	12.8420389	172.516425	2.04E-06	5.77E-08	1.52E-09	63.12131219	34.51100348	1.656124046	2.932252757	0.08006059	1.075511988	2.10E-06	0.076978105	2.099789458	0.990515212
14	800	63.7	64.5550297	6.4	2.11912402	13.8	10.8783567	22	20.3272699	3	0.002116758	11.4833875	178.607539	2.50E-06	5.72E-08	2.90E-09	66.88868719	21.17132826	-6.384466031	-12.67384363	0.071590406	1.113485568	2.56E-06	-0.71307073	2.560920463	-0.292653693
16	200	63.7	0.17388531	6.4	0.79495626	13.8	2.46E-05	22	45.757752	3	0.000182576	25.0100629	19.7809391	0	8.57E-12	0	87.57880844	99.99982168	90.67844275	93.51732174	0.155919197	0.123319488	8.57E-12	2.984849979	8.57E-06	4.603349853
16	225	63.7	0.291269496	6.4	0.936029299	13.8	8.10E-05	22	45.840046	3	0.000259386	24.7278604	17.0955561	0	2.24E-11	0	85.3745422	99.99941307	90.99254198	94.36605299	0.154159874	0.106578116	2.24E-11	3.007947029	2.24E-05	4.594862512
16	250	63.7	0.466136302	6.4	1.07876056	13.8	0.000237229	22	45.8952767	3	0.000356207	24.4422416	14.7136321	3.01E-12	5.34E-11	0	83.14436625	99.99828095	91.20334618	95.12341177	0.152379252	0.091728586	5.64E-11	3.028744185	5.64E-05	4.582242807
16	275	63.7	0.716959985	6.4	1.22139035	13.8	0.000628442	22	45.9125124	3	0.00047479	24.1565908	12.7859405	1.14E-11	1.17E-10	0	80.91577578	99.99544607	91.2691313	95.73800745	0.150598431	0.079710858	1.28E-10	3.045868248	0.000128367	4.564196257
16	300	63.7	1.06505264	6.4	1.36267274	13.8	0.001526196	22	45.8799851	3	0.000616261	23.8731283	11.4655013	3.83E-11	2.38E-10	0	78.70823844	99.98894061	91.1449813	96.15623102	0.148831253	0.071478899	2.77E-10	3.057880039	0.000276649	4.539266317
16	325	63.7	1.53432143	6.4	1.5018159	13.8	0.003436226	22	45.7852019	3	0.000780945	23.5929319	10.9057966	1.16E-10	4.55E-10	0	76.53412656	99.97509981	90.78321336	96.32293668	0.147084436	0.067989555	5.72E-10	3.063293223	0.00057163	4.505881289
16	350	63.7	2.15090301	6.4	1.63839618	13.8	0.007240657	22	45.6151127	3	0.000968192	23.3159669	11.2580785	3.21E-10	8.22E-10	0	74.40005969	99.94753147	90.13401794	96.18239741	0.145357765	0.070185772	1.14E-09	3.0606005	0.001143196	4.462420858
16	375	63.7	2.94268249	6.4	1.77225581	13.8	0.014393442	22	45.3563468	3	0.001176224	23.0410948	12.6674158	8.17E-10	1.41E-09	0	72.30850297	99.89569969	89.14636183	95.6796052	0.143644141	0.078971945	2.23E-09	3.048308485	0.002226485	4.407300996
16	400	63.7	3.93870396	6.4	1.90338878	13.8	0.027176024	22	44.9955215	3	0.001402016	22.7660462	15.2672916	1.93E-09	2.31E-09	0	70.25955031	99.80307229	87.76916603	94.76190306	0.141929417	0.095180242	4.24E-09	3.024980478	0.004235154	4.339073537
16	425	63.7	5.16847797	6.4	2.031815	13.8	0.049017465	22	44.5196224	3	0.001641232	22.4873522	19.1726985	4.25E-09	3.62E-09	0	68.25289063	99.64480098	85.95275725	93.38086632	0.140191967	0.119527559	7.87E-09	2.989283968	0.007869988	4.256533806
16	450	63.7	6.66118937	6.4	2.15744094	13.8	0.08487896	22	43.9164524	3	0.001888238	22.2002387	24.4718027	8.82E-09	5.45E-09	0	66.28998531	99.38493507	83.65058168	91.49428312	0.138402027	0.152563544	1.43E-08	2.940037426	0.014266432	4.158826631
16	475	63.7	8.44480721	6.4	2.27990366	13.8	0.141695625	22	43.1751417	3	0.002136205	21.8984963	31.216383	1.73E-08	7.92E-09	0	64.37650531	98.97322011	80.82115153	89.06800463	0.136520887	0.194611001	2.52E-08	2.876248391	0.025175765	4.045538251
16	500	63.7	10.5450985	6.4	2.39839665	13.8	0.228856867	22	42.2867064	3	0.00237733	21.5743488	39.4114368	3.20E-08	1.11E-08	0	62.52505234	98.34161691	77.4301771	86.07736523	0.134500067	0.245701085	4.32E-08	2.797132378	0.043161771	3.916759331
16	525	63.7	12.9845497	6.4	2.51147897	13.8	0.358687865	22	41.2446373	3	0.002603164	21.2183528	49.0046099	5.67E-08	1.51E-08	0	60.75814109	97.40081257	73.45281412	82.5078036	0.132280696	0.305507406	7.18E-08	2.702099254	0.071780031	3.77310264
16	550	63.7	15.7812035	6.4	2.61687681	13.8	0.546865683	22	40.0454902	3	0.00280506	20.8193788	59.87648	9.58E-08	1.99E-08	0	59.11129984	96.0372052	68.87591679	78.35424639	0.129793389	0.373285454	1.16E-07	2.590690666	0.11569477	3.615657652
16	575	63.7	18.9474263	6.4	2.71129863	13.8	0.81266219	22	38.689438	3	0.002974699	20.364738	71.8332112	1.55E-07	2.55E-08	1.62E-12	57.63595891	94.11114355	63.70014504	73.61875564	0.126959041	0.447826807	1.81E-07	2.46244758	0.180684986	3.445861989
16	600	63.7	22.4886237	6.4	2.79030345	13.8	1.17885279	22	37.1807348	3	0.003104678	19.8405371	84.6036489	2.42E-07	3.17E-08	4.62E-12	56.40150859	91.45758848	57.94173588	68.30589212	0.123691037	0.527441017	2.73E-07	2.316680532	0.273489896	3.265263895
16	625	63.7	26.4019273	6.4	2.8482844	13.8	1.67107234	22	35.5280331	3	0.003189089	19.2323548	97.843428	3.63E-07	3.83E-08	1.24E-11	55.49555625	87.89078014	51.63371412	62.41518708	0.119899471	0.609981222	4.01E-07	2.152102853	0.401483616	3.075133577
16	650	63.7	30.6748741	6.4	2.87865305	13.8	2.31635656	22	33.7444986	3	0.003224033	18.5263325	111.148887	5.27E-07	4.50E-08	3.11E-11	55.02104609	83.21480754	44.82633053	55.93006609	0.115497946	0.692930893	5.72E-07	1.966264435	0.572168726	2.875840414
16	675	63.7	35.2841009	6.4	2.87432102	13.8	3.14061583	22	31.8476804	3	0.003208003	17.7107364	124.083174	7.41E-07	5.15E-08	7.40E-11	55.08873406	77.24191428	37.58656641	48.80248081	0.110413309	0.773566582	7.93E-07	1.754678133	0.792536821	2.66581058
16	700	63.7	40.1941032	6.4	2.82855545	13.8	4.16490486	22	29.8591223	3	0.003142076	16.7779776	136.215448	1.01E-06	5.73E-08	1.67E-10	55.80382109	69.81953	29.99665	40.93238387	0.104598249	0.849202314	1.07E-06	1.509437954	1.068360244	2.439612319
16	725	63.7	45.3561759	6.4	2.73620988	13.8	5.40064136	22	27.8037326	3	0.003029876	15.7269314	147.171095	1.34E-06	6.21E-08	3.61E-10	57.24672063	60.86491768	22.15165115	32.14102006	0.098045756	0.91750265	1.40E-06	1.216932185	1.40350435	2.183955334
16	750	63.7	50.7078006	6.4	2.59518508	13.8	6.84442299	22	25.7089603	3	0.002877303	14.5651987	156.68634	1.73E-06	6.55E-08	7.45E-10	59.45023313	50.40273196	14.15633702	22.13691785	0.090803214	0.976823147	1.80E-06	0.853815041	1.799358821	1.867882331
16	775	63.7	56.1729524	6.4	2.4077762	13.8	8.47371879	22	23.6038354	3	0.002692049	13.3107202	164.655358	2.19E-06	6.73E-08	1.48E-09	62.37849688	38.59624065	6.12150916	10.4736024	0.082982471	1.026504065	2.25E-06	0.379333788	2.254484863	1.413190048
16	800	63.7	61.6639812	6.4	2.18139665	13.8	10.2451954	22	21.5179164	3	0.002482951	11.9920024	171.154342	2.69E-06	6.73E-08	2.82E-09	65.91567734	25.75945362	-1.84001374	-3.501366373	0.074761243	1.067020411	2.76E-06	-0.280775763	2.764560584	0.572751256
18	200	63.7	0.163273418	6.4	0.785969721	13.8	2.30E-05	22	45.7540532	3	0.000194211	25.0280375	19.933043	0	9.11E-12	0	87.71922311	99.99983327	90.66432519	93.46977832	0.156031255	0.124267743	9.11E-12	2.983551798	9.11E-06	4.604118298
18	225	63.7	0.27363979	6.4	0.92694687	13.8	7.58E-05	22	45.8397511	3	0.000275836	24.7460304	17.2078536	0	2.39E-11	0	85.51645516	99.99945063	90.99141641	94.33107623	0.15427315	0.107278208	2.39E-11	3.006972204	2.39E-05	4.596138308
18	250	63.7	0.438122544	6.4	1.06967227	13.8	0.000222235	22	45.900154	3	0.000378741	24.4604332	14.7638491	3.01E-12	5.68E-11	0	83.28637078	99.9983896	91.22196183	95.10853202	0.152492664	0.092041652	5.98E-11	3.028292225	5.98E-05	4.584267844
18	275	63.7	0.674142185	6.4	1.21233393	13.8	0.000589116	22	45.9248002	3	0.000504822	24.174743	12.7468795	1.14E-11	1.24E-10	0	81.05728234	99.99573104	91.3160313	95.75256444	0.150711597	0.079467342	1.36E-10	3.046187251	0.000135748	4.567286122
18	300	63.7	1.00180699	6.4	1.35363368	13.8	0.001431419	22	45.9024629	3	0.000655339	23.8913012	11.3042887	3.84E-11	2.53E-10	0	78.84947375	99.9896274	91.23077443	96.21165851	0.148944548	0.070473858	2.92E-10	3.059274388	0.000291774	4.543818632
18	325	63.7	1.4436906	6.4	1.49272932	13.8	0.00322401	22	45.8212499	3	0.000830729	23.6113173	10.5833155	1.17E-10	4.84E-10	0	76.67610438	99.97663761	90.92080115	96.43299502	0.147199056	0.065979125	6.01E-10	3.066130005	0.000600862	4.512380968
18	350	63.7	2.02449642	6.4	1.62915022	13.8	0.006795064	22	45.6687538	3	0.001030437	23.3349044	10.7287043	3.22E-10	8.75E-10	0	74.54452781	99.95076041	90.33875496	96.36332438	0.145475826	0.066885516	1.20E-09	3.065313837	0.001196976	4.471441109
18	375	63.7	2.77061686	6.4	1.76269689	13.8	0.013509136	22	45.4322638	3	0.001252752	23.061097	11.8791725	8.21E-10	1.50E-09	0	72.45786109	99.90210771	89.43612137	95.9501536	0.14376884	0.074057832	2.32E-09	3.055401081	0.002321536	4.41949904
18	400	63.7	3.70959516	6.4	1.89332958	13.8	0.025506195	22	45.0990428	3	0.001494685	22.7878344	14.1625486	1.94E-09	2.46E-09	0	70.41672531	99.8151725	88.1642855	95.14324259	0.14206525	0.088292989	4.40E-09	3.035021935	0.004398072	4.355180356
18	425	63.7	4.86949631	6.4	2.02104673	13.8	0.046000238	22	44.6566703	3	0.001751899	22.511906	17.6895348	4.28E-09	3.86E-09	0	68.42114484	99.66666494	86.47584084	93.89634252	0.140345041	0.110281133	8.14E-09	3.002905832	0.008143464	4.277337844
18	450	63.7	6.27819174	6.4	2.14575191	13.8	0.079637081	22	44.0934455	3	0.002018709	22.2288586	22.546161	8.89E-09	5.83E-09	0	66.47262641	99.42291971	84.32612786	92.1690314	0.138580451	0.140558596	1.47E-08	2.957925495	0.014720288	4.185152288
18	475	63.7	7.96256078	6.4	2.26710681	13.8	0.132904549	22	43.3988445	3	0.002288176	21.9328811	28.7851293	1.74E-08	8.49E-09	0	64.57645609	99.03692356	81.67497901	89.92844604	0.13673525	0.179453937	2.59E-08	2.89913365	0.025926364	4.078221259
18	500	63.7	9.94761129	6.4	2.38436898	13.8	0.214578131	22	42.5640204	3	0.002552308	21.6166828	36.4164013	3.25E-08	1.19E-08	0	62.74423469	98.44508601	78.48862748	87.15064198	0.134763988	0.227029259	4.44E-08	2.825783094	0.044404786	3.956622711
18	525	63.7	12.2555225	6.4	2.49621563	13.8	0.33616885	22	41.5823291	3	0.002802375	21.2713984	45.3976096	5.76E-08	1.63E-08	0	60.99663078	97.56399384	74.74171412	83.82124849	0.132611396	0.283020433	7.38E-08	2.737318377	0.073842736	3.820938998
18	550	63.7	14.9046156	6.4	2.60056163	13.8	0.512315232	22	40.4498571	3	0.003029335	20.8865595	55.6251838	9.76E-08	2.15E-08	0	59.36622453	96.28757078	70.41930191	79.9350356	0.130212211	0.346781775	1.19E-07	2.633324853	0.119114037	3.672226219
18	575	63.7	17.9082602	6.4	2.69438951	13.8	0.76102588	22	39.165919	3	0.00322435	20.4501924	66.9274926	1.59E-07	2.76E-08	1.55E-12	57.90016391	94.48531971	65.51877481	75.49395899	0.127491786	0.417243289	1.86E-07	2.51341734	0.186315343	3.511912776
18	600	63.7	21.2737277	6.4	2.77362533	13.8	1.10363354	22	37.7334825	3	0.003379365	19.9491123	79.0617653	2.48E-07	3.45E-08	4.43E-12	56.66210422	92.00265551	60.05145992	70.50320357	0.124367923	0.492891482	2.83E-07	2.377045456	0.282642064	3.341607415
18	625	63.7	25.0010031	6.4	2.83311311	13.8	1.56427135	22	36.1594747	3	0.003487696	19.3694981	91.7169987	3.74E-07	4.19E-08	1.18E-11	55.73260766	88.66470036	54.04379656	64.96471131	0.120754458	0.571787478	4.16E-07	2.22318324	0.416086756	3.16278646
18	650	63.7	29.0815619	6.4	2.86676094	13.8	2.16864186	22	34.454923	3	0.003544566	18.6978309	104.525282	5.45E-07	4.95E-08	2.99E-11	55.20686031	84.28520391	47.53787405	58.86762732	0.116567111	0.651637627	5.95E-07	2.049853262	0.594942348	2.97630231
18	675	63.7	33.4971241	6.4	2.86794263	13.8	2.94184939	22	32.6348956	3	0.003547535	17.922259	117.083714	7.70E-07	5.70E-08	7.13E-11	55.18839641	78.6822508	40.59120458	52.17503159	0.111731995	0.729930139	8.27E-07	1.853400491	0.827149936	2.781585648
18	700	63.7	38.2184097	6.4	2.83022616	13.8	3.90515062	22	30.7182269	3	0.003496757	17.0343897	128.987974	1.06E-06	6.38E-08	1.62E-10	55.77771625	71.7018071	33.27567519	44.80621243	0.106196789	0.804144373	1.12E-06	1.627362021	1.119549662	2.575237815
18	725	63.7	43.2039816	6.4	2.74844304	13.8	5.07170454	22	28.727041	3	0.003395024	16.0314011	139.876256	1.41E-06	6.97E-08	3.49E-10	57.0555775	63.24851783	25.67572901	36.61360781	0.099943899	0.872024738	1.48E-06	1.360635076	1.47712178	2.348226924
18	750	63.7	48.3993828	6.4	2.61999583	13.8	6.44180504	22	26.6861069	3	0.003247583	14.9181942	149.478572	1.83E-06	7.41E-08	7.23E-10	59.06256516	53.32025333	17.8859042	27.35341977	0.093003879	0.931888058	1.90E-06	1.034333548	1.902319017	2.079398179
18	775	63.7	53.7369626	6.4	2.44613435	13.8	7.99861859	22	24.6220712	3	0.003061734	13.709103	157.661852	2.32E-06	7.67E-08	1.44E-09	61.77915078	42.03899572	10.00790534	16.64899754	0.085466092	0.982904741	2.39E-06	0.615993804	2.394594659	1.717356039
18	800	63.7	59.1369777	6.4	2.23277386	13.8	9.70592911	22	22.5625994	3	0.002846247	12.428513	164.457532	2.87E-06	7.75E-08	2.74E-09	65.11290844	29.66718036	2.147325954	3.946513798	0.077482563	1.025270766	2.95E-06	0.047909688	2.950221835	1.114544038
20	200	63.7	0.154262839	6.4	0.777058024	13.8	2.16E-05	22	45.7496295	3	0.000205304	25.0458623	20.0929647	0	9.63E-12	0	87.85846838	99.99984314	90.64744084	93.41968893	0.15614238	0.125264736	9.63E-12	2.982187756	9.63E-06	4.604770785
20	225	63.7	0.25867659	6.4	0.917942505	13.8	7.14E-05	22	45.8382027	3	0.0002915	24.7640436	17.3342804	0	2.52E-11	0	85.65714836	99.99948259	90.98550649	94.29145452	0.154385449	0.108066385	2.52E-11	3.005876347	2.52E-05	4.597221135
20	250	63.7	0.414353685	6.4	1.06067341	13.8	0.00020949	22	45.903001	3	0.000400175	24.4784437	14.8373768	3.02E-12	5.99E-11	0	83.42697797	99.99848196	91.23282824	95.08592496	0.152604946	0.092500042	6.30E-11	3.027638079	6.30E-05	4.585986017
20	275	63.7	0.637821651	6.4	1.20338959	13.8	0.000555712	22	45.9339566	3	0.000533365	24.1926651	12.7440481	1.14E-11	1.31E-10	0	81.19703766	99.9959731	91.35097939	95.75502349	0.150823328	0.07944969	1.43E-10	3.046188741	0.000142753	4.569907094
20	300	63.7	0.948168034	6.4	1.34474422	13.8	0.001350973	22	45.920297	3	0.000692453	23.9091606	11.1969289	3.85E-11	2.68E-10	0	78.98837156	99.99021034	91.29884351	96.24898037	0.149055888	0.069804549	3.06E-10	3.060192399	0.000306116	4.547679403
20	325	63.7	1.36683458	6.4	1.48384881	13.8	0.003044022	22	45.8506365	3	0.000877986	23.6292583	10.3380433	1.17E-10	5.12E-10	0	76.81486234	99.97794187	91.03296374	96.51692581	0.147310904	0.064450034	6.29E-10	3.068277957	0.000628557	4.517892607
20	350	63.7	1.91730616	6.4	1.62019004	13.8	0.006417444	22	45.7131114	3	0.001089496	23.3532024	10.3066634	3.23E-10	9.25E-10	0	74.68453063	99.95349678	90.50805878	96.50769335	0.145589901	0.064254404	1.25E-09	3.069061499	0.001247864	4.479089721
20	375	63.7	2.62470267	6.4	1.75353095	13.8	0.012760372	22	45.4955717	3	0.001325337	23.0801776	11.2361231	8.24E-10	1.59E-09	0	72.60107891	99.90753353	89.67775458	96.17091366	0.143887793	0.070048896	2.41E-09	3.061176091	0.002411311	4.429842302
20	400	63.7	3.51528232	6.4	1.88380174	13.8	0.024093617	22	45.1858333	3	0.001582558	22.8083027	13.2494026	1.95E-09	2.60E-09	0	70.56559781	99.82540858	88.49554695	95.45840103	0.142192855	0.082600201	4.55E-09	3.043308603	0.004551522	4.368839044
20	425	63.7	4.61586348	6.4	2.01098161	13.8	0.043450383	22	44.7719893	3	0.001856825	22.5345861	16.4534364	4.31E-09	4.09E-09	0	68.57841234	99.68514216	86.91598969	94.32576704	0.140486435	0.102574976	8.40E-09	3.014241169	0.008399998	4.294982257
20	450	63.7	5.95317066	6.4	2.13497082	13.8	0.075211884	22	44.2427768	3	0.002142411	22.2548459	20.9322135	8.96E-09	6.19E-09	0	66.64108094	99.45498635	84.89609466	92.73413807	0.138742462	0.13049683	1.51E-08	2.972892903	0.01514366	4.207484214
20	475	63.7	7.55310869	6.4	2.2554509	13.8	0.12549139	22	43.5879919	3	0.002432285	21.963606	26.7388564	1.76E-08	9.03E-09	0	64.75857969	99.0906421	82.39691565	90.65178809	0.136926797	0.166696943	2.66E-08	2.918355339	0.026621699	4.105953121
20	500	63.7	9.43996788	6.4	2.37173182	13.8	0.202551116	22	42.7989425	3	0.002718293	21.6539841	33.8870059	3.28E-08	1.27E-08	0	62.94169031	98.53223829	79.38527672	88.05544252	0.134996534	0.211260354	4.55E-08	2.849913212	0.045547362	3.990456782
20	525	63.7	11.6355631	6.4	2.48258771	13.8	0.317222003	22	41.8689238	3	0.002991461	21.317601	42.3420328	5.83E-08	1.74E-08	0	61.20956703	97.70128983	75.83558702	84.9309553	0.132899435	0.263971178	7.57E-08	2.767040119	0.075724133	3.861551152
20	550	63.7	14.1583107	6.4	2.58608785	13.8	0.483274733	22	40.7936958	3	0.003242405	20.9445474	52.0128653	9.92E-08	2.31E-08	0	59.59237734	96.49800918	71.73166336	81.27301406	0.130573723	0.324261647	1.22E-07	2.669356431	0.122211547	3.720260673
20	575	63.7	17.0222475	6.4	2.67943894	13.8	0.7176595	22	39.5719351	3	0.003461835	20.5234597	62.7455672	1.62E-07	2.97E-08	1.49E-12	58.13376656	94.79956884	67.06845458	77.08348896	0.127948553	0.391172085	1.91E-07	2.556534137	0.191389201	3.567997064
20	600	63.7	20.2359987	6.4	2.7588675	13.8	1.04049236	22	38.2056255	3	0.003641124	20.0417689	74.3202023	2.54E-07	3.72E-08	4.25E-12	56.89269531	92.46020029	61.85353244	72.36800116	0.124945568	0.463331353	2.91E-07	2.42812893	0.290861959	3.406401134
20	625	63.7	23.8016974	6.4	2.81958856	13.8	1.47462165	22	36.7003496	3	0.003772899	19.4861966	86.4529075	3.84E-07	4.54E-08	1.14E-11	55.94392875	89.31433587	56.10820458	67.13026672	0.121481987	0.538969773	4.29E-07	2.283312658	0.429182967	3.237085424
20	650	63.7	27.7138556	6.4	2.85592365	13.8	2.04457116	22	35.0654417	3	0.003851595	18.8435758	98.8053169	5.61E-07	5.39E-08	2.88E-11	55.37619297	85.18426696	49.86809809	61.36371971	0.117475723	0.615977886	6.15E-07	2.120465182	0.615370343	3.061236208
20	675	63.7	31.958187	6.4	2.86164235	13.8	2.77465096	22	33.313973	3	0.003873921	18.1020575	111.003319	7.96E-07	6.23E-08	6.88E-11	55.28683828	79.89383362	43.18310305	55.03986987	0.112852906	0.692023385	8.58E-07	1.936557495	0.858249463	2.878984863
20	700	63.7	36.5103914	6.4	2.83059302	13.8	3.68609024	22	31.4625559	3	0.003839164	17.2527158	122.666264	1.10E-06	7.02E-08	1.56E-10	55.77198406	73.28920116	36.11662557	48.09275156	0.10755789	0.764733199	1.17E-06	1.726204404	1.165673415	2.688338066
20	725	63.7	41.3349614	6.4	2.757644	13.8	4.79322579	22	29.5309763	3	0.003749307	16.2914772	133.445854	1.47E-06	7.71E-08	3.39E-10	56.9118125	65.26647978	28.74418435	40.39869719	0.10156528	0.831935949	1.54E-06	1.480155733	1.543705469	2.483135258
20	750	63.7	46.3841713	6.4	2.63986173	13.8	6.09911212	22	27.5416825	3	0.003608921	15.2211545	143.070867	1.91E-06	8.25E-08	7.02E-10	58.75216047	55.80353536	21.15145992	31.75056356	0.094892612	0.891940768	2.00E-06	1.182764113	1.995865292	2.248549644
20	775	63.7	51.5975789	6.4	2.47771097	13.8	7.59138356	22	25.5191663	3	0.003424836	14.0531837	151.389885	2.44E-06	8.61E-08	1.40E-09	61.28576609	44.9899742	13.43193244	21.82556513	0.08761118	0.943803677	2.52E-06	0.807443332	2.52254854	1.949294375
20	800	63.7	56.9025553	6.4	2.27591691	13.8	9.23965476	22	23.4892614	3	0.003205625	12.8085001	158.400609	3.03E-06	8.76E-08	2.68E-09	64.43879828	33.04598	5.684203817	10.14620294	0.079851501	0.987510343	3.12E-06	0.307833919	3.120725596	1.490554847
22	200	63.7	0.146482497	6.4	0.768218432	13.8	2.05E-05	22	45.7446635	3	0.000215939	25.0635427	20.2585419	0	1.01E-11	0	87.996587	99.99985168	90.62848664	93.3677642	0.156252604	0.126296987	1.01E-11	2.980776453	1.01E-05	4.605334186
22	225	63.7	0.245761714	6.4	0.90901077	13.8	6.76E-05	22	45.835704	3	0.000306498	24.7819109	17.4712569	0	2.65E-11	0	85.79670672	99.99951024	90.97596947	94.24837131	0.154496839	0.108920332	2.65E-11	3.004690503	2.65E-05	4.598155729
22	250	63.7	0.393845326	6.4	1.05175412	13.8	0.000198471	22	45.9042997	3	0.000420678	24.4962933	14.9285484	3.02E-12	6.30E-11	0	83.56634188	99.9985618	91.23778511	95.05747736	0.152716225	0.09306843	6.60E-11	3.026831277	6.60E-05	4.587468489
22	275	63.7	0.606491422	6.4	1.19454061	13.8	0.000526855	22	45.9407174	3	0.000560645	24.2103919	12.7688206	1.14E-11	1.38E-10	0	81.33530297	99.99618221	91.37678397	95.74827279	0.150933841	0.079604128	1.49E-10	3.045948681	0.000149438	4.572167931
22	300	63.7	0.901907615	6.4	1.33597754	13.8	0.001281529	22	45.9345726	3	0.0007279	23.9267634	11.1307434	3.86E-11	2.81E-10	0	79.12535094	99.99071356	91.35333053	96.27246731	0.149165628	0.069391932	3.20E-10	3.060746587	0.000319794	4.551009031
22	325	63.7	1.30055909	6.4	1.47513315	13.8	0.002888757	22	45.8749133	3	0.000923095	23.6468449	10.1519198	1.17E-10	5.38E-10	0	76.95104453	99.97906698	91.12562328	96.58084914	0.147420544	0.063289692	6.55E-10	3.069898585	0.000654945	4.522645343
22	350	63.7	1.82487792	6.4	1.61145472	13.8	0.006091935	22	45.7503429	3	0.001145844	23.3709986	9.96695159	3.24E-10	9.72E-10	0	74.82102	99.95585554	90.65016374	96.62403052	0.145700847	0.062136553	1.30E-09	3.072068889	0.001296299	4.48568468
22	375	63.7	2.49888215	6.4	1.744671	13.8	0.012115436	22	45.5491957	3	0.001394566	23.0985424	10.7045453	8.26E-10	1.67E-09	0	72.73951563	99.91220699	89.88242634	96.35346459	0.144002284	0.066734902	2.50E-09	3.065940144	0.002496624	4.438760534
22	400	63.7	3.34771333	6.4	1.87468488	13.8	0.02287792	22	45.2597674	3	0.001666347	22.8277521	12.4834716	1.96E-09	2.74E-09	0	70.70804875	99.83421797	88.77773817	95.72273494	0.142314108	0.077825189	4.70E-09	3.05024795	0.004697004	4.380616381
22	425	63.7	4.3971002	6.4	2.00145799	13.8	0.041257863	22	44.870601	3	0.001956856	22.5558258	15.4073304	4.33E-09	4.31E-09	0	68.72721891	99.70102998	87.29237023	94.68906653	0.140618849	0.09605328	8.64E-09	3.023819936	0.008642378	4.310197779
22	450	63.7	5.6727548	6.4	2.12488699	13.8	0.071410412	22	44.3708232	3	0.002260338	22.278815	19.5581907	9.01E-09	6.53E-09	0	66.79864078	99.48253325	85.38482137	93.21494071	0.138891892	0.121930817	1.55E-08	2.985615425	0.015541787	4.22674484
22	475	63.7	7.19970573	6.4	2.24466958	13.8	0.119129373	22	43.7505249	3	0.002569677	21.9915306	24.9892797	1.77E-08	9.54E-09	0	64.92703781	99.13674367	83.01727061	91.26964287	0.137100887	0.155789629	2.73E-08	2.93475969	0.027271669	4.129875635
22	500	63.7	9.00157184	6.4	2.36015957	13.8	0.19223981	22	43.0011751	3	0.002876581	21.6874398	31.7170296	3.31E-08	1.35E-08	0	63.12250672	98.6069579	80.15715687	88.83051605	0.135205106	0.197732161	4.66E-08	2.870565173	0.046608119	4.019649626
22	525	63.7	11.0997793	6.4	2.47021223	13.8	0.300993961	22	42.1160555	3	0.003171863	21.3585799	39.7129552	5.90E-08	1.85E-08	0	61.40293391	97.81888434	76.77883779	85.88365192	0.133154908	0.247580828	7.75E-08	2.792530192	0.077458652	3.896599538
22	550	63.7	13.5127249	6.4	2.57302604	13.8	0.458423904	22	41.0906962	3	0.003445837	20.9955217	48.8960727	1.01E-07	2.45E-08	0	59.79646813	96.67808765	72.86525267	82.42370164	0.13089151	0.304830757	1.25E-07	2.700303811	0.125049195	3.76172011
22	575	63.7	16.2548878	6.4	2.66599496	13.8	0.680577265	22	39.9232892	3	0.003688812	20.5874298	59.1268662	1.64E-07	3.17E-08	1.43E-12	58.34382875	95.06828069	68.40950076	78.4524637	0.128347359	0.368612168	1.96E-07	2.593603375	0.196013905	3.616402425
22	600	63.7	19.3358929	6.4	2.74559681	13.8	0.986527174	22	38.615049	3	0.003891655	20.1222753	70.2041596	2.59E-07	3.98E-08	4.10E-12	57.10004984	92.85125236	63.41621756	73.97587008	0.125447466	0.437670879	2.98E-07	2.472067671	0.298328344	3.462301571
22	625	63.7	22.7595235	6.4	2.80735796	13.8	1.39800823	22	37.1704884	3	0.004046374	19.5872709	81.8665913	3.92E-07	4.87E-08	1.10E-11	56.13503188	89.86950558	57.90262748	68.99897696	0.12211211	0.510377492	4.41E-07	2.33502279	0.441057356	3.301121083
22	650	63.7	26.5226793	6.4	2.84595021	13.8	1.93849631	22	35.5975753	3	0.004146696	18.9695972	93.8006014	5.76E-07	5.80E-08	2.78E-11	55.53202797	85.95292529	51.89914237	63.51852243	0.118261373	0.584777196	6.34E-07	2.181126416	0.633887764	3.134283955
22	675	63.7	30.6142688	6.4	2.85548579	13.8	2.63154107	22	33.9077469	3	0.004188545	18.25748	105.656739	8.19E-07	6.74E-08	6.67E-11	55.38303453	80.93086181	45.44941565	57.51257774	0.11382185	0.658691423	8.86E-07	2.007834631	0.886470522	2.962425829
22	700	63.7	35.0140401	6.4	2.83007096	13.8	3.49820835	22	32.1157688	3	0.0041704	17.4416412	117.075418	1.13E-06	7.64E-08	1.52E-10	55.78014125	74.65066413	38.60980458	50.92672474	0.1087357	0.729878419	1.21E-06	1.810592314	1.207618954	2.784560286
22	725	63.7	39.691386	6.4	2.76464365	13.8	4.55363461	22	30.2394473	3	0.004093467	16.5170684	127.72169	1.52E-06	8.43E-08	3.29E-10	56.80244297	67.00264775	31.44827214	43.65608978	0.102971674	0.796250031	1.60E-06	1.581563246	1.60444299	2.596546101
22	750	63.7	44.6042507	6.4	2.65604206	13.8	5.80297407	22	28.2992182	3	0.003961631	15.484931	137.326041	1.99E-06	9.08E-08	6.84E-10	58.49934281	57.94946326	24.04281756	35.52245345	0.096537063	0.856126038	2.08E-06	1.307538749	2.081520559	2.387856369
22	775	63.7	49.6984123	6.4	2.50413034	13.8	7.23742138	22	26.3176434	3	0.00378121	14.3543062	145.724694	2.54E-06	9.53E-08	1.36E-09	60.87296344	47.55491754	16.47955496	26.24565897	0.089488455	0.908485412	2.64E-06	0.966273176	2.640218873	2.133549708
22	800	63.7	54.9075943	6.4	2.3126749	13.8	8.8314173	22	24.3188346	3	0.003560489	13.1432205	152.889577	3.18E-06	9.76E-08	2.62E-09	63.86445469	36.00422246	8.85051374	15.40878097	0.081938234	0.953153145	3.28E-06	0.519559243	3.278279523	1.769600353
24	200	63.7	0.139671795	6.4	0.759449105	13.8	1.94E-05	22	45.7392836	3	0.000226182	25.0810824	20.4282541	0	1.06E-11	0	88.13360773	99.99985919	90.60795267	93.31450389	0.156361951	0.127355017	1.06E-11	2.979330962	1.06E-05	4.60582737
24	225	63.7	0.234461054	6.4	0.900147926	13.8	6.42E-05	22	45.8324681	3	0.000320924	24.7996399	17.6162677	0	2.77E-11	0	85.93518866	99.99953449	90.9636187	94.20265852	0.154607366	0.109824367	2.77E-11	3.003436482	2.77E-05	4.598973506
24	250	63.7	0.375906205	6.4	1.04290756	13.8	0.000188814	22	45.9043883	3	0.000440378	24.5139961	15.0333828	3.03E-12	6.59E-11	0	83.70456938	99.99863178	91.23812328	95.02451331	0.152826588	0.093721994	6.89E-11	3.025906612	6.89E-05	4.588765233
24	275	63.7	0.579093264	6.4	1.18577535	13.8	0.000501582	22	45.9455992	3	0.000586835	24.2279477	12.8151381	1.15E-11	1.44E-10	0	81.47226016	99.99636535	91.39541679	95.73434047	0.151043289	0.079892884	1.56E-10	3.045520432	0.000155847	4.574145003
24	300	63.7	0.861460969	6.4	1.32731488	13.8	0.001220748	22	45.9460519	3	0.00076191	23.9441495	11.0968263	3.86E-11	2.94E-10	0	79.260705	99.991154	91.39714466	96.28511918	0.149274017	0.069180484	3.33E-10	3.061015975	0.000332897	4.553920161
24	325	63.7	1.24262059	6.4	1.46655351	13.8	0.002752955	22	45.8951701	3	0.000966349	23.66414	10.012257	1.17E-10	5.63E-10	0	77.08510141	99.98005105	91.20293931	96.62906386	0.147528366	0.062418998	6.80E-10	3.071105339	0.000680204	4.526800108
24	350	63.7	1.74408257	6.4	1.60290163	13.8	0.005807422	22	45.7819642	3	0.001199852	23.3883892	9.69199896	3.25E-10	1.02E-09	0	74.95466203	99.95791723	90.77085573	96.71832684	0.145809264	0.060422427	1.34E-09	3.074494354	0.001342618	4.49144936
24	375	63.7	2.38889858	6.4	1.73605618	13.8	0.011552124	22	45.5951915	3	0.001460896	23.1163354	10.2607349	8.29E-10	1.75E-09	0	72.87412219	99.91628896	90.05798282	96.50594304	0.14411321	0.063968074	2.58E-09	3.069908689	0.002578099	4.446555694
24	400	63.7	3.20122786	6.4	1.86589481	13.8	0.021816882	22	45.3235691	3	0.001746603	22.8463932	11.8335421	1.96E-09	2.87E-09	0	70.84539359	99.84190665	89.02125611	95.94703893	0.142430321	0.07377336	4.84E-09	3.056126357	0.004835663	4.390910733
24	425	63.7	4.20583599	6.4	1.9923629	13.8	0.039345795	22	44.9560383	3	0.002052654	22.575928	14.5110489	4.35E-09	4.52E-09	0	68.86932969	99.71488554	87.61846679	95.00025493	0.140744171	0.09046563	8.87E-09	3.032014733	0.008872714	4.323498224
24	450	63.7	5.4275328	6.4	2.11535317	13.8	0.068097997	22	44.4820748	3	0.002373263	22.3011951	18.373531	9.06E-09	6.86E-09	0	66.94760672	99.50653626	85.8094458	93.62926827	0.139031415	0.114545342	1.59E-08	2.99656837	0.015918592	4.243583095
24	475	63.7	6.89055452	6.4	2.23457675	13.8	0.113590709	22	43.892041	3	0.002701247	22.0172549	23.4741189	1.79E-08	1.00E-08	0	65.08473828	99.17687892	83.5574084	91.80426989	0.137261258	0.146343725	2.79E-08	2.948942195	0.027883631	4.150792532
24	500	63.7	8.61789427	6.4	2.34942469	13.8	0.183271025	22	43.1775672	3	0.003028189	21.7178783	29.8314024	3.34E-08	1.42E-08	0	63.29023922	98.67194909	80.83040916	89.5031711	0.135394867	0.185976674	4.76E-08	2.888472944	0.047600813	4.045178973
24	525	63.7	10.6305834	6.4	2.45882134	13.8	0.286891244	22	42.3319519	3	0.003344712	21.3954643	37.4218734	5.96E-08	1.95E-08	0	61.58091656	97.92107794	77.60286985	86.71230165	0.133384855	0.233297632	7.91E-08	2.814680243	0.079071644	3.927254458
24	550	63.7	12.946926	6.4	2.56107514	13.8	0.436845364	22	41.3505628	3	0.003640864	21.0410019	46.172849	1.02E-07	2.59E-08	0	59.98320094	96.83445388	73.85710992	83.4263053	0.131175045	0.287853476	1.28E-07	2.727237085	0.127672526	3.797985983
24	575	63.7	15.5816888	6.4	2.65373934	13.8	0.648400095	22	40.2312176	3	0.003906596	20.644118	55.9567838	1.67E-07	3.36E-08	1.38E-12	58.53532281	95.30144859	69.5848	79.64691948	0.128700768	0.348849055	2.00E-07	2.625897543	0.20026859	3.65874202
24	600	63.7	18.5452441	6.4	2.73350547	13.8	0.939722463	22	38.9745183	3	0.004132317	20.1932624	66.5881843	2.63E-07	4.23E-08	3.96E-12	57.28897703	93.19041693	64.78823779	75.38029929	0.125890018	0.415127954	3.05E-07	2.510366888	0.305173483	3.511180515
24	625	63.7	21.8426646	6.4	2.79616555	13.8	1.33157064	22	37.5841114	3	0.004309481	19.676093	77.8246444	4.00E-07	5.19E-08	1.07E-11	56.30991328	90.35093739	59.48134122	70.63253378	0.12266585	0.485178951	4.52E-07	2.380094142	0.451921983	3.357065609
24	650	63.7	25.4727576	6.4	2.83669247	13.8	1.84648333	22	36.0668442	3	0.004431166	19.0801253	89.3737181	5.89E-07	6.21E-08	2.70E-11	55.67668016	86.61968601	53.69024504	65.40296234	0.118950433	0.557178861	6.51E-07	2.233958085	0.650820352	3.197991307
24	675	63.7	29.427028	6.4	2.84949806	13.8	2.50729227	22	34.4327975	3	0.004492578	18.3937039	100.907286	8.40E-07	7.24E-08	6.47E-11	55.47659281	81.83121543	47.45342557	59.67487531	0.114671105	0.629082105	9.12E-07	2.069799642	0.912292391	3.034964937
24	700	63.7	33.6885599	6.4	2.82892468	13.8	3.33481941	22	32.695184	3	0.00449144	17.6073221	112.08452	1.16E-06	8.24E-08	1.48E-10	55.79805188	75.83464196	40.82131298	53.40309679	0.109768597	0.698763871	1.25E-06	1.883719202	1.246061959	2.867742209
24	725	63.7	38.2308426	6.4	2.76999771	13.8	4.34474022	22	30.8701198	3	0.004428211	16.7152539	122.583269	1.57E-06	9.14E-08	3.21E-10	56.71878578	68.51637522	33.85541908	46.4978569	0.104207214	0.764215786	1.66E-06	1.668988744	1.660247629	2.693649671
24	750	63.7	43.0166373	6.4	2.66940087	13.8	5.54382967	22	28.9762888	3	0.004306104	15.7173569	132.137457	2.06E-06	9.89E-08	6.67E-10	58.29061141	59.82732123	26.62705649	38.80424841	0.097986066	0.823779064	2.16E-06	1.414289615	2.160468971	2.50520058
24	775	63.7	47.9971131	6.4	2.52653172	13.8	6.92615921	22	27.0345297	3	0.004130891	14.6207646	140.575062	2.64E-06	1.04E-07	1.33E-09	60.52294188	49.81044051	19.21576221	30.07656059	0.091149626	0.876381275	2.75E-06	1.100686557	2.749079228	2.284441461
24	800	63.7	53.1116501	6.4	2.34437433	13.8	8.47020372	22	25.0673613	3	0.003910511	13.4410341	147.848098	3.31E-06	1.08E-07	2.56E-09	63.36915109	38.62171217	11.70748588	19.94694305	0.083794881	0.921723261	3.42E-06	0.696050137	3.424643903	1.986633136
26	200	63.7	0.133641606	6.4	0.750748774	13.8	1.85E-05	22	45.7335831	3	0.000236084	25.0984839	20.6009963	0	1.11E-11	0	88.26955041	99.99986585	90.58619504	93.2602712	0.156470437	0.128431936	1.11E-11	2.977860773	1.11E-05	4.606264034
26	225	63.7	0.224459573	6.4	0.891351325	13.8	6.13E-05	22	45.8286499	3	0.000334853	24.8172361	17.7674856	0	2.89E-11	0	86.07263555	99.999556	90.94904542	94.15492095	0.154717065	0.110767098	2.89E-11	3.002130117	2.89E-05	4.599697265
26	250	63.7	0.360034677	6.4	1.03412882	13.8	0.000180254	22	45.9035125	3	0.000459381	24.5315621	15.1489894	3.03E-12	6.87E-11	0	83.84173719	99.99869381	91.23478053	94.9879949	0.152936099	0.094442716	7.18E-11	3.024889338	7.18E-05	4.589912513
26	275	63.7	0.55485922	6.4	1.17708541	13.8	0.000479194	22	45.9489773	3	0.000612077	24.24535	12.8786021	1.15E-11	1.51E-10	0	81.60804047	99.99652758	91.40831031	95.71470009	0.151151779	0.080288535	1.62E-10	3.044942721	0.000162015	4.575893733
26	300	63.7	0.825692495	6.4	1.3187427	13.8	0.001166939	22	45.9552879	3	0.000794663	23.9613476	11.0887124	3.87E-11	3.07E-10	0	79.39464531	99.99154392	91.43239656	96.2891127	0.149381235	0.0691299	3.45E-10	3.061057924	0.000345498	4.55649454
26	325	63.7	1.19139074	6.4	1.45808905	13.8	0.002632802	22	45.9121981	3	0.001007984	23.681189	9.90984408	1.17E-10	5.87E-10	0	77.21735859	99.98092172	91.26793168	96.66469121	0.147634654	0.06178053	7.04E-10	3.071980567	0.000704477	4.530473703
26	350	63.7	1.67264866	6.4	1.59449995	13.8	0.005555853	22	45.8090758	3	0.001251813	23.4054442	9.46904808	3.26E-10	1.06E-09	0	75.08593828	99.95974019	90.87433511	96.7949317	0.145915589	0.059032493	1.39E-09	3.076452848	0.001387088	4.496545905
26	375	63.7	2.29166123	6.4	1.72764246	13.8	0.011054366	22	45.6350519	3	0.001524688	23.1336606	9.88747499	8.31E-10	1.83E-09	0	73.00558656	99.9198959	90.21012176	96.63425727	0.14422122	0.061641075	2.66E-09	3.073238151	0.002656229	4.453447015
26	400	63.7	3.07171469	6.4	1.85737068	13.8	0.020879964	22	45.3792174	3	0.001823767	22.8643784	11.276934	1.97E-09	3.00E-09	0	70.97858313	99.84869591	89.2336542	96.13915416	0.142542445	0.070303322	4.97E-09	3.061151798	0.004968396	4.400011405
26	425	63.7	4.03671513	6.4	1.98361466	13.8	0.03765863	22	45.0308687	3	0.002144741	22.5951116	13.7353875	4.37E-09	4.73E-09	0	69.00602094	99.72711138	87.90407901	95.26951334	0.140863766	0.085629956	9.09E-09	3.039096215	0.009092643	4.335256863
26	450	63.7	5.21066177	6.4	2.106263	13.8	0.065177434	22	44.579797	3	0.002481803	22.3222959	17.3414425	9.11E-09	7.17E-09	0	67.08964063	99.52769976	86.1824313	93.99007974	0.139162963	0.108111035	1.63E-08	3.006097133	0.016277098	4.25847061
26	475	63.7	6.61707047	6.4	2.22503802	13.8	0.108711152	22	44.0166148	3	0.002827707	22.0412119	22.1480026	1.80E-08	1.05E-08	0	65.23378094	99.21223803	84.03288092	92.27185834	0.137410613	0.138076373	2.85E-08	2.961335764	0.028463208	4.169288236
26	500	63.7	8.2783517	6.4	2.33936279	13.8	0.175375956	22	43.3331104	3	0.003173927	21.7458971	28.1753522	3.37E-08	1.49E-08	0	63.44745641	98.72915974	81.4240855	90.09328274	0.135569544	0.175652429	4.85E-08	2.904170334	0.048535899	4.067756154
26	525	63.7	10.215146	6.4	2.44822136	13.8	0.274486799	22	42.522619	3	0.003510915	21.4290686	35.4040825	6.01E-08	2.05E-08	0	61.74654125	98.01096522	78.33060687	87.44091564	0.133594353	0.220718202	8.06E-08	2.834139054	0.080582314	3.954367809
26	550	63.7	12.4456185	6.4	2.55001711	13.8	0.417879532	22	41.5803941	3	0.003828479	21.0820837	43.7684523	1.03E-07	2.73E-08	0	60.15598266	96.97188745	74.73432863	84.30941157	0.131431159	0.272863846	1.30E-07	2.750935137	0.130116018	3.830064273
26	575	63.7	14.9847138	6.4	2.64244069	13.8	0.62013697	22	40.5039602	3	0.004116247	20.6949783	53.1510076	1.69E-07	3.54E-08	1.34E-12	58.71186422	95.50625384	70.62580229	80.70045355	0.129017844	0.331357121	2.04E-07	2.654342909	0.204213219	3.696190627
26	600	63.7	17.8433683	6.4	2.72236808	13.8	0.898629915	22	39.2934244	3	0.004364217	20.2566296	63.3795587	2.67E-07	4.47E-08	3.84E-12	57.46299875	93.48818902	66.00543664	76.62035795	0.126285065	0.395124552	3.11E-07	2.544121761	0.311497889	3.554400145
26	625	63.7	21.0276749	6.4	2.785821	13.8	1.27325211	22	37.9517211	3	0.004563336	19.7551004	74.2278854	4.07E-07	5.50E-08	1.03E-11	56.47154688	90.77353543	60.88443168	72.07602158	0.123158403	0.462755825	4.62E-07	2.41982052	0.461938699	3.40649668
26	650	63.7	24.5379874	6.4	2.82803435	13.8	1.76569913	22	36.4847659	3	0.00470609	19.1782254	85.4217272	6.00E-07	6.60E-08	2.62E-11	55.81196328	87.20507877	55.28536603	67.06886879	0.119562015	0.532541129	6.66E-07	2.28049719	0.666418114	3.254199228
26	675	63.7	28.3679476	6.4	2.84368437	13.8	2.3981294	22	34.9014995	3	0.004787019	18.5144936	96.6515816	8.59E-07	7.73E-08	6.30E-11	55.56743172	82.62225072	49.2423645	61.58641623	0.115424139	0.602550944	9.36E-07	2.124304129	0.936085368	3.098794368
26	700	63.7	32.5034223	6.4	2.82732935	13.8	3.19107435	22	33.2138151	3	0.004803139	17.7542573	107.593382	1.19E-06	8.82E-08	1.44E-10	55.82297891	76.87627283	42.80082099	55.59102046	0.110684629	0.670764956	1.28E-06	1.947870075	1.281528493	2.94059726
26	725	63.7	36.9213612	6.4	2.77409121	13.8	4.1605647	22	31.4363736	3	0.004754201	16.8912418	117.937041	1.61E-06	9.83E-08	3.13E-10	56.65482484	69.85098043	36.01669313	49.00526652	0.105304368	0.73525	1.71E-06	1.745354651	1.711836533	2.778029829
26	750	63.7	41.588651	6.4	2.6805508	13.8	5.31464146	22	29.5863273	3	0.004642754	15.9242445	127.420923	2.13E-06	1.07E-07	6.52E-10	58.11639375	61.48810536	28.95544771	41.6933749	0.099275857	0.794374972	2.23E-06	1.50693892	2.233649313	2.605823772
26	775	63.7	46.4611567	6.4	2.54573844	13.8	6.64972879	22	27.6829766	3	0.004474016	14.8587807	135.867643	2.74E-06	1.13E-07	1.30E-09	60.22283688	51.81355949	21.69075038	33.43795867	0.09263348	0.847034008	2.85E-06	1.216278966	2.850310062	2.410935585
26	800	63.7	51.4832962	6.4	2.37199264	13.8	8.14770472	22	25.7473778	3	0.004255533	13.7082954	143.21366	3.44E-06	1.17E-07	2.51E-09	62.937615	40.95866145	14.3029687	23.91161076	0.085461057	0.892830977	3.56E-06	0.845913268	3.561245055	2.161370416
28	200	63.7	0.128250877	6.4	0.742116554	13.8	1.77E-05	22	45.7276314	3	0.000245688	25.1157492	20.7759426	0	1.15E-11	0	88.40442884	99.99987181	90.56347863	93.20533628	0.156578073	0.129522597	1.15E-11	2.976372969	1.15E-05	4.606654392
28	225	63.7	0.215522329	6.4	0.882619052	13.8	5.86E-05	22	45.8243647	3	0.000348346	24.8347033	17.9235464	0	3.01E-11	0	86.20907731	99.99957526	90.93268969	94.10560884	0.15482596	0.111740021	3.01E-11	3.00078322	3.01E-05	4.600344008
28	250	63.7	0.345856647	6.4	1.02541429	13.8	0.000172593	22	45.9018556	3	0.000477768	24.5489988	15.2732111	3.04E-12	7.15E-11	0	83.97790172	99.99874933	91.22845649	94.94863995	0.153044804	0.095217146	7.45E-11	3.023798293	7.45E-05	4.590937371
28	275	63.7	0.533216597	6.4	1.16846457	13.8	0.000459168	22	45.9511311	3	0.000636481	24.2626117	12.9559312	1.15E-11	1.56E-10	0	81.74274109	99.9966727	91.41653092	95.69044875	0.151259393	0.080770624	1.68E-10	3.044244433	0.00016797	4.577455451
28	300	63.7	0.793755304	6.4	1.31025094	13.8	0.001118838	22	45.9626932	3	0.000826309	23.9783793	11.1015792	3.87E-11	3.19E-10	0	79.52732906	99.99189248	91.46066107	96.2860721	0.149487415	0.069210114	3.58E-10	3.060915215	0.000357655	4.558793134
28	325	63.7	1.14565506	6.4	1.44972428	13.8	0.002525458	22	45.9265872	3	0.001048187	23.6980259	9.83780963	1.18E-10	6.10E-10	0	77.34805813	99.98169958	91.32285191	96.69005842	0.147739619	0.061331448	7.28E-10	3.072585692	0.000727878	4.533753242
28	350	63.7	1.60888185	6.4	1.58622676	13.8	0.005331237	22	45.8324984	3	0.001301965	23.4222152	9.28858072	3.26E-10	1.10E-09	0	75.21520688	99.96136785	90.96373435	96.85708866	0.146020144	0.057907413	1.43E-09	3.078030117	0.001429924	4.501095258
28	375	63.7	2.20486424	6.4	1.71939713	13.8	0.010610206	22	45.6698906	3	0.001586235	23.1505954	9.57191747	8.33E-10	1.90E-09	0	73.13441984	99.92311445	90.34309389	96.74281502	0.144326796	0.059673808	2.73E-09	3.076045233	0.002731407	4.459598044
28	400	63.7	2.95610577	6.4	1.84906725	13.8	0.020044463	22	45.428189	3	0.001898195	22.8818208	10.7967155	1.97E-09	3.12E-09	0	71.10832422	99.85475027	89.4205687	96.30493073	0.142651186	0.067309515	5.10E-09	3.065479457	0.005095918	4.408134269
28	425	63.7	3.88573928	6.4	1.9751526	13.8	0.036155097	22	45.0970096	3	0.002233544	22.6135393	13.0585325	4.38E-09	4.92E-09	0	69.13824063	99.73800654	88.15652519	95.50444306	0.14097865	0.081410267	9.30E-09	3.045266388	0.009303467	4.345752306
28	450	63.7	5.01703051	6.4	2.09753747	13.8	0.062576574	22	44.6664297	3	0.002586458	22.3423478	16.4344244	9.14E-09	7.47E-09	0	67.22597703	99.54654657	86.51309046	94.30705356	0.139287972	0.10245645	1.66E-08	3.014459575	0.016619689	4.271759534
28	475	63.7	6.37283697	6.4	2.21595355	13.8	0.104368908	22	44.127293	3	0.002949637	22.063723	20.9769849	1.81E-08	1.10E-08	0	65.37572578	99.24370357	84.45531679	92.68450411	0.137550953	0.130775946	2.90E-08	2.972263703	0.029014803	4.185799299
28	500	63.7	7.97502644	6.4	2.3298518	13.8	0.168355468	22	43.4715409	3	0.003314455	21.7719396	26.7078456	3.39E-08	1.55E-08	0	63.59606563	98.78003284	81.95244618	90.61570986	0.135731899	0.166503613	4.94E-08	2.918056162	0.049421519	4.087912755
28	525	63.7	9.84385822	6.4	2.43826839	13.8	0.263464539	22	42.6925583	3	0.003671211	21.4599967	33.6110232	6.06E-08	2.14E-08	0	61.90205641	98.09083667	78.97923015	88.08745764	0.133787167	0.209539807	8.20E-08	2.85139151	0.082005566	3.978576493
28	550	63.7	11.9973289	6.4	2.53968968	13.8	0.401038585	22	41.7855193	3	0.004009494	21.1195794	41.6266617	1.04E-07	2.86E-08	0	60.31734875	97.0939233	75.51724924	85.09442272	0.131664917	0.259511369	1.32E-07	2.771980273	0.132406385	3.858707365
28	575	63.7	14.4504828	6.4	2.6319263	13.8	0.595055305	22	40.7477167	3	0.004318641	20.7410886	50.6459268	1.71E-07	3.72E-08	1.30E-12	58.87615156	95.68800504	71.55617061	81.63824058	0.129305308	0.3157398	2.08E-07	2.679632016	0.207894291	3.729626919
28	600	63.7	17.2146837	6.4	2.71201531	13.8	0.862179018	22	39.5788521	3	0.004588271	20.3137858	60.5080564	2.70E-07	4.70E-08	3.73E-12	57.62476078	93.75232596	67.09485534	77.72534094	0.126641392	0.377222865	3.17E-07	2.574150838	0.317379673	3.592978784
28	625	63.7	20.296841	6.4	2.77617942	13.8	1.22153168	22	38.2812675	3	0.004808871	19.8261037	71.0008135	4.13E-07	5.80E-08	1.00E-11	56.62219656	91.14832116	62.14224237	73.36326206	0.123601055	0.442637425	4.71E-07	2.455167826	0.471233737	3.450591749
28	650	63.7	23.6985764	6.4	2.81988393	13.8	1.69404602	22	36.8600941	3	0.00497238	19.266179	81.8657639	6.11E-07	6.98E-08	2.55E-11	55.93931359	87.7243042	56.71791641	68.55512183	0.12011034	0.510372334	6.81E-07	2.321888619	0.680876957	3.30427686
28	675	63.7	27.4153113	6.4	2.83804029	13.8	2.30125087	22	35.3233044	3	0.005072722	18.6226599	92.8097871	8.76E-07	8.20E-08	6.14E-11	55.65562047	83.32426906	50.85230687	63.29191362	0.116098476	0.578600204	9.58E-07	2.172721705	0.958141295	3.155533553
28	700	63.7	31.4352578	6.4	2.82540453	13.8	3.06336156	22	33.6816594	3	0.005106251	17.8858192	103.523851	1.22E-06	9.39E-08	1.40E-10	55.85305422	77.80172783	44.58648626	57.54222492	0.11150482	0.645394448	1.31E-06	2.004729076	1.314435914	3.005106522
28	725	63.7	35.7383158	6.4	2.77719897	13.8	3.99663231	22	31.9485578	3	0.005072039	17.048958	113.709147	1.65E-06	1.05E-07	3.06E-10	56.60626609	71.0388963	37.97159466	51.2389018	0.106287611	0.708892216	1.76E-06	1.812794378	1.759782978	2.852252928
28	750	63.7	40.2949325	6.4	2.6899383	13.8	5.11010247	22	30.1398056	3	0.004971996	16.1100077	123.10903	2.19E-06	1.15E-07	6.38E-10	57.96971406	62.97027196	31.06796031	44.26209274	0.100433952	0.767493516	2.30E-06	1.588312142	2.301818235	2.693365189
28	775	63.7	45.065084	6.4	2.56236075	13.8	6.40214064	22	28.2733286	3	0.004810779	15.0731232	131.542786	2.82E-06	1.22E-07	1.28E-09	59.96311328	53.60767652	23.94400229	36.41805048	0.093969746	0.820071731	2.94E-06	1.317011133	2.944871599	2.518960566
28	800	63.7	49.9976825	6.4	2.3962667	13.8	7.85751991	22	26.3688455	3	0.004595512	13.949931	138.934639	3.56E-06	1.27E-07	2.46E-09	62.55833281	43.06144993	16.67498282	27.41318547	0.086967476	0.866154454	3.69E-06	0.975103169	3.689254823	2.305824722
30	200	63.7	0.123391964	6.4	0.733551826	13.8	1.69E-05	22	45.7214818	3	0.000255029	25.1328794	20.9524616	0	1.19E-11	0	88.53825272	99.99987721	90.54000687	93.14990666	0.156684867	0.130623062	1.19E-11	2.974872959	1.19E-05	4.607006239
30	225	63.7	0.207470037	6.4	0.8739497	13.8	5.62E-05	22	45.8197006	3	0.000361451	24.8520444	18.0834081	0	3.12E-11	0	86.34453594	99.99959266	90.91488779	94.05506629	0.154934069	0.112736641	3.12E-11	2.999404812	3.12E-05	4.60092671
30	250	63.7	0.33308666	6.4	1.01676129	13.8	0.00016568	22	45.8995574	3	0.00049561	24.5663117	15.4044008	3.04E-12	7.41E-11	0	84.11310484	99.99879942	91.21968473	94.90699609	0.153152737	0.096035017	7.71E-11	3.022647859	7.71E-05	4.591860443
30	275	63.7	0.513728401	6.4	1.15990816	13.8	0.000441108	22	45.9522743	3	0.000660141	24.2797425	13.0446202	1.15E-11	1.62E-10	0	81.876435	99.99680356	91.42089427	95.66242584	0.151366191	0.081323534	1.74E-10	3.043447623	0.000173735	4.578861694
30	300	63.7	0.765003168	6.4	1.30183198	13.8	0.001075482	22	45.9685827	3	0.000856969	23.9952605	11.1317455	3.88E-11	3.31E-10	0	79.65887531	99.99220665	91.48314008	96.27723717	0.149592657	0.069398179	3.69E-10	3.0606205	0.000369415	4.560862461
30	325	63.7	1.1044868	6.4	1.44144742	13.8	0.002428759	22	45.9387877	3	0.001087116	23.7146764	9.79090878	1.18E-10	6.33E-10	0	77.47738406	99.9824003	91.3694187	96.70694211	0.147843423	0.061039056	7.51E-10	3.07296759	0.0007505	4.5367052
30	350	63.7	1.55148904	6.4	1.57806463	13.8	0.005129005	22	45.8528588	3	0.001350503	23.4387416	9.1433309	3.27E-10	1.14E-09	0	75.34274016	99.9628333	91.0414458	96.90727513	0.146123174	0.057001888	1.47E-09	3.079291607	0.001471305	4.505189717
30	375	63.7	2.12674748	6.4	1.71129531	13.8	0.010210538	22	45.700558	3	0.001645781	23.1671987	9.30425232	8.34E-10	1.97E-09	0	73.26101078	99.92601059	90.46014504	96.83498191	0.144430305	0.058005114	2.80E-09	3.078419018	0.002803959	4.465133619
30	400	63.7	2.85205862	6.4	1.8409501	13.8	0.019293101	22	45.4716118	3	0.00197018	22.8988064	10.3799549	1.98E-09	3.24E-09	0	71.23515469	99.86019492	89.58630458	96.44883647	0.142757078	0.064711322	5.22E-09	3.069227804	0.005218814	4.41544413
30	425	63.7	3.74985468	6.4	1.9669306	13.8	0.034803815	22	45.1559255	3	0.002319414	22.6313346	12.4638161	4.39E-09	5.11E-09	0	69.26670938	99.74779844	88.38139504	95.7108487	0.14108959	0.077702651	9.51E-09	3.050679509	0.009506239	4.355197304
30	450	63.7	4.84273356	6.4	2.08911652	13.8	0.060240594	22	44.7438374	3	0.002687642	22.3615257	15.6314504	9.18E-09	7.77E-09	0	67.35755438	99.56347395	86.80853969	94.58758279	0.139407532	0.097450502	1.69E-08	3.021852646	0.01694828	4.283718856
30	475	63.7	6.15294826	6.4	2.2072475	13.8	0.100471511	22	44.2264058	3	0.003067516	22.0850325	19.9350893	1.81E-08	1.14E-08	0	65.51175781	99.27194557	84.83360992	93.05145267	0.137683802	0.1242805	2.95E-08	2.981973024	0.029541932	4.200659299
30	500	63.7	7.70186029	6.4	2.32079892	13.8	0.162058504	22	43.5957188	3	0.003450319	21.7963422	25.3974475	3.41E-08	1.62E-08	0	63.73751688	98.82566301	82.42640763	91.08181543	0.135884032	0.158334253	5.03E-08	2.930435222	0.05026414	4.106055135
30	525	63.7	9.50936044	6.4	2.42885298	13.8	0.25358489	22	42.8452194	3	0.003826212	21.4887071	32.0054391	6.10E-08	2.23E-08	0	62.04917219	98.16242833	79.56190611	88.66567188	0.133966155	0.199530181	8.34E-08	2.866808302	0.083353199	4.00036756
30	550	63.7	11.5932585	6.4	2.52996926	13.8	0.385953039	22	41.9700286	3	0.004184585	21.1541057	39.7042566	1.05E-07	2.99E-08	0	60.46923031	97.20323885	76.22148321	85.79772587	0.131880163	0.247526599	1.35E-07	2.790817745	0.134564746	3.884490762
30	575	63.7	13.9686415	6.4	2.62206428	13.8	0.572600503	22	40.967254	3	0.004514505	20.7832673	48.3925126	1.72E-07	3.89E-08	1.26E-12	59.03024563	95.85072099	72.39409924	82.47956793	0.129568261	0.301691433	2.11E-07	2.702294438	0.211348566	3.759723029
30	600	63.7	16.6471972	6.4	2.70231722	13.8	0.829559474	22	39.8362617	3	0.004805247	20.3658013	57.9193676	2.74E-07	4.93E-08	3.63E-12	57.77629344	93.98869946	68.07733473	78.71770688	0.12696567	0.36108431	3.23E-07	2.601079871	0.322880703	3.627695043
30	625	63.7	19.6364945	6.4	2.76712837	13.8	1.1752577	22	38.5788953	3	0.005046873	19.8904795	68.084787	4.19E-07	6.10E-08	9.78E-12	56.76361922	91.48363986	63.27822634	74.52019444	0.124002391	0.424458162	4.80E-07	2.486873784	0.479907376	3.490249896
30	650	63.7	22.939205	6.4	2.8121675	13.8	1.62993402	22	37.199619	3	0.005230816	19.3457235	78.644236	6.21E-07	7.35E-08	2.49E-11	56.05988281	88.18888391	58.01381298	69.89154219	0.120606241	0.490288497	6.94E-07	2.359005076	0.694353146	3.349266558
30	675	63.7	26.5522468	6.4	2.83255685	13.8	2.21452911	22	35.7055745	3	0.005350428	18.7203481	89.3191171	8.92E-07	8.66E-08	5.99E-11	55.74129922	83.95268761	52.31135305	64.8256376	0.116707489	0.556838465	9.79E-07	2.216095859	0.978694113	3.206408574
30	700	63.7	30.4658274	6.4	2.82323393	13.8	2.94892994	22	34.1065434	3	0.005401439	18.0045915	99.8139398	1.25E-06	9.95E-08	1.37E-10	55.88696984	78.63094246	46.20818092	59.29629075	0.112245278	0.622265902	1.35E-06	2.055568573	1.345120714	3.062755324
30	725	63.7	34.6623828	6.4	2.77952213	13.8	3.84951844	22	32.4148222	3	0.005382278	17.1914249	109.840402	1.69E-06	1.12E-07	2.99E-10	56.56996672	72.10493884	39.75122977	53.2449818	0.107175787	0.68477346	1.80E-06	1.872906589	1.8045522	2.918212252
30	750	63.7	39.1154542	6.4	2.69789649	13.8	4.92612698	22	30.6450273	3	0.005294233	16.278066	119.147104	2.24E-06	1.22E-07	6.24E-10	57.84536734	64.30342768	32.9962874	46.56529274	0.101481671	0.742793846	2.37E-06	1.660502645	2.36559438	2.770441468
30	775	63.7	43.7886358	6.4	2.5768609	13.8	6.17874607	22	28.8138527	3	0.005141405	15.2675166	127.551474	2.90E-06	1.31E-07	1.25E-09	59.73654844	55.22647775	26.00707137	39.08345544	0.095181645	0.795188861	3.03E-06	1.405773557	3.033555279	2.612609996
30	800	63.7	48.634859	6.4	2.41776304	13.8	7.59463052	22	26.9397965	3	0.004930474	14.1698267	134.968033	3.67E-06	1.37E-07	2.42E-09	62.2224525	44.96644551	18.85418511	30.53451732	0.088338363	0.841425607	3.81E-06	1.087881055	3.809647707	2.427758903
32	200	63.7	0.118981093	6.4	0.725054152	13.8	1.63E-05	22	45.7151755	3	0.000264134	25.1498754	21.1300607	0	1.23E-11	0	88.67102888	99.99988211	90.51593702	93.09414267	0.156790824	0.13173026	1.23E-11	2.973364952	1.23E-05	4.607325642
32	225	63.7	0.200163182	6.4	0.865342218	13.8	5.40E-05	22	45.8147263	3	0.000374211	24.8692615	18.2462584	0	3.23E-11	0	86.47902784	99.99960848	90.89590191	94.0035616	0.155041405	0.113751891	3.23E-11	2.998001913	3.23E-05	4.601455466
32	250	63.7	0.321502582	6.4	1.00816775	13.8	0.000159397	22	45.8967267	3	0.000512963	24.5835051	15.5412757	3.04E-12	7.66E-11	0	84.24737891	99.99884495	91.20888053	94.86348949	0.153259926	0.09688833	7.97E-11	3.02144923	7.97E-05	4.592697788
32	275	63.7	0.496054583	6.4	1.15141256	13.8	0.000424704	22	45.9525729	3	0.000683133	24.2967502	13.1427189	1.15E-11	1.68E-10	0	82.00917875	99.99692243	91.42203397	95.63128334	0.151472221	0.081935107	1.79E-10	3.042569448	0.000179329	4.580137001
32	300	63.7	0.73893321	6.4	1.29347993	13.8	0.001036123	22	45.9732013	3	0.000886743	24.012004	11.1763456	3.88E-11	3.42E-10	0	79.78937609	99.99249186	91.50076832	96.2635722	0.14969704	0.069676228	3.81E-10	3.060199193	0.000380818	4.562738721
32	325	63.7	1.06716475	6.4	1.43324935	13.8	0.002341019	22	45.9491501	3	0.001124899	23.7311602	9.76505891	1.18E-10	6.54E-10	0	77.60547891	99.98303609	91.40896985	96.71672528	0.147946187	0.060877901	7.72E-10	3.073162745	0.000772422	4.539381306
32	350	63.7	1.49946387	6.4	1.57000005	13.8	0.004945609	22	45.8706445	3	0.001397592	23.4550542	9.02764238	3.27E-10	1.18E-09	0	75.46874922	99.96416225	91.10933015	96.94741797	0.146224871	0.056280656	1.51E-09	3.080288257	0.001511376	4.508901115
32	375	63.7	2.05594091	6.4	1.70331768	13.8	0.009848291	22	45.7277159	3	0.001703526	23.1835162	9.07684168	8.36E-10	2.04E-09	0	73.38566125	99.92863558	90.56380115	96.91337704	0.144532033	0.056587377	2.87E-09	3.080428844	0.002874152	4.470150901
32	400	63.7	2.75774952	6.4	1.83299257	13.8	0.018612466	22	45.5103638	3	0.002039967	22.9154021	10.016581	1.98E-09	3.35E-09	0	71.35949109	99.86512706	89.73421298	96.57434917	0.14286054	0.062445955	5.34E-09	3.072489074	0.005337567	4.422069282
32	425	63.7	3.62668316	6.4	1.95891286	13.8	0.033580436	22	45.2087569	3	0.002402642	22.6485934	11.9382527	4.41E-09	5.29E-09	0	69.39198656	99.75666351	88.5830416	95.89324967	0.141197186	0.074426153	9.70E-09	3.055455676	0.009701826	4.363757516
32	450	63.7	4.68472828	6.4	2.08095358	13.8	0.058126995	22	44.8134733	3	0.002785698	22.3799651	14.9161304	9.21E-09	8.05E-09	0	67.48510031	99.57878989	87.07432557	94.83742772	0.139522488	0.092991013	1.73E-08	3.028429728	0.017264439	4.294558078
32	475	63.7	5.95358036	6.4	2.19886103	13.8	0.096947329	22	44.3157698	3	0.003181742	22.1053296	19.0020524	1.82E-08	1.18E-08	0	65.64279641	99.29748312	85.17469389	93.37990739	0.137810339	0.118463707	3.00E-08	2.99065614	0.030047452	4.214128124
32	500	63.7	7.45412784	6.4	2.31213219	13.8	0.15636814	22	43.7078756	3	0.003581976	21.819366	24.2196116	3.43E-08	1.68E-08	0	63.87293453	98.86689754	82.85448702	91.50045699	0.136027568	0.150991319	5.11E-08	2.941545009	0.05106899	4.122499987
32	525	63.7	9.20590707	6.4	2.41989022	13.8	0.244662551	22	42.9832967	3	0.003976433	21.5155549	30.5581998	6.14E-08	2.32E-08	0	62.18921531	98.22708296	80.0889187	89.18627872	0.134133531	0.190507717	8.46E-08	2.880678348	0.084634716	4.020120719
32	550	63.7	11.2265302	6.4	2.52075989	13.8	0.372337304	22	42.1371208	3	0.004354318	21.1861401	37.967385	1.06E-07	3.11E-08	0	60.61312672	97.30190359	76.85923969	86.43210994	0.132079874	0.236698493	1.37E-07	2.807794684	0.136608078	3.907863266
32	575	63.7	13.5310855	6.4	2.612752	13.8	0.552344092	22	41.1663064	3	0.004704453	20.8221481	46.3522769	1.74E-07	4.05E-08	1.23E-12	59.17575	95.99750658	73.15384122	83.23949778	0.129810654	0.288972076	2.15E-07	2.722743066	0.2146056	3.787003138
32	600	63.7	16.1315053	6.4	2.69317221	13.8	0.800145369	22	40.0699396	3	0.005015795	20.4135053	55.5707329	2.77E-07	5.15E-08	3.53E-12	57.91918422	94.20184515	68.96923511	79.61500459	0.127263069	0.346442314	3.28E-07	2.625396581	0.328050784	3.659155894
32	625	63.7	19.0358946	6.4	2.75857911	13.8	1.13354036	22	38.8494402	3	0.005278012	19.9492951	65.433462	4.24E-07	6.38E-08	9.54E-12	56.89720141	91.78593942	64.31084046	75.56709414	0.124369062	0.407929116	4.88E-07	2.515512941	0.488040549	3.526171217
32	650	63.7	22.2478025	6.4	2.80482534	13.8	1.57213364	22	37.5087003	3	0.005482068	19.4182079	75.708235	6.30E-07	7.71E-08	2.43E-11	56.17460406	88.60772725	59.1935126	71.1014379	0.121058128	0.471984707	7.07E-07	2.392525103	0.706973241	3.389977963
32	675	63.7	25.7654167	6.4	2.82722331	13.8	2.13631623	22	36.054143	3	0.005620779	18.8092277	86.1294166	9.07E-07	9.10E-08	5.85E-11	55.82463578	84.51944761	53.64176718	66.21436069	0.117261588	0.536953047	9.98E-07	2.255235506	0.997934131	3.252367266
32	700	63.7	29.5806562	6.4	2.8208775	13.8	2.84564312	22	34.4946957	3	0.005689289	18.1125906	96.4137669	1.27E-06	1.05E-07	1.34E-10	55.92378906	79.37939768	47.68967824	60.88409671	0.112918572	0.601068346	1.37E-06	2.101370257	1.373858065	3.114682512
32	725	63.7	33.6781534	6.4	2.78121113	13.8	3.71655342	22	32.8416859	3	0.005685417	17.3210113	106.28275	1.73E-06	1.18E-07	2.93E-10	56.54357609	73.06845348	41.38048053	55.05947103	0.107983662	0.662594137	1.85E-06	1.926916073	1.846526863	2.977339778
32	750	63.7	38.0341558	6.4	2.70467902	13.8	4.7595129	22	31.1086743	3	0.005609846	16.4311143	115.490294	2.29E-06	1.30E-07	6.12E-10	57.73939031	65.51077609	34.76593244	48.64552487	0.102435814	0.719996347	2.43E-06	1.725098485	2.425489881	2.838989085
32	775	63.7	42.6154577	6.4	2.58959562	13.8	5.97587587	22	29.311248	3	0.00546613	15.4449165	123.853024	2.98E-06	1.40E-07	1.23E-09	59.53756844	56.69655167	27.90552672	41.48556229	0.096287602	0.772131767	3.12E-06	1.484730379	3.117021081	2.694811834
32	800	63.7	47.3785947	6.4	2.43692478	13.8	7.35503946	22	27.4667906	3	0.005260496	14.3710932	131.277734	3.77E-06	1.47E-07	2.37E-09	61.92305031	46.70261261	20.86561298	33.33914119	0.08959311	0.818419329	3.92E-06	1.187383515	3.923242798	2.53242905
34	200	63.7	0.114951954	6.4	0.716623232	13.8	1.56E-05	22	45.7087455	3	0.00027303	25.1667379	21.3083491	0	1.28E-11	0	88.802762	99.9998866	90.49139504	93.03817276	0.15689595	0.132841756	1.28E-11	2.971852286	1.28E-05	4.607617402
34	225	63.7	0.193491334	6.4	0.856795819	13.8	5.20E-05	22	45.8094962	3	0.00038666	24.8863563	18.4114535	0	3.33E-11	0	86.61256533	99.99962295	90.87593969	93.95130726	0.155147978	0.11478176	3.33E-11	2.996580084	3.33E-05	4.601938269
34	250	63.7	0.310928601	6.4	0.999632079	13.8	0.000153651	22	45.8934498	3	0.000529876	24.6005822	15.6828195	3.05E-12	7.91E-11	0	84.38074877	99.99888659	91.19637328	94.81845823	0.153366389	0.097770751	8.22E-11	3.020211268	8.22E-05	4.593462115
34	275	63.7	0.47992601	6.4	1.14297495	13.8	0.000409711	22	45.9521585	3	0.000705524	24.3136404	13.2486828	1.15E-11	1.73E-10	0	82.14101641	99.99703108	91.42045229	95.59753823	0.151577519	0.082595713	1.85E-10	3.041623494	0.000184768	4.581300797
34	300	63.7	0.715147425	6.4	1.28519015	13.8	0.001000168	22	45.9767429	3	0.000915718	24.0286195	11.2331109	3.89E-11	3.53E-10	0	79.91890391	99.99275241	91.51428588	96.24584071	0.149800625	0.070030117	3.92E-10	3.059671409	0.000391899	4.564450565
34	325	63.7	1.03311806	6.4	1.4251229	13.8	0.002260909	22	45.9579518	3	0.001161647	23.7474932	9.75702777	1.18E-10	6.76E-10	0	77.73245469	99.9836166	91.44256412	96.72050266	0.148048011	0.060827833	7.94E-10	3.073200041	0.00079371	4.541822506
34	350	63.7	1.45200971	6.4	1.56202236	13.8	0.004778244	22	45.8862415	3	0.001443369	23.4711769	8.93703692	3.28E-10	1.22E-09	0	75.59340063	99.96537504	91.16886069	96.97904298	0.146325384	0.055715798	1.55E-09	3.081060393	0.001550261	4.512286311
34	375	63.7	1.99135993	6.4	1.69544902	13.8	0.009517875	22	45.7518884	3	0.001759641	23.1995839	8.88363759	8.38E-10	2.10E-09	0	73.50860906	99.93102989	90.6560626	96.9800747	0.144632203	0.055382893	2.94E-09	3.082129606	0.002942211	4.474726809
34	400	63.7	2.67173446	6.4	1.82517358	13.8	0.017991963	22	45.5451404	3	0.002107764	22.9316606	9.69861737	1.99E-09	3.46E-09	0	71.48166281	99.86962346	89.86694809	96.68422303	0.1429619	0.060463688	5.45E-09	3.075336287	0.005452581	4.428111301
34	425	63.7	3.51434124	6.4	1.95107116	13.8	0.032465744	22	45.2564076	3	0.002483478	22.6653915	11.4715539	4.42E-09	5.47E-09	0	69.51451313	99.76474099	88.7649145	96.05522709	0.14130191	0.071516632	9.89E-09	3.059689997	0.009890949	4.371564119
34	450	63.7	4.5406041	6.4	2.07301192	13.8	0.056202253	22	44.8764885	3	0.002880919	22.3977732	14.2754725	9.24E-09	8.33E-09	0	67.60918875	99.59273729	87.3148416	95.06114979	0.139633508	0.088996986	1.76E-08	3.034312306	0.017569464	4.304443138
34	475	63.7	5.77170235	6.4	2.19074775	13.8	0.093739906	22	44.3968254	3	0.003292656	22.1247635	18.1618013	1.83E-08	1.22E-08	0	65.76956641	99.32072532	85.48406641	93.6755772	0.137931495	0.113225364	3.05E-08	2.998465484	0.030533719	4.226411673
34	500	63.7	7.22808137	6.4	2.30379487	13.8	0.151192282	22	43.8097818	3	0.003709814	21.8412164	23.1548514	3.44E-08	1.74E-08	0	64.00320516	98.90440375	83.24344198	91.87865677	0.136163789	0.144353329	5.18E-08	2.951573715	0.051840358	4.137498293
34	525	63.7	8.92893777	6.4	2.41131312	13.8	0.236551672	22	43.10893	3	0.004122309	21.5408199	29.2461527	6.18E-08	2.40E-08	0	62.3232325	98.28585745	80.56843511	89.65778158	0.13429104	0.182328076	8.59E-08	2.893230638	0.085857885	4.038136977
34	550	63.7	10.8916806	6.4	2.51198579	13.8	0.359966728	22	42.2893389	3	0.004519177	21.2160587	36.3891001	1.06E-07	3.23E-08	0	60.75022203	97.39154545	77.44022481	87.00772313	0.132266394	0.226859057	1.39E-07	2.823186238	0.138550241	3.929180704
34	575	63.7	13.1313681	6.4	2.60390823	13.8	0.533949175	22	41.3478469	3	0.004889011	20.8582304	44.494521	1.76E-07	4.21E-08	1.20E-12	59.31393391	96.13080308	73.84674389	83.92998835	0.1300356	0.277390346	2.18E-07	2.741305195	0.217689504	3.811882871
34	600	63.7	15.6601159	6.4	2.68449958	13.8	0.773444663	22	40.283304	3	0.005220473	20.4575511	53.427959	2.79E-07	5.36E-08	3.45E-12	58.05469406	94.39532853	69.78360305	80.43117109	0.127537662	0.333083707	3.33E-07	2.64748752	0.332930586	3.687842477
34	625	63.7	18.4864674	6.4	2.75046057	13.8	1.09568004	22	39.0967674	3	0.005502866	20.0033923	63.0096563	4.29E-07	6.66E-08	9.32E-12	57.02405359	92.06028957	65.2548374	76.52007063	0.124706318	0.392818485	4.96E-07	2.541540329	0.495699488	3.558910098
34	650	63.7	21.6147104	6.4	2.79780856	13.8	1.51967752	22	37.7916339	3	0.005726716	19.4846973	73.0183563	6.38E-07	8.07E-08	2.37E-11	56.28424125	88.98784406	60.27341183	72.20332964	0.12147264	0.455215308	7.19E-07	2.422985325	0.71884113	3.427050851
34	675	63.7	25.0441178	6.4	2.8220285	13.8	2.06531389	22	36.3737001	3	0.005884339	18.8906193	83.200064	9.21E-07	9.54E-08	5.72E-11	55.90580469	85.03395732	54.86145076	67.47934392	0.117769004	0.518690706	1.02E-06	2.290778753	1.016018157	3.29415562
34	700	63.7	28.7680875	6.4	2.81837898	13.8	2.75181404	22	34.8511438	3	0.005970323	18.2114163	93.2826691	1.29E-06	1.10E-07	1.31E-10	55.96282844	80.05931855	49.05016718	62.33013442	0.113534677	0.581548272	1.40E-06	2.142905339	1.400875703	3.161778108
34	725	63.7	32.7731672	6.4	2.78238065	13.8	3.59562198	22	33.2344355	3	0.005981907	17.4396031	102.996711	1.76E-06	1.25E-07	2.87E-10	56.52530234	73.94476826	42.87952481	56.71083528	0.108722994	0.642108121	1.89E-06	1.975779095	1.886025364	3.030741584
34	750	63.7	37.0379854	6.4	2.71048245	13.8	4.6077112	22	31.5361941	3	0.005919194	16.5713084	112.101412	2.34E-06	1.37E-07	6.01E-10	57.64871172	66.61078841	36.3976874	50.53635554	0.10330982	0.69886918	2.48E-06	1.783328861	2.481933393	2.900476169
34	775	63.7	41.5321796	6.4	2.60084481	13.8	5.79059098	22	29.7710093	3	0.005785196	15.6077022	120.413369	3.05E-06	1.48E-07	1.21E-09	59.36179984	58.0391958	29.66034084	43.66473001	0.09730245	0.750688069	3.20E-06	1.555537564	3.195824966	2.767722356
34	800	63.7	46.2155282	6.4	2.45410377	13.8	7.1355195	22	27.9552464	3	0.005585682	14.5562542	127.83319	3.87E-06	1.56E-07	2.33E-09	61.65462859	48.29333696	22.72994809	35.87669571	0.090747451	0.796945151	4.03E-06	1.275975011	4.030735069	2.623531091
36	200	63.7	0.111251272	6.4	0.708258858	13.8	1.51E-05	22	45.7022182	3	0.000281736	25.1834672	21.4870116	0	1.32E-11	0	88.93345534	99.99989074	90.46648168	92.98209963	0.157000244	0.133955585	1.32E-11	2.970337639	1.32E-05	4.607885377
36	225	63.7	0.187365783	6.4	0.848309907	13.8	5.02E-05	22	45.8040539	3	0.000398828	24.90333	18.5784751	0	3.43E-11	0	86.7451577	99.99963626	90.85516756	93.89847356	0.155253797	0.115823016	3.43E-11	2.995143793	3.43E-05	4.602381539
36	250	63.7	0.301223493	6.4	0.991153041	13.8	0.000148368	22	45.8897959	3	0.000546391	24.6175455	15.8282149	3.05E-12	8.16E-11	0	84.51323373	99.99892487	91.1824271	94.77217345	0.153472142	0.098677183	8.46E-11	3.018941094	8.46E-05	4.594163633
36	275	63.7	0.465126501	6.4	1.13459308	13.8	0.000395933	22	45.9511367	3	0.000727368	24.3304179	13.3612705	1.16E-11	1.79E-10	0	82.27198313	99.99713092	91.41655229	95.56160531	0.151682115	0.083297614	1.90E-10	3.040620675	0.000190066	4.582368682
36	300	63.7	0.693326117	6.4	1.27695896	13.8	0.000967142	22	45.9793635	3	0.000943967	24.0451149	11.3002181	3.89E-11	3.64E-10	0	80.04751625	99.99299173	91.52428817	96.22465713	0.149903462	0.070448481	4.03E-10	3.059053313	0.000402685	4.566021005
36	325	63.7	1.00188821	6.4	1.41706232	13.8	0.002187359	22	45.9654157	3	0.001197453	23.7636879	9.76421825	1.18E-10	6.96E-10	0	77.85840125	99.98414957	91.47105229	96.71915387	0.148148973	0.060872661	8.14E-10	3.073102678	0.000814419	4.544061687
36	350	63.7	1.40848663	6.4	1.55412302	13.8	0.004624658	22	45.89996	3	0.001487952	23.4871292	8.8679162	3.28E-10	1.26E-09	0	75.71682781	99.96648798	91.22122137	97.00337635	0.146424835	0.055284882	1.59E-09	3.081640407	0.001588066	4.515390979
36	375	63.7	1.93213317	6.4	1.68767712	13.8	0.009214807	22	45.7734964	3	0.001814272	23.2154308	8.71977989	8.39E-10	2.17E-09	0	73.630045	99.93322603	90.73853588	97.03674061	0.144730997	0.054361362	3.01E-09	3.083565406	0.00300833	4.478923134
36	400	63.7	2.59285312	6.4	1.81747628	13.8	0.0174231	22	45.5765003	3	0.002173747	22.947624	9.41965274	1.99E-09	3.57E-09	0	71.60193313	99.87374565	89.98664237	96.78067086	0.14306142	0.05872455	5.56E-09	3.077828122	0.005564198	4.4336518
36	425	63.7	3.41131512	6.4	1.9433829	13.8	0.031444341	22	45.2996037	3	0.002562132	22.6817894	11.0554477	4.43E-09	5.64E-09	0	69.63464219	99.77214245	88.92978511	96.19965751	0.141404138	0.068922519	1.01E-08	3.063458905	0.01007422	4.378722531
36	450	63.7	4.40842303	6.4	2.06526211	13.8	0.054439525	22	44.9338089	3	0.002973555	22.4150355	13.6990267	9.27E-09	8.59E-09	0	67.73027953	99.60551069	87.53362176	95.26241707	0.139741126	0.085403274	1.79E-08	3.039598018	0.017864445	4.31350741
36	475	63.7	5.60487645	6.4	2.18287052	13.8	0.090804058	22	44.4707314	3	0.003400547	22.1434538	17.4014008	1.84E-08	1.26E-08	0	65.89264813	99.34199958	85.76615038	93.94305293	0.138048015	0.108484831	3.10E-08	3.005523597	0.031002699	4.237675484
36	500	63.7	7.02070506	6.4	2.29574152	13.8	0.14645728	22	43.9028625	3	0.003834165	21.8620581	22.1874716	3.46E-08	1.80E-08	0	64.12903875	98.93871536	83.59871183	92.22206301	0.136293721	0.138322433	5.26E-08	2.960672657	0.052581809	4.151251884
36	525	63.7	8.67478027	6.4	2.40306803	13.8	0.229135687	22	43.2238427	3	0.004264215	21.564726	28.0506305	6.22E-08	2.49E-08	0	62.45206203	98.33959647	81.00703321	90.08702152	0.134440076	0.174874882	8.70E-08	2.904649333	0.087029142	4.054658455
36	550	63.7	10.5843059	6.4	2.50358621	13.8	0.348661866	22	42.4287335	3	0.004679576	21.2441627	34.9476462	1.07E-07	3.34E-08	0	60.88146547	97.47346474	77.97226527	87.53273501	0.132441602	0.21787266	1.40E-07	2.837213751	0.140402687	3.948729381
36	575	63.7	12.7642876	6.4	2.59546776	13.8	0.51714677	22	41.5142759	3	0.00506863	20.8919137	42.7944162	1.77E-07	4.37E-08	1.17E-12	59.44581625	96.25255964	74.48196908	84.56067085	0.130245591	0.266791453	2.21E-07	2.7582441	0.220620201	3.834696621
36	600	63.7	15.2269756	6.4	2.67623431	13.8	0.749064586	22	40.4791198	3	0.005419763	20.4984615	51.4633271	2.82E-07	5.57E-08	3.37E-12	58.18383891	94.57199575	70.5309916	81.1774388	0.127792708	0.320835684	3.38E-07	2.667663551	0.337553739	3.714141773
36	625	63.7	17.9812734	6.4	2.74271506	13.8	1.06111821	22	39.324009	3	0.005721937	20.0534449	60.7831394	4.34E-07	6.93E-08	9.11E-12	57.14507719	92.31073761	66.12217176	77.3921085	0.125018359	0.378937803	5.03E-07	2.56532166	0.50293905	3.588912069
36	650	63.7	21.0320947	6.4	2.79107669	13.8	1.47179292	22	38.0519092	3	0.005965269	19.5460453	70.5424436	6.46E-07	8.41E-08	2.32E-11	56.38942672	89.33483391	61.26682901	73.21214542	0.121855099	0.439779828	7.30E-07	2.450816492	0.730043092	3.460998426
36	675	63.7	24.3796465	6.4	2.81696154	13.8	2.00048376	22	36.6680668	3	0.006141603	18.9655829	80.4977561	9.33E-07	9.97E-08	5.61E-11	55.98497594	85.50374087	55.98498779	68.63771854	0.118236346	0.50184382	1.03E-06	2.323236662	1.033076875	3.332369963
36	700	63.7	28.0186131	6.4	2.81577082	13.8	2.66609084	22	35.1799976	3	0.006245005	18.3023553	90.3871181	1.31E-06	1.15E-07	1.29E-10	56.00358094	80.68050116	50.30533435	63.65411694	0.114101614	0.563496659	1.43E-06	2.18078924	1.426364224	3.204749238
36	725	63.7	31.9372224	6.4	2.78311958	13.8	3.48502413	22	33.5974101	3	0.006272159	17.5487225	99.9495085	1.79E-06	1.31E-07	2.81E-10	56.51375656	74.74620196	44.26492405	58.22194118	0.109403272	0.623111073	1.92E-06	2.02025463	1.923315389	3.07928763
36	750	63.7	36.1162089	6.4	2.71546149	13.8	4.46866479	22	31.9320794	3	0.00622261	16.700396	108.949341	2.39E-06	1.45E-07	5.90E-10	57.57091422	67.61837109	37.9087	52.26467109	0.104114586	0.679218355	2.54E-06	1.83616199	2.535287214	2.956039032
36	775	63.7	40.5277481	6.4	2.61083126	13.8	5.62050638	22	30.1976932	3	0.006098841	15.757813	117.203741	3.11E-06	1.57E-07	1.19E-09	59.20576156	59.2716929	31.28890534	45.65315805	0.09823828	0.730678418	3.27E-06	1.61948617	3.270439634	2.832969005
36	800	63.7	45.1345444	6.4	2.46958311	13.8	6.93343319	22	28.4096858	3	0.005906158	14.7273809	124.608365	3.96E-06	1.66E-07	2.30E-09	61.41276391	49.75773051	24.46444962	38.18659728	0.0918143	0.776840758	4.13E-06	1.355474743	4.132719236	2.703746445
38	200	63.7	0.10783569	6.4	0.699960898	13.8	1.46E-05	22	45.6956149	3	0.00029027	25.2000637	21.6657912	0	1.36E-11	0	89.06311097	99.99989457	90.44127824	92.92600611	0.157103711	0.135070143	1.36E-11	2.968823196	1.36E-05	4.608132707
38	225	63.7	0.181714333	6.4	0.839884031	13.8	4.85E-05	22	45.798435	3	0.000410741	24.9201834	18.7469008	0	3.54E-11	0	86.87681202	99.99964857	90.83372137	93.84519953	0.155358865	0.116873026	3.54E-11	2.993696679	3.54E-05	4.602790499
38	250	63.7	0.292272328	6.4	0.982729655	13.8	0.000143487	22	45.8858214	3	0.000562542	24.6343972	15.9767962	3.06E-12	8.39E-11	0	84.64484914	99.99896024	91.16725725	94.72485612	0.1535772	0.099603477	8.70E-11	3.017644508	8.70E-05	4.59481065
38	275	63.7	0.451480129	6.4	1.12626518	13.8	0.000383208	22	45.9495936	3	0.000748715	24.3470864	13.4794711	1.16E-11	1.84E-10	0	82.40210656	99.99722313	91.4106626	95.52382295	0.15178603	0.084034507	1.95E-10	3.039569879	0.000195236	4.583353351
38	300	63.7	0.673209119	6.4	1.26878338	13.8	0.000936657	22	45.9811898	3	0.000971553	24.0614966	11.3761829	3.90E-11	3.74E-10	0	80.17525969	99.99321263	91.53125878	96.20052046	0.15000559	0.070922065	4.13E-10	3.058358058	0.000413202	4.56746877
38	325	63.7	0.973102039	6.4	1.40906296	13.8	0.0021195	22	45.9717231	3	0.001232399	23.7797545	9.78451621	1.18E-10	7.16E-10	0	77.98339125	99.9846413	91.49512634	96.71339446	0.148249137	0.060999203	8.35E-10	3.072889542	0.0008346	4.546125614
38	350	63.7	1.36837384	6.4	1.54629514	13.8	0.004483021	22	45.9120525	3	0.001531444	23.5029266	8.81735096	3.29E-10	1.30E-09	0	75.83913844	99.96751434	91.26737595	97.02141639	0.14652332	0.054969645	1.62E-09	3.082054672	0.001624883	4.518252288
38	375	63.7	1.8775514	6.4	1.67999209	13.8	0.008935446	22	45.7928826	3	0.001867545	23.2310802	8.58131187	8.40E-10	2.23E-09	0	73.75012359	99.93525039	90.81252901	97.08473114	0.144828559	0.053498116	3.07E-09	3.084772144	0.003072672	4.482790169
38	400	63.7	2.52016098	6.4	1.80988697	13.8	0.01689898	22	45.6048985	3	0.00223807	22.9633268	9.17446684	2.00E-09	3.68E-09	0	71.72051609	99.87754363	90.09503244	96.86549458	0.143159315	0.057195998	5.67E-09	3.080012339	0.005672712	4.438757209
38	425	63.7	3.31637228	6.4	1.93582972	13.8	0.030503726	22	45.3389366	3	0.002638788	22.6978363	10.6831972	4.44E-09	5.81E-09	0	69.75266063	99.77895851	89.07991069	96.32888353	0.141504179	0.066601813	1.03E-08	3.066824617	0.010252156	4.385318571
38	450	63.7	4.2866067	6.4	2.05768028	13.8	0.052817026	22	44.9861885	3	0.003063821	22.4318216	13.1782789	9.30E-09	8.85E-09	0	67.84874563	99.61726793	87.73354389	95.44421598	0.139845774	0.082156797	1.82E-08	3.044366366	0.018150308	4.321859497
38	475	63.7	5.45111659	6.4	2.1751992	13.8	0.088103145	22	44.5384318	3	0.003505666	22.1614973	16.710306	1.84E-08	1.30E-08	0	66.0125125	99.36157141	86.02454885	94.18607288	0.138160503	0.104176367	3.15E-08	3.01193027	0.031456052	4.248054374
38	500	63.7	6.82954068	6.4	2.28793527	13.8	0.14210344	22	43.9882798	3	0.003955316	21.8820244	21.3046688	3.47E-08	1.86E-08	0	64.25101141	98.97026493	83.92473206	92.5352787	0.136418197	0.132818812	5.33E-08	2.968965083	0.053296339	4.163925175
38	525	63.7	8.44043943	6.4	2.39511141	13.8	0.222320176	22	43.3294413	3	0.004402475	21.5874547	26.9563913	6.25E-08	2.57E-08	0	62.57638422	98.38898423	81.4100813	90.4795763	0.134581773	0.168053112	8.82E-08	2.915084462	0.088153878	4.069882431
38	550	63.7	10.3008119	6.4	2.49551181	13.8	0.338277445	22	42.5569794	3	0.004835876	21.2706958	33.6252376	1.08E-07	3.46E-08	0	61.00762797	97.54871417	78.46175344	88.01380807	0.132607016	0.209628423	1.42E-07	2.850057542	0.142174992	3.966742583
38	575	63.7	12.4255939	6.4	2.58737753	13.8	0.501719205	22	41.6675561	3	0.005243702	20.9235215	41.2316323	1.78E-07	4.52E-08	1.14E-12	59.57222609	96.36435359	75.06700802	85.13940276	0.130442642	0.257048654	2.23E-07	2.773774294	0.223414333	3.855716907
38	600	63.7	14.8271321	6.4	2.66832334	13.8	0.726687356	22	40.6596502	3	0.005614084	20.5366605	49.6540943	2.84E-07	5.78E-08	3.29E-12	58.30744781	94.73414959	71.22003893	81.86297157	0.12803085	0.309556459	3.42E-07	2.686177922	0.341948354	3.738369091
38	625	63.7	17.5146267	6.4	2.73529524	13.8	1.02940293	22	39.5337339	3	0.005935662	20.0999996	58.7290426	4.38E-07	7.19E-08	8.91E-12	57.26101188	92.54055848	66.92264847	78.19380668	0.125308593	0.366132033	5.10E-07	2.58715471	0.509805167	3.616539857
38	650	63.7	20.4935247	6.4	2.784596	13.8	1.42785428	22	38.2923942	3	0.006198172	19.602945	68.253956	6.53E-07	8.75E-08	2.27E-11	56.4906875	89.65322986	62.18471069	74.14007047	0.122209826	0.425512805	7.41E-07	2.476368924	0.740651533	3.492237828
38	675	63.7	23.764842	6.4	2.81201219	13.8	1.94098437	22	36.940392	3	0.006393011	19.0349806	77.994891	9.45E-07	1.04E-07	5.49E-11	56.06230953	85.93489587	57.02439695	69.7034639	0.11866899	0.486240312	1.05E-06	2.353024024	1.049220292	3.367493496
38	700	63.7	27.3243883	6.4	2.81307745	13.8	2.5873761	22	35.4846547	3	0.006513752	18.3864563	87.6991844	1.33E-06	1.21E-07	1.26E-10	56.04566484	81.25089783	51.46814771	64.87211608	0.114625921	0.546739386	1.45E-06	2.215519865	1.450484643	3.244165864
38	725	63.7	31.1618739	6.4	2.78349782	13.8	3.38337624	22	33.9342099	3	0.006556548	17.6496133	97.1136711	1.82E-06	1.37E-07	2.76E-10	56.50784656	75.48278087	45.55041947	59.61139982	0.110032252	0.605431729	1.96E-06	2.060953778	1.958624073	3.123672972
38	750	63.7	35.2599052	6.4	2.71973963	13.8	4.34069325	22	32.3000736	3	0.006520406	16.8198106	106.007809	2.43E-06	1.52E-07	5.80E-10	57.50406828	68.54570109	39.31325802	53.8522962	0.104859047	0.660880084	2.59E-06	1.884372157	2.585860219	3.006572844
38	775	63.7	39.5929328	6.4	2.61973461	13.8	5.46366416	22	30.5951154	3	0.006407293	15.8968477	114.199665	3.18E-06	1.65E-07	1.17E-09	59.06664672	60.40823072	32.80578397	47.47689292	0.099105058	0.711950232	3.34E-06	1.677599306	3.341270243	2.891806144
38	800	63.7	44.1263094	6.4	2.48359335	13.8	6.7466016	22	28.8339165	3	0.006222056	14.886191	121.58092	4.05E-06	1.75E-07	2.26E-09	61.19385391	51.11158261	26.08365076	40.30058996	0.092804363	0.757966884	4.23E-06	1.427307402	4.22970807	2.775072311
40	200	63.7	0.104669506	6.4	0.69172927	13.8	1.41E-05	22	45.6889536	3	0.000298649	25.2165274	21.8444753	0	1.39E-11	0	89.19173016	99.99989812	90.41585344	92.86996213	0.15720635	0.136184106	1.39E-11	2.967310752	1.39E-05	4.608361977
40	225	63.7	0.176477545	6.4	0.831517849	13.8	4.69E-05	22	45.7926689	3	0.000422421	24.9369174	18.9163819	0	3.63E-11	0	87.00753361	99.99966	90.81171336	93.79159997	0.155463189	0.117929615	3.63E-11	2.992241738	3.63E-05	4.603169452
40	250	63.7	0.283980485	6.4	0.974361146	13.8	0.000138957	22	45.8815728	3	0.000578361	24.6511387	16.1280144	3.06E-12	8.63E-11	0	84.77560709	99.99899306	91.15104122	94.67668845	0.153681571	0.100546211	8.93E-11	3.016326284	8.93E-05	4.595410006
40	275	63.7	0.438842064	6.4	1.1179898	13.8	0.000371406	22	45.9476001	3	0.000769604	24.363649	13.6024517	1.16E-11	1.89E-10	0	82.53140938	99.99730865	91.40305382	95.48446974	0.151889286	0.0848012	2.00E-10	3.038478422	0.000200286	4.584265258
40	300	63.7	0.654582253	6.4	1.26066097	13.8	0.000908395	22	45.9823262	3	0.000998529	24.0777696	11.4597828	3.90E-11	3.84E-10	0	80.30217234	99.99341743	91.53559618	96.17384189	0.15010704	0.071443248	4.23E-10	3.057596473	0.000423471	4.568809278
40	325	63.7	0.946452338	6.4	1.40112102	13.8	0.002056617	22	45.9770233	3	0.001266554	23.7957013	9.8161805	1.19E-10	7.36E-10	0	78.10748406	99.98509697	91.51535611	96.70381375	0.148348553	0.061196607	8.54E-10	3.072576182	0.000854293	4.548036321
40	350	63.7	1.33124256	6.4	1.53853302	13.8	0.004351826	22	45.9227267	3	0.001573932	23.518582	8.782929	3.29E-10	1.33E-09	0	75.96042156	99.96846503	91.30811718	97.0339841	0.14662092	0.05475505	1.66E-09	3.082324892	0.001660789	4.520900842
40	375	63.7	1.82703065	6.4	1.67238582	13.8	0.008676795	22	45.8103294	3	0.001919569	23.2465514	8.46497498	8.41E-10	2.29E-09	0	73.86897156	99.93712467	90.87911985	97.12516409	0.144925011	0.052772842	3.14E-09	3.085779383	0.00313538	4.486369323
40	400	63.7	2.45288023	6.4	1.80239443	13.8	0.01641393	22	45.6307097	3	0.002300865	22.9787969	8.95875985	2.00E-09	3.78E-09	0	71.83758703	99.88105848	90.19354847	96.94017821	0.14325576	0.055851225	5.78E-09	3.081928273	0.005778377	4.44348223
40	425	63.7	3.22849759	6.4	1.92839656	13.8	0.029633628	22	45.3748935	3	0.002713605	22.7135727	10.3492517	4.45E-09	5.98E-09	0	69.86880375	99.78526356	89.21715076	96.44483491	0.141602284	0.06451991	1.04E-08	3.069838375	0.010425207	4.391422913
40	450	63.7	4.17385487	6.4	2.05024685	13.8	0.05131687	22	45.0342488	3	0.003151904	22.4481886	12.706212	9.32E-09	9.11E-09	0	67.96489297	99.62813862	87.91698015	95.60900774	0.139947811	0.07921381	1.84E-08	3.048682832	0.018427845	4.329588846
40	475	63.7	5.30878608	6.4	2.16770905	13.8	0.085607096	22	44.600705	3	0.003608231	22.1789736	16.0798224	1.85E-08	1.34E-08	0	66.12954609	99.37965872	86.26223282	94.40771856	0.138269455	0.100245769	3.19E-08	3.017767706	0.031895196	4.257659404
40	500	63.7	6.65256161	6.4	2.28034585	13.8	0.138081803	22	44.0669918	3	0.004073517	21.9012248	20.4958795	3.49E-08	1.91E-08	0	64.36959609	98.99940722	84.22515954	92.82209656	0.136537897	0.127776611	5.40E-08	2.976552535	0.053986492	4.175653636
40	525	63.7	8.22344462	6.4	2.38740752	13.8	0.216027741	22	43.4268862	3	0.004537371	21.6091549	25.950849	6.28E-08	2.65E-08	0	62.6967575	98.43458159	81.7820084	90.84004361	0.134717058	0.161784301	8.92E-08	2.924659652	0.089236656	4.083971487
40	550	63.7	10.0382315	6.4	2.48772206	13.8	0.328694438	22	42.6754595	3	0.00498839	21.2958582	32.4071718	1.08E-07	3.57E-08	0	61.12934281	97.61815625	78.91396756	88.45643613	0.132763885	0.202034686	1.44E-07	2.861866229	0.143875247	3.983412614
40	575	63.7	12.1117755	6.4	2.57959392	13.8	0.487488204	22	41.8093097	3	0.005414571	20.9533196	39.7893394	1.79E-07	4.67E-08	1.12E-12	59.693845	96.46747678	75.60805229	85.67266534	0.130628411	0.248057027	2.26E-07	2.788072573	0.226085951	3.87516836
40	600	63.7	14.4564894	6.4	2.66072293	13.8	0.706052769	22	40.8267691	3	0.005803804	20.5724957	47.9813983	2.86E-07	5.97E-08	3.22E-12	58.42620422	94.88367559	71.85789733	82.49533481	0.128254256	0.29912844	3.46E-07	2.703239303	0.346138166	3.760784256
40	625	63.7	17.0818181	6.4	2.72816184	13.8	1.00016414	22	39.728072	3	0.006144429	20.143505	56.826692	4.42E-07	7.45E-08	8.73E-12	57.37247125	92.75243377	67.66439695	78.93391503	0.125579817	0.354272287	5.16E-07	2.607284705	0.516336666	3.642092165
40	650	63.7	19.9936651	6.4	2.77833808	13.8	1.38734916	22	38.5154716	3	0.00642582	19.6559657	66.1307638	6.60E-07	9.07E-08	2.23E-11	56.5884675	89.94674522	63.03615115	74.99716531	0.122540371	0.412276276	7.51E-07	2.499930841	0.750727791	3.521112087
40	675	63.7	23.1937507	6.4	2.807171	13.8	1.88612582	22	37.1932975	3	0.006638955	19.0995212	75.6683691	9.57E-07	1.08E-07	5.39E-11	56.13795313	86.33242159	57.98968511	70.68811652	0.119071352	0.471736173	1.06E-06	2.380481516	1.064541849	3.399922535
40	700	63.7	26.6788746	6.4	2.81031749	13.8	2.51476866	22	35.7679518	3	0.006776935	18.4645832	85.195387	1.35E-06	1.26E-07	1.24E-10	56.08878922	81.7770387	52.54943435	65.99738374	0.115112985	0.531130065	1.47E-06	2.247504976	1.473374196	3.280493265
40	725	63.7	30.4400613	6.4	2.78357107	13.8	3.28953947	22	34.2478506	3	0.006835411	17.743303	94.4659764	1.85E-06	1.43E-07	2.72E-10	56.50670203	76.16275746	46.74752137	60.89453319	0.110616337	0.588925316	1.99E-06	2.098374865	1.992145755	3.164460644
40	750	63.7	34.4615892	6.4	2.72341665	13.8	4.22240889	22	32.6433245	3	0.006812871	16.9307402	103.254468	2.47E-06	1.59E-07	5.70E-10	57.44661484	69.40283413	40.62337595	55.31715678	0.105550611	0.643715045	2.63E-06	1.928586916	2.633917849	3.052793804
40	775	63.7	38.7199558	6.4	2.62770143	13.8	5.3184403	22	30.9664987	3	0.006710776	16.0261371	111.380169	3.23E-06	1.73E-07	1.15E-09	58.94216516	61.46057754	34.22327748	49.15725889	0.099911081	0.694372765	3.41E-06	1.730699439	3.408666662	2.945218224
40	800	63.7	43.1829184	6.4	2.49632426	13.8	6.57320703	22	29.2311714	3	0.006533519	15.0341228	118.731571	4.14E-06	1.84E-07	2.23E-09	60.99493344	52.368065	27.59989084	42.24456222	0.093726608	0.740203305	4.32E-06	1.492606133	4.322146776	2.839029938
42	200	63.7	0.101723019	6.4	0.683563933	13.8	1.36E-05	22	45.6822489	3	0.000306885	25.2328585	22.0228867	0	1.43E-11	0	89.31931355	99.99990143	90.39026298	92.81402437	0.157308163	0.137296369	1.43E-11	2.965801802	1.43E-05	4.608575338
42	225	63.7	0.17160597	6.4	0.823211105	13.8	4.55E-05	22	45.78678	3	0.000433888	24.9535323	19.0866279	0	3.73E-11	0	87.13732648	99.99967065	90.78923664	93.73777012	0.155566771	0.118990972	3.73E-11	2.990781464	3.73E-05	4.603521975
42	250	63.7	0.276269257	6.4	0.966046892	13.8	0.000134738	22	45.8770888	3	0.000593875	24.6677715	16.2814125	3.07E-12	8.85E-11	0	84.90551731	99.99902364	91.13392672	94.62782205	0.153785264	0.101502534	9.16E-11	3.014990394	9.16E-05	4.595967391
42	275	63.7	0.427091832	6.4	1.10976575	13.8	0.000360417	22	45.9452149	3	0.000790074	24.3801081	13.7295189	1.16E-11	1.94E-10	0	82.65991016	99.99738828	91.39395	95.44377629	0.151991896	0.08559337	2.05E-10	3.03735239	0.000205227	4.585113096
42	300	63.7	0.637267363	6.4	1.25258975	13.8	0.000882091	22	45.9828597	3	0.001024945	24.0939384	11.5500005	3.91E-11	3.94E-10	0	80.42828516	99.99360804	91.53763244	96.14496419	0.15020784	0.072005689	4.34E-10	3.056777574	0.000433511	4.570055351
42	325	63.7	0.921683574	6.4	1.39323336	13.8	0.001998116	22	45.9814406	3	0.00129998	23.8115351	9.8577624	1.19E-10	7.55E-10	0	78.23072875	99.9855209	91.53221603	96.6909024	0.148447265	0.061455839	8.74E-10	3.072175534	0.000873535	4.549812136
42	350	63.7	1.2967361	6.4	1.53083198	13.8	0.004229823	22	45.9321555	3	0.001615494	23.5341061	8.76264324	3.29E-10	1.37E-09	0	76.08075031	99.96934911	91.34410496	97.04176316	0.146717701	0.054628583	1.70E-09	3.082469134	0.001695854	4.523362096
42	375	63.7	1.78008514	6.4	1.66485156	13.8	0.008436366	22	45.8260713	3	0.001970439	23.2618603	8.36805782	8.43E-10	2.35E-09	0	73.98669438	99.93886692	90.93920344	97.15896751	0.14502045	0.052168636	3.20E-09	3.086611709	0.003196579	4.489695041
42	400	63.7	2.39036375	6.4	1.79498933	13.8	0.015963242	22	45.6542454	3	0.002362248	22.9940578	8.76895351	2.00E-09	3.88E-09	0	71.95329172	99.88432433	90.28337939	97.00595529	0.1433509	0.054667923	5.88E-09	3.083608643	0.005881412	4.447872371
42	425	63.7	3.14684635	6.4	1.92107093	13.8	0.028825521	22	45.4078798	3	0.002786721	22.7290321	10.0489914	4.46E-09	6.14E-09	0	69.98326672	99.79111941	89.34305267	96.54911725	0.141698662	0.06264801	1.06E-08	3.072542818	0.010593759	4.397094361
42	450	63.7	4.0690853	6.4	2.04294556	13.8	0.049924215	22	45.0785069	3	0.00323797	22.4641839	12.2769837	9.34E-09	9.35E-09	0	68.07897563	99.63823033	88.0859042	95.75883968	0.140047529	0.07653789	1.87E-08	3.052601907	0.018697743	4.336769894
42	475	63.7	5.17652229	6.4	2.16037955	13.8	0.083290972	22	44.658199	3	0.003708432	22.1959487	15.5027079	1.85E-08	1.38E-08	0	66.24406953	99.39644223	86.48167557	94.61055441	0.138375282	0.096647888	3.23E-08	3.023104322	0.032321349	4.266583011
42	500	63.7	6.48807989	6.4	2.27294817	13.8	0.134351784	22	44.1397967	3	0.004188986	21.9197502	19.7522998	3.50E-08	1.97E-08	0	64.48518484	99.02643635	84.50304084	93.08567481	0.136653389	0.123140943	5.47E-08	2.983519541	0.054654449	4.186550042
42	525	63.7	8.02173707	6.4	2.37992668	13.8	0.210194256	22	43.5171447	3	0.004669151	21.62995	25.023506	6.30E-08	2.73E-08	0	62.81364563	98.47685322	82.12650649	91.17225286	0.1348467	0.156003005	9.03E-08	2.933477818	0.090281373	4.097060987
42	550	63.7	9.79409069	6.4	2.4801833	13.8	0.319814278	22	42.7853275	3	0.005137395	21.3198158	31.2811737	1.09E-07	3.67E-08	0	61.24713594	97.68250523	79.33331107	88.86519684	0.132913243	0.195014923	1.46E-07	2.872763543	0.145510346	3.998899601
42	575	63.7	11.8199023	6.4	2.57208066	13.8	0.474306194	22	41.9408915	3	0.005581539	20.9815281	38.4534678	1.80E-07	4.82E-08	1.09E-12	59.81123969	96.56299859	76.1102729	86.16586161	0.13080427	0.239728858	2.29E-07	2.801286117	0.228647017	3.893238015
42	600	63.7	14.1116259	6.4	2.65339661	13.8	0.686945478	22	40.9820425	3	0.005989248	20.6062555	46.4294441	2.88E-07	6.17E-08	3.16E-12	58.54067797	95.02213422	72.45054389	83.08083352	0.128464723	0.289453156	3.50E-07	2.719021403	0.350143392	3.781603593
42	625	63.7	16.6789086	6.4	2.72128198	13.8	0.973095558	22	39.908806	3	0.006348579	20.1843331	55.0587384	4.46E-07	7.70E-08	8.56E-12	57.47996906	92.94858291	68.35422137	79.61972824	0.12583435	0.343250408	5.23E-07	2.625915713	0.522566654	3.665817549
42	650	63.7	19.5280465	6.4	2.77227887	13.8	1.34985329	22	38.7231391	3	0.006648564	19.7055797	64.1542463	6.66E-07	9.40E-08	2.19E-11	56.68314266	90.21845442	63.82877519	75.7918172	0.122849678	0.399954155	7.60E-07	2.521741861	0.760324256	3.547906264
42	675	63.7	22.6613761	6.4	2.80242933	13.8	1.83533647	22	37.4289864	3	0.006879784	19.1597936	73.4986883	9.67E-07	1.12E-07	5.29E-11	56.21204172	86.70046036	58.88926107	71.60129273	0.119447106	0.458209822	1.08E-06	2.405891901	1.079121558	3.429985624
42	700	63.7	26.0765722	6.4	2.80750531	13.8	2.44752083	22	36.0322787	3	0.007034893	18.537455	82.8558201	1.36E-06	1.31E-07	1.22E-10	56.13272953	82.26434181	53.55831565	67.04095843	0.115567286	0.516544601	1.50E-06	2.277082143	1.495150742	3.314115555
42	725	63.7	29.7658299	6.4	2.78338427	13.8	3.20256695	22	34.5408808	3	0.007109059	17.8306486	91.9866403	1.87E-06	1.49E-07	2.67E-10	56.50962078	76.79299312	47.86595725	62.08408877	0.111160873	0.573468494	2.02E-06	2.132928826	2.02404791	3.202112242
42	750	63.7	33.7149271	6.4	2.72657404	13.8	4.11265454	22	32.9645016	3	0.00710027	17.0341791	100.670169	2.51E-06	1.66E-07	5.61E-10	57.39728063	70.19815551	41.84924275	56.67413449	0.106195476	0.627603857	2.68E-06	1.969320941	2.679689808	3.095282709
42	775	63.7	37.9022101	6.4	2.63485247	13.8	5.18347516	22	31.3145875	3	0.007009499	16.1467994	108.727165	3.29E-06	1.81E-07	1.13E-09	58.83043016	62.4385858	35.55186069	50.71190811	0.100663321	0.677833252	3.47E-06	1.779456095	3.472933025	2.993990081
42	800	63.7	42.2976251	6.4	2.50793351	13.8	6.41171977	22	29.6042162	3	0.006840686	15.1723907	116.043577	4.21E-06	1.93E-07	2.20E-09	60.81353891	53.53826254	29.02372595	44.03986553	0.094588606	0.723445656	4.41E-06	1.552284592	4.410424289	2.89680064
44	200	63.7	0.098971289	6.4	0.675464875	13.8	1.32E-05	22	45.6755133	3	0.000314991	25.2490571	22.2008758	0	1.47E-11	0	89.44586133	99.99990453	90.36455458	92.7582413	0.157409149	0.138405999	1.47E-11	2.964297601	1.47E-05	4.608774596
44	225	63.7	0.167058089	6.4	0.814963606	13.8	4.41E-05	22	45.7807889	3	0.000445159	24.9700287	19.2573941	0	3.83E-11	0	87.26619366	99.99968061	90.76636985	93.68379034	0.155669614	0.120055573	3.83E-11	2.989317951	3.83E-05	4.603851074
44	250	63.7	0.269072559	6.4	0.957786395	13.8	0.000130793	22	45.8724018	3	0.000609108	24.6842964	16.436606	3.07E-12	9.08E-11	0	85.03458758	99.99905222	91.1160374	94.57838383	0.153888285	0.102470051	9.38E-11	3.013640176	9.38E-05	4.596487582
44	275	63.7	0.416128287	6.4	1.10159206	13.8	0.000350149	22	45.9424877	3	0.000810155	24.3964657	13.86009	1.16E-11	1.98E-10	0	82.78762406	99.99746269	91.38354084	95.4019379	0.152093874	0.086407384	2.10E-10	3.036196895	0.000210067	4.585904164
44	300	63.7	0.621114878	6.4	1.24456805	13.8	0.000857522	22	45.9828631	3	0.001050842	24.1100063	11.6459811	3.91E-11	4.04E-10	0	80.55362422	99.99378607	91.53764542	96.11417412	0.150308012	0.072604057	4.43E-10	3.055908925	0.000443338	4.571217757
44	325	63.7	0.898581208	6.4	1.38539735	13.8	0.001943496	22	45.9850793	3	0.001332732	23.8272617	9.90804516	1.19E-10	7.73E-10	0	78.35316641	99.9859167	91.5461042	96.67507215	0.148545309	0.061769315	8.92E-10	3.071698459	0.000892359	4.551468446
44	350	63.7	1.26455501	6.4	1.5231881	13.8	0.004115961	22	45.9404842	3	0.001656198	23.5495077	8.75480809	3.30E-10	1.40E-09	0	76.20018594	99.9701742	91.37589389	97.0453281	0.146813718	0.054579737	1.73E-09	3.082502563	0.001730137	4.525657422
44	375	63.7	1.73630698	6.4	1.65738369	13.8	0.00821207	22	45.8403057	3	0.002020239	23.2770204	8.28828325	8.44E-10	2.41E-09	0	74.10337984	99.94049225	90.99353321	97.18692283	0.145114962	0.0516713	3.26E-09	3.087289776	0.003256379	4.492796245
44	400	63.7	2.33206815	6.4	1.78766388	13.8	0.015542968	22	45.6757675	3	0.002422322	23.0091289	8.60204235	2.01E-09	3.98E-09	0	72.06775188	99.8873698	90.36552481	97.06386307	0.143444857	0.053627356	5.98E-09	3.08508093	0.005982013	4.451965841
44	425	63.7	3.07070912	6.4	1.91384238	13.8	0.028072258	22	45.4382359	3	0.00285826	22.7442425	9.77853514	4.47E-09	6.29E-09	0	70.09621281	99.79657784	89.45891565	96.64307867	0.141793487	0.060961916	1.08E-08	3.074973753	0.010758154	4.402382296
44	450	63.7	3.97138892	6.4	2.03576281	13.8	0.048626628	22	45.1193972	3	0.003322162	22.4798469	11.8856846	9.37E-09	9.59E-09	0	68.19120609	99.64763313	88.24197405	95.89543148	0.140145177	0.07409843	1.90E-08	3.056169357	0.018960597	4.343465155
44	475	63.7	5.05318029	6.4	2.15319352	13.8	0.08113389	22	44.7114584	3	0.00380644	22.2124778	14.9728744	1.86E-08	1.41E-08	0	66.35635125	99.41207326	86.68495573	94.79673511	0.138478328	0.093344769	3.27E-08	3.027997586	0.032735568	4.274902841
44	500	63.7	6.33467678	6.4	2.26572121	13.8	0.13087942	22	44.2073657	3	0.004301919	21.9376764	19.0665247	3.51E-08	2.02E-08	0	64.59810609	99.05159841	84.76093779	93.3286679	0.136765146	0.118865644	5.53E-08	2.989937108	0.055302094	4.196709136
44	525	63.7	7.83358553	6.4	2.37264406	13.8	0.204766083	22	43.6010304	3	0.004798035	21.6499433	24.1655271	6.33E-08	2.80E-08	0	62.92743656	98.5161878	82.44668092	91.4794227	0.134971343	0.150654143	9.13E-08	2.941625434	0.091291387	4.109264674
44	550	63.7	9.56630781	6.4	2.47286736	13.8	0.311554557	22	42.8875545	3	0.005283134	21.3427073	30.2369024	1.09E-07	3.78E-08	0	61.3614475	97.74235828	79.72349046	89.24393914	0.133055954	0.188504666	1.47E-07	2.882853461	0.147086216	4.013338114
44	575	63.7	11.5475067	6.4	2.56480731	13.8	0.462049836	22	42.0634426	3	0.005744874	21.008331	37.212151	1.81E-07	4.96E-08	1.07E-12	59.92488578	96.65181278	76.57802519	86.62353463	0.130971366	0.231990169	2.31E-07	2.813538618	0.231107804	3.910083083
44	600	63.7	13.7896579	6.4	2.64631374	13.8	0.669185539	22	41.1267913	3	0.006170705	20.638181	44.9848897	2.90E-07	6.36E-08	3.10E-12	58.65134781	95.15082943	73.00302023	83.62477298	0.128663755	0.280447431	3.54E-07	2.733670163	0.353981386	3.80100886
44	625	63.7	16.3025748	6.4	2.71462789	13.8	0.947941273	22	40.0774417	3	0.006548417	20.2227953	53.4104989	4.49E-07	7.95E-08	8.40E-12	57.58393922	93.13086034	68.99786908	80.25738607	0.126074133	0.332974857	5.29E-07	2.643219102	0.528523579	3.687924729
44	650	63.7	19.0928926	6.4	2.7663978	13.8	1.31501207	22	38.9170867	3	0.006866719	19.7521828	62.3086054	6.72E-07	9.71E-08	2.15E-11	56.77503438	90.47092703	64.56903321	76.53108516	0.123140213	0.388447953	7.69E-07	2.542003046	0.769486025	3.572859473
44	675	63.7	22.1634892	6.4	2.79777933	13.8	1.78813818	22	37.6493259	3	0.007115813	19.2162915	71.4692519	9.77E-07	1.16E-07	5.20E-11	56.28469797	87.04247696	59.73025153	72.45108311	0.119799329	0.445557791	1.09E-06	2.429492105	1.093028444	3.457957761
44	700	63.7	25.5128164	6.4	2.8046521	13.8	2.38500647	22	36.2796655	3	0.00728793	18.6056753	80.6634805	1.38E-06	1.35E-07	1.20E-10	56.17731094	82.71734442	54.50254008	68.01212108	0.115992589	0.502876989	1.52E-06	2.304533568	1.515916255	3.345353066
44	725	63.7	29.1341165	6.4	2.78297401	13.8	3.12166429	22	34.815471	3	0.007377774	17.9123712	89.6586877	1.90E-06	1.55E-07	2.63E-10	56.51603109	77.37924428	48.91401145	63.19076907	0.111670352	0.558955436	2.05E-06	2.164957988	2.054475913	3.237010377
44	750	63.7	33.0145174	6.4	2.72927906	13.8	4.01045673	22	33.2658859	3	0.007382854	17.1309662	98.2383951	2.55E-06	1.73E-07	5.52E-10	57.35501469	70.93871935	42.9995645	57.93570115	0.106798872	0.612443549	2.72E-06	2.007000846	2.723376169	3.134516264
44	775	63.7	37.1340409	6.4	2.64128824	13.8	5.05762073	22	31.6417351	3	0.007303663	16.2597815	106.224964	3.34E-06	1.89E-07	1.11E-09	58.72987125	63.35057442	36.80051565	52.15559246	0.101367681	0.662233884	3.53E-06	1.824420547	3.534335371	3.038756187
44	800	63.7	41.464632	6.4	2.5185533	13.8	6.26084211	22	29.955433	3	0.007143699	15.3020278	113.50232	4.29E-06	2.02E-07	2.17E-09	60.64760469	54.63157891	30.36424809	45.70428605	0.095396797	0.707602803	4.49E-06	1.607088412	4.494882365	2.949317195
46	200	63.7	0.096393196	6.4	0.667432103	13.8	1.28E-05	22	45.6687574	3	0.000322977	25.265123	22.3783156	0	1.50E-11	0	89.57137339	99.99990744	90.3387687	92.70265394	0.157509308	0.139512204	1.50E-11	2.962799211	1.50E-05	4.608961281
46	225	63.7	0.162798749	6.4	0.806775213	13.8	4.28E-05	22	45.7747129	3	0.000456248	24.9864068	19.4284729	0	3.92E-11	0	87.3941373	99.99968996	90.74317901	93.62972812	0.155771719	0.121122122	3.92E-11	2.987852971	3.92E-05	4.604159293
46	250	63.7	0.262334439	6.4	0.949579255	13.8	0.000127094	22	45.8675395	3	0.000624081	24.7007144	16.5932689	3.07E-12	9.29E-11	0	85.16282414	99.99907903	91.09747901	94.52848232	0.153990639	0.103446728	9.60E-11	3.012278455	9.60E-05	4.596974624
46	275	63.7	0.405865795	6.4	1.09346793	13.8	0.000340524	22	45.9394605	3	0.000829877	24.4127236	13.9936714	1.16E-11	2.03E-10	0	82.91456359	99.99753244	91.37198664	95.35911961	0.15219523	0.087240165	2.15E-10	3.035016267	0.000214812	4.586644642
46	300	63.7	0.605998165	6.4	1.23659449	13.8	0.000834501	22	45.9823982	3	0.001076258	24.1259765	11.7470007	3.92E-11	4.14E-10	0	80.67821109	99.99395289	91.53587099	96.08171517	0.150407574	0.073233839	4.53E-10	3.054996936	0.000452967	4.572305611
46	325	63.7	0.876963605	6.4	1.37761078	13.8	0.001892335	22	45.9880278	3	0.001364857	23.842886	9.96599824	1.19E-10	7.92E-10	0	78.47483156	99.98628743	91.55735802	96.65667195	0.148642715	0.062130609	9.11E-10	3.071154153	0.000910794	4.553018278
46	350	63.7	1.23444575	6.4	1.51559805	13.8	0.004009351	22	45.9478356	3	0.001696104	23.5647944	8.75799603	3.30E-10	1.43E-09	0	76.31878047	99.97094673	91.40395267	97.04516441	0.14690902	0.054599611	1.76E-09	3.082438016	0.001763694	4.527804914
46	375	63.7	1.6953508	6.4	1.64997744	13.8	0.008002141	22	45.8531994	3	0.002069045	23.2920428	8.22372274	8.45E-10	2.47E-09	0	74.2191025	99.94201347	91.0427458	97.20969023	0.145208616	0.051268813	3.31E-09	3.087831064	0.003314875	4.495697421
46	400	63.7	2.27753327	6.4	1.78041148	13.8	0.015149768	22	45.6954976	3	0.002481177	23.0240269	8.4554808	2.01E-09	4.07E-09	0	72.18107063	99.89021907	90.44083053	97.11477908	0.143537735	0.052713653	6.08E-09	3.086368401	0.00608035	4.455794999
46	425	63.7	2.99948509	6.4	1.90670206	13.8	0.0273678	22	45.4662503	3	0.00292833	22.7592275	9.53459502	4.47E-09	6.44E-09	0	70.20778031	99.80168261	89.56584084	96.7278616	0.141886907	0.05944113	1.09E-08	3.077161499	0.01091869	4.407328536
46	450	63.7	3.87999569	6.4	2.02868709	13.8	0.047413604	22	45.1572879	3	0.003404609	22.4952114	11.5281546	9.39E-09	9.83E-09	0	68.30176422	99.65642316	88.38659504	96.02024048	0.140240963	0.071869496	1.92E-08	3.059423939	0.019216931	4.349727577
46	475	63.7	4.93779003	6.4	2.14613647	13.8	0.079118218	22	44.7609447	3	0.003902402	22.2286076	14.4851616	1.86E-08	1.45E-08	0	66.46661766	99.42667958	86.87383473	94.96808611	0.138578886	0.090304242	3.31E-08	3.032496177	0.033138777	4.282684663
46	500	63.7	6.19114982	6.4	2.25864722	13.8	0.127636042	22	44.2702676	3	0.004412486	21.9550677	18.4322749	3.52E-08	2.07E-08	0	64.70863719	99.07510114	85.00102137	93.55332433	0.136873567	0.114911566	5.59E-08	2.995865388	0.055931066	4.206211183
46	525	63.7	7.65752209	6.4	2.36553869	13.8	0.199697968	22	43.6792334	3	0.004924217	21.6692221	23.3694147	6.35E-08	2.87E-08	0	63.03845797	98.55291328	82.74516565	91.76428141	0.135091532	0.145690972	9.23E-08	2.949175761	0.09226961	4.120678922
46	550	63.7	9.35311696	6.4	2.46575041	13.8	0.303845774	22	42.9829644	3	0.005425826	21.3646499	29.2655757	1.10E-07	3.88E-08	0	61.47264984	97.79821903	80.08765038	89.59592503	0.13319275	0.182449164	1.49E-07	2.892224069	0.148607986	4.026842175
46	575	63.7	11.2924943	6.4	2.55774816	13.8	0.450615147	22	42.1779323	3	0.005904815	21.0338839	36.0553	1.82E-07	5.10E-08	1.05E-12	60.035185	96.73467285	77.01500878	87.04953771	0.131130669	0.22477806	2.33E-07	2.824934864	0.233477193	3.925836754
46	600	63.7	13.4881352	6.4	2.63944836	13.8	0.652621282	22	41.2621384	3	0.006348433	20.6684759	43.6363759	2.92E-07	6.54E-08	3.04E-12	58.75861938	95.27086028	73.51961221	84.13165302	0.128852622	0.272040447	3.58E-07	2.747309232	0.357667158	3.819154059
46	625	63.7	15.9499901	6.4	2.70817595	13.8	0.924485578	22	40.2352603	3	0.006744216	20.2591547	51.8694501	4.52E-07	8.19E-08	8.25E-12	57.68475078	93.30082914	69.60023015	80.85209518	0.126300807	0.32336756	5.34E-07	2.659339997	0.53423206	3.708590456
46	650	63.7	18.6849874	6.4	2.76067722	13.8	1.28252654	22	39.0987547	3	0.007080566	19.7961092	60.5803368	6.78E-07	1.00E-07	2.11E-11	56.86441844	90.70632942	65.26242252	77.22095684	0.123414062	0.377673479	7.78E-07	2.560884547	0.778252178	3.596174
46	675	63.7	21.696483	6.4	2.79321392	13.8	1.74412761	22	37.8559103	3	0.007347328	19.2694325	69.565834	9.86E-07	1.20E-07	5.11E-11	56.3560325	87.36139413	60.5187416	73.24434961	0.120130623	0.433691392	1.11E-06	2.451482358	1.106322443	3.484071135
46	700	63.7	24.9836212	6.4	2.80176666	13.8	2.32669678	22	36.5118491	3	0.007536324	18.6697555	78.6037439	1.40E-06	1.40E-07	1.18E-10	56.22239594	83.13987841	55.38873702	68.91873754	0.116392082	0.490036058	1.54E-06	2.330097221	1.535759481	3.374475341
46	725	63.7	28.5405848	6.4	2.78237043	13.8	3.04615944	22	35.0734831	3	0.007641817	17.9890827	87.4674584	1.92E-06	1.60E-07	2.59E-10	56.52546203	77.92638087	49.89879046	64.22363591	0.112148592	0.545294746	2.08E-06	2.194750109	2.083556681	3.269475217
46	750	63.7	32.3557214	6.4	2.73158772	13.8	3.91498993	22	33.5494395	3	0.007660851	17.2218151	95.9448127	2.58E-06	1.80E-07	5.44E-10	57.31894188	71.63050775	44.08183015	59.11239638	0.107365247	0.598144764	2.77E-06	2.041983612	2.765152231	3.170889901
46	775	63.7	36.4105761	6.4	2.64709303	13.8	4.93990029	22	31.9499733	3	0.007593458	16.3658916	103.859875	3.40E-06	1.97E-07	1.10E-09	58.63917141	64.20362109	37.97699733	53.50075131	0.102029199	0.647489308	3.59E-06	1.866051254	3.593107641	3.080035755
46	800	63.7	40.678924	6.4	2.52829535	13.8	6.11946517	22	30.2868862	3	0.007442697	15.4239198	111.094979	4.36E-06	2.11E-07	2.14E-09	60.49538516	55.65604949	31.62933664	47.25277348	0.096156703	0.692594817	4.58E-06	1.657632824	4.575822864	2.997327206
48	200	63.7	0.09397072	6.4	0.659465644	13.8	1.24E-05	22	45.6619902	3	0.000330854	25.2810563	22.5550972	0	1.54E-11	0	89.69584931	99.99991018	90.31293969	92.64729707	0.15760864	0.140614306	1.54E-11	2.961307535	1.54E-05	4.609136696
48	225	63.7	0.158797952	6.4	0.798645823	13.8	4.16E-05	22	45.7685669	3	0.000467171	25.0026668	19.5996865	0	4.01E-11	0	87.52115902	99.99969875	90.71972099	93.57564149	0.155873088	0.122189512	4.01E-11	2.986388037	4.01E-05	4.604448802
48	250	63.7	0.256007159	6.4	0.941425148	13.8	0.000123615	22	45.8625252	3	0.000638812	24.7170261	16.7511225	3.08E-12	9.51E-11	0	85.29023206	99.99910424	91.07834046	94.47820871	0.15409233	0.104430828	9.82E-11	3.010907641	9.82E-05	4.597431968
48	275	63.7	0.396231295	6.4	1.0853927	13.8	0.000331475	22	45.9361689	3	0.000849264	24.4288831	14.1298412	1.16E-11	2.08E-10	0	83.04073906	99.99759801	91.35942328	95.31546132	0.152295972	0.088089083	2.19E-10	3.033814199	0.000219468	4.587339804
48	300	63.7	0.59180919	6.4	1.22866789	13.8	0.000812866	22	45.9815179	3	0.001101226	24.1418513	11.8524413	3.92E-11	4.23E-10	0	80.80206422	99.99410967	91.53251107	96.04779569	0.150506542	0.073891183	4.62E-10	3.054047069	0.00046241	4.573326689
48	325	63.7	0.856675803	6.4	1.3698718	13.8	0.001844274	22	45.9903614	3	0.001396398	23.858412	10.0307421	1.19E-10	8.10E-10	0	78.59575313	99.98663569	91.56626489	96.63599916	0.148739508	0.062534239	9.29E-10	3.070550467	0.000928864	4.554472746
48	350	63.7	1.20619201	6.4	1.50805904	13.8	0.003909237	22	45.9543147	3	0.001735267	23.5799726	8.77098885	3.31E-10	1.47E-09	0	76.4365775	99.97167219	91.42868206	97.04168738	0.147003645	0.054680612	1.80E-09	3.082286454	0.00179657	4.52982001
48	375	63.7	1.65692193	6.4	1.64262878	13.8	0.007805076	22	45.8648948	3	0.002116923	23.3069371	8.17273054	8.46E-10	2.53E-09	0	74.33392531	99.94344148	91.08738473	97.22783343	0.145301471	0.050950915	3.37E-09	3.088250496	0.003372154	4.498419462
48	400	63.7	2.22636651	6.4	1.77322654	13.8	0.014780797	22	45.713625	3	0.002538895	23.0387658	8.32709637	2.01E-09	4.16E-09	0	72.29333531	99.89289278	90.51001908	97.15945307	0.143629621	0.051913271	6.18E-09	3.087490913	0.006176574	4.459387449
48	425	63.7	2.93266157	6.4	1.89964245	13.8	0.026707001	22	45.492169	3	0.002997029	22.7740075	9.31436475	4.48E-09	6.59E-09	0	70.31808672	99.80647101	89.66476718	96.80444013	0.14197905	0.058068158	1.11E-08	3.07913193	0.011075631	4.41196876
48	450	63.7	3.7942484	6.4	2.02170863	13.8	0.046276198	22	45.1924932	3	0.003485426	22.5103057	11.2008424	9.40E-09	1.01E-08	0	68.41080266	99.66466523	88.52096641	96.13451023	0.140335065	0.069828947	1.95E-08	3.06239873	0.019467208	4.355602342
48	475	63.7	4.82952338	6.4	2.13919603	13.8	0.077228945	22	44.8070519	3	0.003996454	22.2443777	14.0351624	1.87E-08	1.48E-08	0	66.57506203	99.44036996	87.04981641	95.1261654	0.138677201	0.08749883	3.35E-08	3.036641634	0.033531787	4.289984609
48	500	63.7	6.0564722	6.4	2.2517111	13.8	0.124597261	22	44.3289884	3	0.004520842	21.9719787	17.8441852	3.53E-08	2.12E-08	0	64.81701406	99.0971213	85.22514656	93.76156459	0.136978995	0.111245263	5.65E-08	3.001355723	0.056542802	4.215124695
48	525	63.7	7.4922928	6.4	2.35859272	13.8	0.194951427	22	43.7523433	3	0.005047871	21.6878605	22.6287594	6.37E-08	2.95E-08	0	63.14698875	98.5873085	83.02421107	92.02915845	0.135207729	0.141073536	9.32E-08	2.956191337	0.093218584	4.131386
48	550	63.7	9.15300884	6.4	2.45881216	13.8	0.296628853	22	43.072262	3	0.005565664	21.3857432	28.35968	1.10E-07	3.98E-08	0	61.58106	97.85051556	80.42848092	89.92394244	0.133324251	0.176801576	1.50E-07	2.900950569	0.150080127	4.039509139
48	575	63.7	11.0530737	6.4	2.55088128	13.8	0.43991377	22	42.2851898	3	0.006061576	21.0583189	34.9742748	1.83E-07	5.24E-08	1.03E-12	60.14248	96.81221906	77.42438855	87.44716244	0.131283004	0.21803867	2.36E-07	2.835564323	0.235762919	3.940612762
48	600	63.7	13.2049609	6.4	2.63277829	13.8	0.637123857	22	41.3890452	3	0.006522663	20.6973133	42.3741624	2.94E-07	6.72E-08	2.99E-12	58.86283922	95.38316046	74.00398931	84.60531815	0.129032401	0.264171482	3.61E-07	2.760044141	0.361213772	3.836170648
48	625	63.7	15.6187329	6.4	2.70190592	13.8	0.902545229	22	40.3833604	3	0.006936221	20.2936349	50.4248359	4.55E-07	8.43E-08	8.11E-12	57.78272	93.45981718	70.16549771	81.40830675	0.126515766	0.314361462	5.40E-07	2.67440224	0.539713539	3.727965552
48	650	63.7	18.3015728	6.4	2.75510185	13.8	1.25214268	22	39.2693796	3	0.007290361	19.8376436	58.957818	6.83E-07	1.03E-07	2.08E-11	56.95153359	90.92650232	65.9136626	77.86655032	0.123672998	0.367558278	7.87E-07	2.578531438	0.786656796	3.618022268
48	675	63.7	21.2572595	6.4	2.78872668	13.8	1.70296187	22	38.0501104	3	0.007574584	19.3195724	67.7761595	9.95E-07	1.24E-07	5.03E-11	56.42614563	87.65969659	61.25996336	73.98695585	0.120443208	0.422534098	1.12E-06	2.472033185	1.119055923	3.50852333
48	700	63.7	24.485557	6.4	2.79885597	13.8	2.27214179	22	36.7303259	3	0.007780326	18.7301314	76.663952	1.41E-06	1.45E-07	1.16E-10	56.26787547	83.53520442	56.22261794	69.76752624	0.116768481	0.477942894	1.55E-06	2.353975391	1.554758149	3.40171108
48	725	63.7	27.9814957	6.4	2.78159852	13.8	2.97547963	22	35.3165247	3	0.007901424	18.0613059	85.4002158	1.95E-06	1.66E-07	2.55E-10	56.53752313	78.43855341	50.82643015	65.19042014	0.11259885	0.532407021	2.11E-06	2.22254909	2.11140166	3.299777087
48	750	63.7	31.7345293	6.4	2.73354704	13.8	3.825549	22	33.8168614	3	0.007934476	17.3073367	93.7769157	2.62E-06	1.86E-07	5.36E-10	57.2883275	72.27863043	45.10252443	60.21319909	0.107898411	0.584629534	2.81E-06	2.074570558	2.805172415	3.204734847
48	775	63.7	35.727592	6.4	2.65233817	13.8	4.82947696	22	32.2410667	3	0.007879063	16.4658239	101.619896	3.44E-06	2.05E-07	1.08E-09	58.55721609	65.00379014	39.08804084	54.7579565	0.102652203	0.6335247	3.65E-06	1.90473298	3.649456694	3.118258308
48	800	63.7	39.9361382	6.4	2.53725475	13.8	5.98663509	22	30.6003752	3	0.007737814	15.5388302	108.810249	4.43E-06	2.20E-07	2.11E-09	60.35539453	56.6185863	32.82585954	48.69799658	0.096873084	0.678351219	4.65E-06	1.704430352	4.653513703	3.041437597
50	200	63.7	0.091688378	6.4	0.65156553	13.8	1.20E-05	22	45.6552194	3	0.000338628	25.2968569	22.7311269	0	1.58E-11	0	89.81928859	99.99991276	90.28709695	92.59220036	0.157707145	0.141711721	1.58E-11	2.959823349	1.58E-05	4.609301965
50	225	63.7	0.155029928	6.4	0.790575366	13.8	4.04E-05	22	45.7623637	3	0.000477938	25.0188088	19.7708821	0	4.10E-11	0	87.64725991	99.99970705	90.69604466	93.52158028	0.155973721	0.12325679	4.10E-11	2.984924448	4.10E-05	4.604721466
50	250	63.7	0.250049706	6.4	0.933323815	13.8	0.000120335	22	45.8573791	3	0.000653319	24.733232	16.9099272	3.08E-12	9.72E-11	0	85.41681539	99.99912801	91.05869885	94.42764209	0.154193362	0.105420857	1.00E-10	3.009529807	0.000100264	4.597862578
50	275	63.7	0.387162022	6.4	1.07736581	13.8	0.000322944	22	45.9326438	3	0.00086834	24.4449454	14.2682367	1.17E-11	2.12E-10	0	83.16615922	99.99765982	91.3459687	95.27108441	0.152396109	0.088951876	2.24E-10	3.032593866	0.000224042	4.587994177
50	300	63.7	0.578455143	6.4	1.22078728	13.8	0.00079248	22	45.9802673	3	0.001125776	24.1576329	11.9617715	3.92E-11	4.32E-10	0	80.92519875	99.99425739	91.52773779	96.01259344	0.150604928	0.074572776	4.72E-10	3.053064028	0.000471681	4.574287673
50	325	63.7	0.837584683	6.4	1.36217882	13.8	0.001799003	22	45.9921448	3	0.001427393	23.8738433	10.1015208	1.19E-10	8.27E-10	0	78.71595594	99.98696375	91.57307176	96.61330921	0.14883571	0.062975492	9.47E-10	3.069894142	0.000946593	4.555841398
50	350	63.7	1.17960796	6.4	1.50056866	13.8	0.003814968	22	45.9600115	3	0.001773734	23.5950476	8.79273968	3.31E-10	1.50E-09	0	76.55361469	99.97235531	91.45042557	97.03525287	0.147097626	0.054816212	1.83E-09	3.082057288	0.00182881	4.53171597
50	375	63.7	1.62076724	6.4	1.63533425	13.8	0.00761958	22	45.8755143	3	0.002163933	23.3217117	8.13389241	8.47E-10	2.58E-09	0	74.44790234	99.94478565	91.12791718	97.24183695	0.145393579	0.050708788	3.43E-09	3.088560889	0.003428294	4.500980315
50	400	63.7	2.17823052	6.4	1.76610425	13.8	0.014433614	22	45.7303121	3	0.002595549	23.0533575	8.21502207	2.01E-09	4.26E-09	0	72.40462109	99.8954086	90.57371031	97.19852812	0.14372059	0.051214571	6.27E-09	3.088465521	0.00627082	4.462766908
50	425	63.7	2.86979799	6.4	1.89265713	13.8	0.026085448	22	45.5162035	3	0.003064443	22.7885997	9.11543229	4.49E-09	6.74E-09	0	70.42723234	99.81097502	89.75650191	96.87365183	0.142070021	0.056827961	1.12E-08	3.080907283	0.011229213	4.416333627
50	450	63.7	3.71358223	6.4	2.01481905	13.8	0.045206741	22	45.225283	3	0.003564716	22.5251543	10.9006948	9.42E-09	1.03E-08	0	68.51845234	99.67241492	88.64611832	96.23930877	0.140427635	0.067957749	1.97E-08	3.065122154	0.019711837	4.361128273
50	475	63.7	4.7276685	6.4	2.13236164	13.8	0.075453207	22	44.8501187	3	0.004088715	22.2598222	13.619087	1.87E-08	1.52E-08	0	66.68184938	99.45323763	87.21419351	95.27231213	0.138773486	0.084904909	3.39E-08	3.040469664	0.033915317	4.296850919
50	500	63.7	5.92976106	6.4	2.2448999	13.8	0.12174218	22	44.3839457	3	0.004627124	21.9884561	17.2976399	3.54E-08	2.17E-08	0	64.92343906	99.11781029	85.43490725	93.95503817	0.137081719	0.107837959	5.71E-08	3.006452239	0.057138567	4.223508556
50	525	63.7	7.33681907	6.4	2.35179083	13.8	0.190493502	22	43.8208673	3	0.005169154	21.7059222	21.9380443	6.40E-08	3.02E-08	0	63.25326828	98.6196123	83.28575305	92.27605652	0.13532033	0.136767439	9.41E-08	2.962725912	0.094140547	4.141456631
50	550	63.7	8.96468468	6.4	2.45203524	13.8	0.289853215	22	43.1560535	3	0.005702824	21.4060727	27.5127434	1.11E-07	4.08E-08	0	61.68694938	97.89961438	80.7482958	90.23038713	0.133450991	0.171521554	1.52E-07	2.909097609	0.151506562	4.051422697
50	575	63.7	10.8277027	6.4	2.54418784	13.8	0.429870084	22	42.3859293	3	0.00621535	21.0817493	33.9616262	1.84E-07	5.37E-08	1.01E-12	60.247065	96.88499939	77.80889046	87.81924014	0.131429075	0.211725557	2.38E-07	2.845503887	0.237971758	3.954508867
50	600	63.7	12.9383283	6.4	2.62628447	13.8	0.622583007	22	41.5083407	3	0.006693605	20.7248416	41.1898415	2.96E-07	6.90E-08	2.93E-12	58.96430516	95.48852893	74.45931565	85.04907711	0.12920402	0.256788119	3.65E-07	2.771965596	0.36463267	3.852171615
50	625	63.7	15.3067151	6.4	2.69580034	13.8	0.881963437	22	40.5226899	3	0.007124655	20.3264277	49.0673583	4.58E-07	8.66E-08	7.97E-12	57.87811969	93.6089606	70.69728969	81.92985059	0.126720205	0.305898595	5.45E-07	2.688512222	0.544986803	3.746179589
50	650	63.7	17.9402677	6.4	2.74965842	13.8	1.22364309	22	39.4300296	3	0.007496333	19.8770298	57.430983	6.89E-07	1.06E-07	2.04E-11	57.03658719	91.13302109	66.52683053	78.47226926	0.123918542	0.358039594	7.95E-07	2.595068291	0.794729772	3.638552295
50	675	63.7	20.8431405	6.4	2.78431182	13.8	1.66434734	22	38.2331123	3	0.007797816	19.3670163	66.0895721	1.00E-06	1.27E-07	4.95E-11	56.49512781	87.93951203	61.95844389	74.6839464	0.120738986	0.412019476	1.13E-06	2.491290851	1.131274892	3.531483695
50	700	63.7	24.0156544	6.4	2.79592559	13.8	2.22095585	22	36.9363931	3	0.008020167	18.7871777	74.8330844	1.42E-06	1.49E-07	1.14E-10	56.31366266	83.90611703	57.00913397	70.56426466	0.117124122	0.466528792	1.57E-06	2.376341267	1.572980706	3.427255746
50	725	63.7	27.4536059	6.4	2.78067921	13.8	2.90913328	22	35.5459925	3	0.008156816	18.1294903	83.4458333	1.97E-06	1.72E-07	2.51E-10	56.55188734	78.91932406	51.70226145	66.09776453	0.113023929	0.520222895	2.14E-06	2.248563176	2.138109245	3.328145962
50	750	63.7	31.1474548	6.4	2.7351968	13.8	3.74152753	22	34.0696311	3	0.008203928	17.3880581	91.7237347	2.65E-06	1.93E-07	5.29E-10	57.26255	72.88748167	46.06729427	61.24581143	0.108401649	0.571829472	2.84E-06	2.105017978	2.843573449	3.236330894
50	775	63.7	35.0814055	6.4	2.65708437	13.8	4.7256291	22	32.5165562	3	0.008160647	16.5601786	99.4944507	3.49E-06	2.12E-07	1.07E-09	58.48305672	65.75631087	40.13952748	55.93625682	0.103240434	0.620274125	3.70E-06	1.940791353	3.703566244	3.15378276
50	800	63.7	39.2324577	6.4	2.54551298	13.8	5.86152631	22	30.8974769	3	0.00802918	15.6474216	106.638126	4.50E-06	2.29E-07	2.08E-09	60.22635969	57.52517167	33.9598355	50.0507722	0.097550071	0.664809643	4.73E-06	1.747911808	4.72819374	3.082146928
52	200	63.7	0.089532778	6.4	0.643731806	13.8	1.17E-05	22	45.6484518	3	0.000346308	25.3125247	22.9063231	0	1.61E-11	0	89.94169053	99.99991521	90.26126641	92.53738996	0.157804822	0.142803939	1.61E-11	2.958347322	1.61E-05	4.609458055
52	225	63.7	0.151472391	6.4	0.782563797	13.8	3.93E-05	22	45.7561144	3	0.000488561	25.0348331	19.941927	0	4.19E-11	0	87.77244067	99.99971489	90.67219237	93.46758767	0.156073621	0.124323128	4.19E-11	2.983463326	4.19E-05	4.604978898
52	250	63.7	0.244426619	6.4	0.925275045	13.8	0.000117234	22	45.8521189	3	0.000667616	24.7493327	17.0694754	3.09E-12	9.93E-11	0	85.54257742	99.99915048	91.03862176	94.37685171	0.154293738	0.106415522	1.02E-10	3.008146742	0.000102341	4.598269018
52	275	63.7	0.378603709	6.4	1.06938679	13.8	0.000314884	22	45.9289117	3	0.000887124	24.4609115	14.4085442	1.17E-11	2.17E-10	0	83.29083141	99.99771823	91.33172405	95.22609297	0.152495645	0.089826589	2.29E-10	3.031358011	0.000228538	4.588611679
52	300	63.7	0.565855782	6.4	1.21295181	13.8	0.000773222	22	45.9786856	3	0.001149935	24.1733231	12.0745317	3.93E-11	4.42E-10	0	81.04762797	99.99439694	91.52170076	95.97626281	0.150702745	0.075275752	4.81E-10	3.05205187	0.000480788	4.575194338
52	325	63.7	0.81957515	6.4	1.35453046	13.8	0.001756253	22	45.9934341	3	0.001457876	23.8891828	10.1776806	1.19E-10	8.45E-10	0	78.83546156	99.98727353	91.57799275	96.58882356	0.148931341	0.063450292	9.64E-10	3.069191004	0.000964002	4.557132488
52	350	63.7	1.15453293	6.4	1.49312484	13.8	0.003725981	22	45.9650039	3	0.001811549	23.6100242	8.82234313	3.31E-10	1.53E-09	0	76.66992438	99.97300014	91.46948053	97.02616893	0.147190994	0.055000768	1.86E-09	3.081758658	0.001860451	4.533504262
52	375	63.7	1.58666785	6.4	1.62809087	13.8	0.007444539	22	45.8851638	3	0.002210128	23.3363735	8.10598526	8.48E-10	2.64E-09	0	74.56108016	99.94605406	91.16474733	97.25212005	0.145484985	0.050534807	3.48E-09	3.088773325	0.003483362	4.503395497
52	400	63.7	2.13283363	6.4	1.75904048	13.8	0.014106109	22	45.7456996	3	0.002651203	23.0678126	8.11764322	2.02E-09	4.35E-09	0	72.5149925	99.89778182	90.63244122	97.2325615	0.143810707	0.050607486	6.36E-09	3.089306979	0.006363211	4.465953884
52	425	63.7	2.8105134	6.4	1.88574053	13.8	0.02549933	22	45.5385368	3	0.003130651	22.803019	8.93571135	4.50E-09	6.88E-09	0	70.53530422	99.81522225	89.84174351	96.93622126	0.142159915	0.055707534	1.14E-08	3.08250678	0.011379648	4.420449645
52	450	63.7	3.63750866	6.4	2.00801112	13.8	0.044198613	22	45.255891	3	0.003642572	22.5397783	10.6250703	9.44E-09	1.05E-08	0	68.62482625	99.67972019	88.76294275	96.33556084	0.140518804	0.066239435	2.00E-08	3.067618792	0.019951184	4.366338947
52	475	63.7	4.63160964	6.4	2.12562417	13.8	0.073779904	22	44.8904381	3	0.004179292	22.2749704	13.233656	1.88E-08	1.55E-08	0	66.78712234	99.46536301	87.36808435	95.40768447	0.138867923	0.082502032	3.43E-08	3.04401114	0.034290004	4.303325311
52	500	63.7	5.81025247	6.4	2.23820247	13.8	0.119052775	22	44.4355014	3	0.004731456	22.0045403	16.7886436	3.55E-08	2.22E-08	0	65.02808641	99.13729873	85.63168473	94.13517428	0.137181992	0.104664744	5.77E-08	3.011193106	0.057719484	4.231413701
52	525	63.7	7.19016737	6.4	2.34511982	13.8	0.186295779	22	43.8852447	3	0.005288206	21.7234619	21.2924912	6.42E-08	3.09E-08	0	63.35750281	98.65003059	83.53146832	92.5067094	0.135429677	0.132742894	9.50E-08	2.968825983	0.095037472	4.15095199
52	550	63.7	8.78701988	6.4	2.44540462	13.8	0.283475276	22	43.2348643	3	0.005837464	21.4257118	26.719157	1.11E-07	4.18E-08	0	61.79055281	97.94583133	81.04910038	90.51733381	0.133573426	0.166574132	1.53E-07	2.916721105	0.152890748	4.062655249
52	575	63.7	10.615045	6.4	2.53765161	13.8	0.420418942	22	42.4807697	3	0.006366311	21.1042728	33.010893	1.85E-07	5.50E-08	0	60.34919359	96.95348593	78.17087672	88.16822145	0.131569492	0.20579844	2.40E-07	2.854820092	0.240108678	3.967609656
52	600	63.7	12.6866711	6.4	2.61995044	13.8	0.608903769	22	41.6207438	3	0.006861445	20.7511888	40.0761125	2.97E-07	7.08E-08	2.89E-12	59.06327438	95.58765385	74.88833511	85.46579416	0.129368275	0.249844845	3.68E-07	2.783152058	0.367933927	3.8672547
52	625	63.7	15.0121248	6.4	2.68984408	13.8	0.862605164	22	40.6540718	3	0.007309717	20.3576983	47.7889318	4.61E-07	8.89E-08	7.84E-12	57.97118625	93.74923794	71.19874733	82.42004332	0.126915154	0.297928554	5.50E-07	2.701761955	0.550068402	3.763344616
52	650	63.7	17.5990039	6.4	2.74433533	13.8	1.1968405	22	39.5816332	3	0.007698694	19.9144783	55.9910634	6.93E-07	1.09E-07	2.01E-11	57.11976047	91.32724275	67.10547023	79.04192718	0.124152006	0.349062763	8.02E-07	2.610602771	0.802497467	3.657891983
52	675	63.7	20.4517974	6.4	2.77996413	13.8	1.62803101	22	38.4059482	3	0.008017238	19.4120277	64.4967695	1.01E-06	1.31E-07	4.88E-11	56.56306047	88.20267384	62.6181229	75.33968825	0.121019599	0.402089533	1.14E-06	2.509381619	1.143019978	3.553098323
52	700	63.7	23.5713274	6.4	2.79297999	13.8	2.17280635	22	37.1311814	3	0.008256059	18.841218	73.1014953	1.44E-06	1.54E-07	1.13E-10	56.35968766	84.25502645	57.75260076	71.31395156	0.117461023	0.455733618	1.59E-06	2.397344123	1.590487709	3.451277566
52	725	63.7	26.9540858	6.4	2.77963016	13.8	2.84669592	22	35.7631062	3	0.008408194	18.1940253	81.5945407	1.99E-06	1.77E-07	2.48E-10	56.56827875	79.3717687	52.53093969	66.95141112	0.113426257	0.508681459	2.16E-06	2.272971424	2.163766684	3.354778972
52	750	63.7	30.5914497	6.4	2.73657088	13.8	3.66240086	22	34.3090439	3	0.008469391	17.464436	89.7756018	2.68E-06	1.99E-07	5.22E-10	57.24108	73.46086333	46.98108359	62.21688349	0.108877809	0.559684308	2.88E-06	2.133545459	2.880476916	3.265916303
52	775	63.7	34.4687887	6.4	2.66138371	13.8	4.62773072	22	32.7777947	3	0.008438369	16.6494776	97.4741789	3.53E-06	2.20E-07	1.06E-09	58.41587953	66.46571942	41.13662099	57.04345116	0.103797147	0.607679228	3.76E-06	1.974503985	3.755600188	3.186911593
52	800	63.7	38.5645271	6.4	2.55314031	13.8	5.74342029	22	31.1795798	3	0.008316922	15.7502721	104.569713	4.56E-06	2.38E-07	2.06E-09	60.10718266	58.38101239	35.03656412	51.320398	0.098191268	0.651914622	4.80E-06	1.788442188	4.80007679	3.119868952
54	200	63.7	0.087492275	6.4	0.635964516	13.8	1.14E-05	22	45.6416932	3	0.000353902	25.3280596	23.0806148	0	1.64E-11	0	90.06305444	99.99991753	90.23547023	92.48288807	0.157901671	0.143890519	1.64E-11	2.956880033	1.64E-05	4.609605811
54	225	63.7	0.148105961	6.4	0.774611087	13.8	3.83E-05	22	45.7498287	3	0.000499049	25.0507395	20.1127054	0	4.28E-11	0	87.89670177	99.99972232	90.64820115	93.41370131	0.156172786	0.125387805	4.28E-11	2.982005645	4.28E-05	4.605222501
54	250	63.7	0.239107055	6.4	0.917278669	13.8	0.000114296	22	45.8467597	3	0.000681717	24.7653284	17.2295859	3.09E-12	1.01E-10	0	85.6675208	99.99917177	91.01816679	94.32589661	0.154393459	0.107413692	1.04E-10	3.006760004	0.000104385	4.598653518
54	275	63.7	0.370509159	6.4	1.06145525	13.8	0.00030725	22	45.9249958	3	0.000905636	24.4767822	14.5504903	1.17E-11	2.21E-10	0	83.41476172	99.99777355	91.31677786	95.18057811	0.152594587	0.090711518	2.33E-10	3.030109021	0.000232961	4.589195715
54	300	63.7	0.553941323	6.4	1.20516075	13.8	0.000754991	22	45.976807	3	0.001173726	24.1889235	12.1903217	3.93E-11	4.50E-10	0	81.16936328	99.99452905	91.51453053	95.93893847	0.150800002	0.075997617	4.90E-10	3.051014128	0.000489742	4.576051707
54	325	63.7	0.802547113	6.4	1.34692555	13.8	0.001715794	22	45.994278	3	0.00148788	23.904433	10.2586525	1.19E-10	8.62E-10	0	78.95428828	99.98756671	91.58121374	96.56273448	0.149026415	0.063955092	9.81E-10	3.068446126	0.000981108	4.558353194
54	350	63.7	1.13082721	6.4	1.4857258	13.8	0.003641788	22	45.9693599	3	0.001848751	23.6249065	8.85901159	3.32E-10	1.56E-09	0	76.78553438	99.97361024	91.48610649	97.01470452	0.147283774	0.055229368	1.89E-09	3.081397642	0.001891528	4.535194856
54	375	63.7	1.55443338	6.4	1.62089605	13.8	0.007278982	22	45.8939353	3	0.002255557	23.3509287	8.08794516	8.49E-10	2.69E-09	0	74.67349922	99.94725376	91.19822634	97.25904689	0.145575726	0.050422341	3.54E-09	3.088897444	0.003537421	4.505678505
54	400	63.7	2.08992214	6.4	1.75203163	13.8	0.013796451	22	45.7599096	3	0.002705917	23.0821399	8.03355514	2.02E-09	4.43E-09	0	72.62450578	99.90002572	90.68667786	97.2620367	0.143900027	0.050083259	6.45E-09	3.090028114	0.006453855	4.468966213
54	425	63.7	2.7544764	6.4	1.87888783	13.8	0.024945337	22	45.559328	3	0.003195724	22.8172784	8.77338682	4.50E-09	7.03E-09	0	70.64237766	99.81923669	89.92109924	96.99277834	0.142248812	0.054695561	1.15E-08	3.083947143	0.011527124	4.424339873
54	450	63.7	3.56560275	6.4	2.00127857	13.8	0.043246065	22	45.2845203	3	0.003719077	22.5541959	10.3716707	9.46E-09	1.07E-08	0	68.73002234	99.68662271	88.87221489	96.42406998	0.140608687	0.064659676	2.02E-08	3.069910024	0.020185578	4.371263565
54	475	63.7	4.540811	6.4	2.1189757	13.8	0.072199403	22	44.9282652	3	0.004268285	22.2898478	12.8760148	1.88E-08	1.58E-08	0	66.89100469	99.47681592	87.5124626	95.53329063	0.138960673	0.080272405	3.47E-08	3.047292925	0.03465642	4.309444079
54	500	63.7	5.69728162	6.4	2.23160911	13.8	0.116513411	22	44.48397	3	0.004833952	22.0202664	16.3137174	3.56E-08	2.27E-08	0	65.13110766	99.15569992	85.81667939	94.30321434	0.137280033	0.101703931	5.83E-08	3.015611526	0.058286551	4.238884439
54	525	63.7	7.05152502	6.4	2.33856825	13.8	0.182333614	22	43.9458578	3	0.005405156	21.7405271	20.6879379	6.44E-08	3.16E-08	0	63.45987109	98.67874193	83.76281603	92.72262516	0.135536066	0.128973953	9.59E-08	2.974532005	0.095911115	4.159925304
54	550	63.7	8.61903505	6.4	2.43890728	13.8	0.277457246	22	43.3091519	3	0.005969727	21.4447244	25.9740319	1.12E-07	4.27E-08	0	61.89207375	97.98944025	81.33264084	90.78658773	0.133691955	0.161928829	1.54E-07	2.923869713	0.154235753	4.073269795
54	575	63.7	10.4139366	6.4	2.53125846	13.8	0.411503876	22	42.5702507	3	0.006514616	21.1259741	32.1164388	1.86E-07	5.63E-08	0	60.44908656	97.01808786	78.51240725	88.49624094	0.131704784	0.200222181	2.42E-07	2.8635708	0.242180973	3.979988709
54	600	63.7	12.4486237	6.4	2.61376184	13.8	0.596003849	22	41.7268814	3	0.007026357	20.7764658	39.0266006	2.99E-07	7.25E-08	2.84E-12	59.15997125	95.68113153	75.29344046	85.85796259	0.129525858	0.243301916	3.71E-07	2.793671781	0.371126456	3.881504941
54	625	63.7	14.7333813	6.4	2.68402391	13.8	0.844353398	22	40.7782245	3	0.007491592	20.3875902	46.5824875	4.64E-07	9.11E-08	7.72E-12	58.06212641	93.88149712	71.6726126	82.88177288	0.127101507	0.290407269	5.55E-07	2.714231449	0.554972986	3.779558073
54	650	63.7	17.2759754	6.4	2.73912239	13.8	1.17157265	22	39.7250018	3	0.007897633	19.9501718	54.6303805	6.98E-07	1.12E-07	1.98E-11	57.20121266	91.51034312	67.65267863	79.5788452	0.124374528	0.340579914	8.10E-07	2.625228461	0.809983237	3.676152486
54	675	63.7	20.0811941	6.4	2.77567887	13.8	1.59379352	22	38.5695216	3	0.008233046	19.4548354	62.9895886	1.02E-06	1.35E-07	4.81E-11	56.63001766	88.45077159	63.24244885	75.95798511	0.121286473	0.392693378	1.15E-06	2.526415149	1.154327242	3.573494023
54	700	63.7	23.1503122	6.4	2.79002279	13.8	2.12740473	22	37.3156819	3	0.008488197	18.8925336	71.4606996	1.45E-06	1.58E-07	1.11E-10	56.40589391	84.5840237	58.45680115	72.0209386	0.117780938	0.445504474	1.61E-06	2.417113391	1.607332978	3.473922197
54	725	63.7	26.4804539	6.4	2.77846633	13.8	2.78779879	22	35.968937	3	0.008655746	18.2552496	79.8377186	2.01E-06	1.83E-07	2.44E-10	56.58646359	79.79855949	53.31655344	67.7563549	0.113807945	0.497728976	2.19E-06	2.295928736	2.188451722	3.379846172
54	750	63.7	30.0638359	6.4	2.73769836	13.8	3.58771248	22	34.5362394	3	0.008731038	17.5368688	87.9239585	2.71E-06	2.06E-07	5.15E-10	57.22346313	74.00208348	47.84824198	63.13219101	0.109329373	0.548140685	2.92E-06	2.160342343	2.915991411	3.293695368
54	775	63.7	33.8868984	6.4	2.66528109	13.8	4.53523581	22	33.0259755	3	0.00871238	16.734177	95.5507632	3.58E-06	2.27E-07	1.04E-09	58.35498297	67.13597239	42.08387595	58.08630077	0.104325185	0.595688157	3.81E-06	2.006109204	3.805705349	3.217901826
54	800	63.7	37.9293824	6.4	2.56019768	13.8	5.63168834	22	31.4479124	3	0.00860116	15.8478885	102.597073	4.62E-06	2.46E-07	2.03E-09	59.99691125	59.1906642	36.06073435	52.51491741	0.098799834	0.639616674	4.87E-06	1.826333038	4.869354997	3.154950334
56	200	63.7	0.085556683	6.4	0.628263708	13.8	1.11E-05	22	45.6349488	3	0.000361414	25.3434615	23.2539398	0	1.68E-11	0	90.18337956	99.99991973	90.20972824	92.42871453	0.15799769	0.144971072	1.68E-11	2.955421987	1.68E-05	4.60974597
56	225	63.7	0.144913687	6.4	0.766717223	13.8	3.73E-05	22	45.7435149	3	0.000509412	25.0665282	20.2831159	0	4.36E-11	0	88.02004339	99.99972938	90.62410267	93.35995336	0.156271216	0.126450188	4.36E-11	2.980552257	4.36E-05	4.6054535
56	250	63.7	0.234064045	6.4	0.909334549	13.8	0.000111507	22	45.8413148	3	0.000695636	24.7812194	17.3901004	3.09E-12	1.03E-10	0	85.79164767	99.99919198	90.99738473	94.27482874	0.154492528	0.108414381	1.06E-10	3.005370954	0.000106398	4.599018027
56	275	63.7	0.362837103	6.4	1.05357085	13.8	0.000300005	22	45.9209165	3	0.000923891	24.4925583	14.6938357	1.17E-11	2.26E-10	0	83.53795547	99.99782605	91.30120802	95.1346199	0.15269294	0.09160517	2.37E-10	3.028848981	0.000237314	4.589749264
56	300	63.7	0.542650749	6.4	1.19741349	13.8	0.000737693	22	45.9746612	3	0.001197172	24.2044353	12.3087916	3.94E-11	4.59E-10	0	81.29041422	99.9946544	91.50634046	95.90073746	0.150896706	0.076736189	4.99E-10	3.049953891	0.000498551	4.576864172
56	325	63.7	0.786413054	6.4	1.33936308	13.8	0.001677421	22	45.9947191	3	0.001517431	23.9195964	10.343939	1.20E-10	8.78E-10	0	79.07245188	99.98784478	91.58289733	96.53521022	0.149120947	0.06448679	9.98E-10	3.067663941	0.000997929	4.559509794
56	350	63.7	1.10836863	6.4	1.47836999	13.8	0.003561961	22	45.9731385	3	0.001885376	23.6396979	8.90205616	3.32E-10	1.59E-09	0	76.90046891	99.97418869	91.50052863	97.00109297	0.147375988	0.055497719	1.92E-09	3.080980431	0.001922072	4.536796468
56	375	63.7	1.52389742	6.4	1.61374754	13.8	0.00712206	22	45.9019093	3	0.002300264	23.3653826	8.07884157	8.50E-10	2.74E-09	0	74.78519469	99.94839087	91.22866145	97.26293616	0.145665835	0.050365587	3.59E-09	3.088941672	0.003590528	4.507841137
56	400	63.7	2.04927423	6.4	1.74507458	13.8	0.013503039	22	45.773049	3	0.002759745	23.0963474	7.96152929	2.02E-09	4.52E-09	0	72.73320969	99.90215189	90.73682824	97.28737712	0.1439886	0.049634232	6.54E-09	3.090640146	0.006542851	4.471819487
56	425	63.7	2.70139722	6.4	1.87209484	13.8	0.024420579	22	45.5787162	3	0.003259725	22.8313891	8.62687099	4.51E-09	7.16E-09	0	70.74851813	99.82303929	89.9951	97.04387389	0.142336782	0.053782144	1.17E-08	3.085242997	0.011671812	4.428024471
56	450	63.7	3.49749282	6.4	1.99461593	13.8	0.04234408	22	45.3113488	3	0.003794307	22.5684231	10.1384852	9.47E-09	1.09E-08	0	68.83412609	99.69315884	88.97461374	96.50554004	0.140697383	0.063205938	2.04E-08	3.072014549	0.020415313	4.375927667
56	475	63.7	4.45480394	6.4	2.11240932	13.8	0.070703294	22	44.963823	3	0.00435578	22.3044767	12.5436659	1.88E-08	1.62E-08	0	66.99360438	99.48765729	87.64817939	95.65001176	0.139051873	0.078200456	3.50E-08	3.050338508	0.035015077	4.315238962
56	500	63.7	5.59026683	6.4	2.22511138	13.8	0.114110446	22	44.529627	3	0.004934712	22.0356648	15.8698162	3.57E-08	2.32E-08	0	65.23263469	99.17311271	85.99094275	94.46024567	0.137376031	0.098936536	5.88E-08	3.019736544	0.058840663	4.245959529
56	525	63.7	6.92018075	6.4	2.33212612	13.8	0.178585516	22	44.0030412	3	0.00552012	21.7571594	20.1207395	6.45E-08	3.22E-08	0	63.56052938	98.70590206	83.98107328	92.92512302	0.135639756	0.125437891	9.68E-08	2.979879365	0.096763042	4.168423134
56	550	63.7	8.45987273	6.4	2.43253186	13.8	0.27176618	22	43.379317	3	0.006099742	21.4631662	25.2730846	1.12E-07	4.36E-08	0	61.99168969	98.03067986	81.60044656	91.03972894	0.133806926	0.157558942	1.56E-07	2.930585995	0.155544304	4.083321445
56	575	63.7	10.2233575	6.4	2.52499607	13.8	0.403075672	22	42.654845	3	0.006660409	21.146927	31.2733217	1.87E-07	5.76E-08	0	60.54693641	97.0791618	78.83528626	88.80516623	0.131835409	0.194965972	2.44E-07	2.871806658	0.244192331	3.991710425
56	600	63.7	12.2229894	6.4	2.60770615	13.8	0.583811538	22	41.8273034	3	0.007188497	20.8007693	38.0357106	3.00E-07	7.42E-08	2.80E-12	59.25459141	95.76948161	75.67673053	86.22776631	0.129677373	0.237124452	3.74E-07	2.803584463	0.374218188	3.894996712
56	625	63.7	14.4690982	6.4	2.67832828	13.8	0.827106185	22	40.8957783	3	0.007670446	20.4162285	45.4418134	4.66E-07	9.34E-08	7.61E-12	58.15112063	94.00647692	72.12129122	83.3175675	0.127280046	0.283296011	5.60E-07	2.725990681	0.559713586	3.794905169
56	650	63.7	16.969597	6.4	2.73401061	13.8	1.1476981	22	39.860848	3	0.008093327	19.9842696	53.3421766	7.02E-07	1.15E-07	1.95E-11	57.28108422	91.6833471	68.17117557	80.08593041	0.124587103	0.332548918	8.17E-07	2.639027141	0.817207872	3.693430916
56	675	63.7	19.7295417	6.4	2.77145178	13.8	1.56144366	22	38.7246267	3	0.008445418	19.4956392	61.5608323	1.03E-06	1.38E-07	4.74E-11	56.69606594	88.68519087	63.83445305	76.54216527	0.121540854	0.383786142	1.17E-06	2.54248719	1.165228804	3.592781459
56	700	63.7	22.750617	6.4	2.78705691	13.8	2.08449926	22	37.4907672	3	0.008716759	18.9413705	69.9031991	1.46E-06	1.63E-07	1.09E-10	56.45223578	84.8949329	59.12506565	72.68903244	0.1180854	0.435794613	1.62E-06	2.435761929	1.623564587	3.495316496
56	725	63.7	26.030524	6.4	2.77720052	13.8	2.73211988	22	36.1644295	3	0.008899644	18.3134596	78.1677291	2.02E-06	1.88E-07	2.41E-10	56.60624188	80.20202986	54.06270802	68.51696177	0.114170841	0.487317829	2.21E-06	2.317569877	2.212233891	3.403495122
56	750	63.7	29.562249	6.4	2.73860428	13.8	3.51706307	22	34.752225	3	0.008989031	17.6057058	86.1611969	2.74E-06	2.12E-07	5.09E-10	57.20930813	74.51403572	48.6726145	63.99677845	0.109758521	0.537151174	2.95E-06	2.185572881	2.950214304	3.319844441
56	775	63.7	33.3332191	6.4	2.66881548	13.8	4.44766576	22	33.2621557	3	0.008982821	16.8146776	93.716783	3.62E-06	2.35E-07	1.03E-09	58.29975813	67.77053797	42.9853271	59.07070008	0.104827047	0.584254651	3.85E-06	2.035812908	3.854013734	3.246973442
56	800	63.7	37.3243944	6.4	2.56673819	13.8	5.52577775	22	31.7035657	3	0.008882011	15.9407172	100.713098	4.68E-06	2.55E-07	2.01E-09	59.89471578	59.95813225	37.03651031	53.64132601	0.099378552	0.627871487	4.94E-06	1.861852031	4.936201684	3.187683966
58	200	63.7	0.083717049	6.4	0.620629431	13.8	1.08E-05	22	45.628223	3	0.00036885	25.3587303	23.426243	0	1.71E-11	0	90.30266514	99.99992183	90.18405725	92.37488605	0.15809288	0.146045254	1.71E-11	2.953973625	1.71E-05	4.60987918
58	225	63.7	0.141880671	6.4	0.758882202	13.8	3.64E-05	22	45.7371806	3	0.000519657	25.0821992	20.4530692	0	4.45E-11	0	88.14246559	99.9997361	90.59992595	93.30637323	0.156368913	0.12750972	4.45E-11	2.979103909	4.45E-05	4.605672975
58	250	63.7	0.229273887	6.4	0.901442577	13.8	0.000108854	22	45.835796	3	0.000709381	24.797006	17.5508793	3.10E-12	1.05E-10	0	85.91495973	99.9992112	90.97632061	94.22369418	0.154590945	0.109416718	1.08E-10	3.003980785	0.000108383	4.599364259
58	275	63.7	0.355551276	6.4	1.04573331	13.8	0.000293116	22	45.9166914	3	0.000941906	24.5082402	14.8383699	1.17E-11	2.30E-10	0	83.66041703	99.99787597	91.28508168	95.0882874	0.152790705	0.092506234	2.42E-10	3.027579724	0.000241603	4.590274943
58	300	63.7	0.53193044	6.4	1.1897095	13.8	0.000721251	22	45.9722744	3	0.001220292	24.2198597	12.4296334	3.94E-11	4.68E-10	0	81.41078906	99.99477354	91.49723053	95.86176295	0.150992866	0.077489548	5.07E-10	3.048873875	0.000507223	4.577635593
58	325	63.7	0.771096067	6.4	1.33184215	13.8	0.001640955	22	45.9947947	3	0.001546557	23.9346747	10.4331026	1.20E-10	8.95E-10	0	79.18996641	99.98810902	91.58318588	96.50639795	0.149214949	0.065042659	1.01E-09	3.066848343	0.00101448	4.560607803
58	350	63.7	1.08704982	6.4	1.47105604	13.8	0.003486125	22	45.9763919	3	0.001921455	23.6544017	8.95087125	3.32E-10	1.62E-09	0	77.01474938	99.97473822	91.51294618	96.98554069	0.147467655	0.055802045	1.95E-09	3.080512462	0.001952112	4.538316762
58	375	63.7	1.49491367	6.4	1.60664337	13.8	0.00697303	22	45.9091564	3	0.002344289	23.37974	8.07785654	8.50E-10	2.79E-09	0	74.89619734	99.9494708	91.25632214	97.26406734	0.145755343	0.050359446	3.64E-09	3.088913418	0.003642734	4.509893765
58	400	63.7	2.01069494	6.4	1.73816659	13.8	0.013224468	22	45.7852119	3	0.002812734	23.110442	7.90048574	2.02E-09	4.61E-09	0	72.84114703	99.90417052	90.78325153	97.30895545	0.144076469	0.04925367	6.63E-09	3.091152934	0.00663029	4.474527413
58	425	63.7	2.65102114	6.4	1.86535786	13.8	0.023922517	22	45.5968238	3	0.003322714	22.8453612	8.49476815	4.51E-09	7.30E-09	0	70.85378344	99.82664843	90.06421298	97.08999245	0.142423887	0.052958581	1.18E-08	3.086407191	0.011813868	4.431521159
58	450	63.7	3.43285216	6.4	1.9880184	13.8	0.041488253	22	45.3365327	3	0.003868331	22.582474	9.92374594	9.48E-09	1.12E-08	0	68.9372125	99.69936048	89.0707355	96.5805889	0.14078498	0.061867197	2.06E-08	3.073948801	0.020640656	4.3803537
58	475	63.7	4.37317643	6.4	2.10591899	13.8	0.069284203	22	44.9973078	3	0.00444186	22.3188764	12.2344127	1.89E-08	1.65E-08	0	67.09501578	99.49794056	87.77598397	95.75862353	0.139141645	0.076272491	3.54E-08	3.053168541	0.035366436	4.320737859
58	500	63.7	5.48869663	6.4	2.21870187	13.8	0.111831915	22	44.5727146	3	0.005033831	22.0507623	15.4542613	3.58E-08	2.36E-08	0	65.33278328	99.1896238	86.15539924	94.60722386	0.137470152	0.09634586	5.94E-08	3.023593687	0.059382625	4.252673039
58	525	63.7	6.79550899	6.4	2.32578467	13.8	0.175032645	22	44.0570896	3	0.005633203	21.7733951	19.5876884	6.47E-08	3.29E-08	0	63.65961453	98.7316475	84.18736489	93.11536456	0.135740973	0.122114713	9.76E-08	2.984899169	0.097594657	4.176486411
58	550	63.7	8.30877852	6.4	2.42626839	13.8	0.266373207	22	43.4457123	3	0.006227628	21.481086	24.6125433	1.12E-07	4.46E-08	0	62.08955641	98.06975937	81.85386374	91.27814729	0.133918643	0.153440957	1.57E-07	2.936907367	0.156818849	4.09285865
58	575	63.7	10.0424104	6.4	2.51885362	13.8	0.395091215	22	42.7349687	3	0.006803822	21.1671962	30.4771871	1.87E-07	5.89E-08	0	60.64291219	97.13702018	79.14110191	89.09663963	0.131961773	0.190002663	2.46E-07	2.879572161	0.246146952	4.002831385
58	600	63.7	12.0087141	6.4	2.60177236	13.8	0.572264023	22	41.922494	3	0.007348007	20.8241843	37.0985084	3.01E-07	7.59E-08	2.75E-12	59.34730688	95.85315925	76.04005344	86.57712536	0.129823348	0.231281691	3.77E-07	2.812942594	0.377216204	3.907795407
58	625	63.7	14.2180538	6.4	2.67274697	13.8	0.810774227	22	41.007289	3	0.007846432	20.4437229	44.3614256	4.69E-07	9.55E-08	7.50E-12	58.23832859	94.12482444	72.54690458	83.7296517	0.127451453	0.276560594	5.64E-07	2.737101139	0.56430184	3.809460784
58	650	63.7	16.6784707	6.4	2.72899205	13.8	1.12509299	22	39.9898008	3	0.008285936	20.0169116	52.1204772	7.07E-07	1.18E-07	1.92E-11	57.35949922	91.84715225	68.66336183	80.56574136	0.124790601	0.324932528	8.24E-07	2.652070652	0.824189953	3.709812566
58	675	63.7	19.3952607	6.4	2.76727898	13.8	1.53081386	22	38.8719652	3	0.008654521	19.5346143	60.2041266	1.03E-06	1.42E-07	4.67E-11	56.76126594	88.90714594	64.39681374	77.09515664	0.121783835	0.375328088	1.18E-06	2.557681784	1.175753429	3.611057718
58	700	63.7	22.3704811	6.4	2.78408477	13.8	2.04386923	22	37.6572094	3	0.008941911	18.9879444	68.422339	1.47E-06	1.67E-07	1.08E-10	56.49867547	85.18935341	59.76034122	73.32158138	0.118375754	0.426562548	1.64E-06	2.453388682	1.639225602	3.515571552
58	725	63.7	25.6023605	6.4	2.77584373	13.8	2.67937659	22	36.3504209	3	0.00914005	18.368916	76.5777763	2.04E-06	1.93E-07	2.38E-10	56.62744172	80.58422761	54.77259885	69.23706941	0.114516571	0.477405653	2.24E-06	2.338012773	2.235175656	3.425854657
58	750	63.7	29.0845926	6.4	2.73931039	13.8	3.45010165	22	34.9578949	3	0.009243518	17.6712544	84.4805275	2.76E-06	2.18E-07	5.02E-10	57.19827516	74.99926341	49.45761412	64.81507346	0.110167168	0.526673446	2.98E-06	2.209380354	2.98323326	3.344516654
58	775	63.7	32.8055157	6.4	2.67202084	13.8	4.36459901	22	33.4872759	3	0.009249827	16.8913329	91.965594	3.66E-06	2.42E-07	1.02E-09	58.24967438	68.37247094	43.8445645	60.00181564	0.105304936	0.573337286	3.90E-06	2.063794013	3.900644451	3.274315986
58	800	63.7	36.7472215	6.4	2.57280838	13.8	5.42520039	22	31.9475129	3	0.009159585	16.0291534	98.9113994	4.74E-06	2.63E-07	1.99E-09	59.79986906	60.6869537	37.96760649	54.70574297	0.099929886	0.616639232	5.00E-06	1.895230577	5.000773639	3.218319214
60	200	63.7	0.081965468	6.4	0.613061729	13.8	1.05E-05	22	45.6215199	3	0.000376217	25.373866	23.597476	0	1.74E-11	0	90.42091048	99.99992382	90.1584729	92.32141811	0.15818724	0.147112765	1.74E-11	2.952535332	1.74E-05	4.610006014
60	225	63.7	0.138993762	6.4	0.75110603	13.8	3.55E-05	22	45.7308322	3	0.000529793	25.0977524	20.6224861	0	4.53E-11	0	88.26396828	99.9997425	90.57569542	93.25298561	0.156465876	0.128565909	4.53E-11	2.977661258	4.53E-05	4.605881877
60	250	63.7	0.224715654	6.4	0.893602664	13.8	0.000106326	22	45.8302135	3	0.000722966	24.8126883	17.7117992	3.10E-12	1.07E-10	0	86.03745838	99.99922952	90.95501336	94.17253267	0.154688713	0.110419935	1.10E-10	3.002590554	0.000110341	4.599693726
60	275	63.7	0.348619658	6.4	1.0379424	13.8	0.000286554	22	45.9123363	3	0.000959694	24.5238286	14.9839069	1.17E-11	2.34E-10	0	83.78215	99.99792352	91.26845916	95.04164263	0.152887887	0.093413549	2.46E-10	3.026302872	0.00024583	4.590775061
60	300	63.7	0.521733054	6.4	1.18204831	13.8	0.000705593	22	45.9696699	3	0.001243106	24.2351977	12.5525752	3.94E-11	4.76E-10	0	81.53049516	99.99488701	91.48728969	95.82210667	0.151088487	0.078255999	5.16E-10	3.047776474	0.000515764	4.578369378
60	325	63.7	0.756528255	6.4	1.324362	13.8	0.001606239	22	45.994538	3	0.001575279	23.9496697	10.5257567	1.20E-10	9.11E-10	0	79.30684375	99.98836059	91.58220611	96.47642882	0.149308432	0.065620288	1.03E-09	3.066002774	0.001030774	4.56165209
60	350	63.7	1.066776	6.4	1.46378277	13.8	0.00341395	22	45.9791661	3	0.00195702	23.6690204	9.00492207	3.33E-10	1.65E-09	0	77.12839422	99.97526123	91.52353473	96.96822962	0.147558792	0.056139012	1.98E-09	3.079998541	0.001981674	4.539762502
60	375	63.7	1.467353	6.4	1.59958181	13.8	0.006831234	22	45.9157392	3	0.002387669	23.3940049	8.08426777	8.51E-10	2.84E-09	0	75.00653422	99.95049831	91.28144733	97.26268829	0.145844274	0.050399415	3.69E-09	3.088819223	0.003694085	4.511845541
60	400	63.7	1.97401214	6.4	1.73130524	13.8	0.012959498	22	45.7964812	3	0.002864931	23.1244296	7.84947084	2.03E-09	4.69E-09	0	72.94835563	99.9060906	90.82626412	97.32709997	0.144163672	0.04893563	6.72E-09	3.091575182	0.006716252	4.477102091
60	425	63.7	2.60312329	6.4	1.85867365	13.8	0.023448914	22	45.6137586	3	0.003384745	22.8592032	8.37584568	4.52E-09	7.43E-09	0	70.95822422	99.83008033	90.12884962	97.13156082	0.142510182	0.052217187	1.20E-08	3.087451074	0.011953433	4.434845581
60	450	63.7	3.37139228	6.4	1.98148175	13.8	0.040674703	22	45.3602098	3	0.003941214	22.5963608	9.7258914	9.50E-09	1.14E-08	0	69.03934766	99.70525578	89.16110611	96.6497616	0.140871554	0.060633721	2.09E-08	3.07572729	0.020861851	4.384561482
60	475	63.7	4.29556458	6.4	2.09949936	13.8	0.067935629	22	45.0288926	3	0.004526598	22.3330642	11.9463146	1.89E-08	1.68E-08	0	67.1953225	99.50771284	87.89653664	95.85980924	0.139230095	0.074476413	3.57E-08	3.055801254	0.035710916	4.325965406
60	500	63.7	5.39211921	6.4	2.21237404	13.8	0.10966728	22	44.6134468	3	0.005131393	22.0655825	15.0646857	3.58E-08	2.41E-08	0	65.43165563	99.20530957	86.31086565	94.74499299	0.137562545	0.093917145	5.99E-08	3.027205499	0.059913161	4.259055056
60	525	63.7	6.67695701	6.4	2.31953616	13.8	0.171658406	22	44.1082629	3	0.005744502	21.7892663	19.0859493	6.49E-08	3.35E-08	0	63.7572475	98.75609851	84.38268282	93.2943735	0.135839919	0.118986742	9.84E-08	2.989618885	0.098407226	4.184151285
60	550	63.7	8.16508563	6.4	2.42010807	13.8	0.261252905	22	43.5086494	3	0.006353495	21.4985269	23.9890722	1.13E-07	4.55E-08	0	62.18581141	98.10686301	82.09408168	91.50306981	0.134027374	0.149554077	1.58E-07	2.942866873	0.158061581	4.101924202
60	575	63.7	9.87030149	6.4	2.51282158	13.8	0.387512548	22	42.8109899	3	0.006944975	21.1868389	29.7241813	1.88E-07	6.01E-08	0	60.73716281	97.19193806	79.43125916	89.3721127	0.13208423	0.18530823	2.48E-07	2.886906629	0.248048605	4.013401593
60	600	63.7	11.8048657	6.4	2.59595074	13.8	0.561306023	22	42.012882	3	0.007505018	20.8467854	36.2106237	3.03E-07	7.75E-08	2.71E-12	59.43826969	95.93256505	76.3850458	86.90773784	0.129964249	0.225746388	3.80E-07	2.8217925	0.380126854	3.91995875
60	625	63.7	13.9791666	6.4	2.66727097	13.8	0.795278936	22	41.1132489	3	0.008019691	20.47017	43.3364613	4.71E-07	9.77E-08	7.39E-12	58.32389109	94.23710916	72.95133168	84.11999212	0.127616331	0.270170702	5.69E-07	2.747617117	0.568748187	3.823291031
60	650	63.7	16.4013578	6.4	2.72405962	13.8	1.10364829	22	40.1124177	3	0.008475608	20.0482209	50.9599781	7.11E-07	1.20E-07	1.90E-11	57.43656844	92.00254862	69.13136527	81.02053913	0.124985792	0.317697676	8.31E-07	2.664422402	0.830946157	3.725372712
60	675	63.7	19.076951	6.4	2.76315695	13.8	1.50175662	22	39.01216	3	0.008860506	19.5719153	58.9138032	1.04E-06	1.45E-07	4.61E-11	56.82567266	89.11770565	64.9319084	77.61954814	0.122016379	0.367283878	1.19E-06	2.572073025	1.185926932	3.628408352
60	700	63.7	22.0083422	6.4	2.78110831	13.8	2.00532023	22	37.8156943	3	0.009163806	19.0324459	67.0121895	1.48E-06	1.71E-07	1.07E-10	56.54518266	85.46869399	60.36524542	73.92154262	0.118653188	0.417771312	1.65E-06	2.470080747	1.654354762	3.534785057
60	725	63.7	25.1942435	6.4	2.77440546	13.8	2.62931972	22	36.5276558	3	0.009377113	18.4218489	75.0617903	2.06E-06	1.98E-07	2.35E-10	56.64991469	80.94695855	55.44906794	69.9200645	0.114846568	0.467954604	2.26E-06	2.357361051	2.257333283	3.447037739
60	750	63.7	28.6290005	6.4	2.73983563	13.8	3.38651835	22	35.1540459	3	0.009494641	17.7337867	82.8758691	2.79E-06	2.25E-07	4.96E-10	57.19006828	75.46001196	50.20628206	65.59098005	0.11055701	0.516669591	3.02E-06	2.231890378	3.015127419	3.36784571
60	775	63.7	32.3017948	6.4	2.67492694	13.8	4.28566266	22	33.7021758	3	0.009513524	16.9644564	90.2912265	3.70E-06	2.49E-07	1.01E-09	58.20426656	68.94447348	44.66479313	60.88419562	0.105760806	0.562898846	3.95E-06	2.090208801	3.945705325	3.300093751
60	800	63.7	36.1957698	6.4	2.57844921	13.8	5.32952335	22	32.1806252	3	0.009433989	16.1135479	97.1862192	4.79E-06	2.71E-07	1.97E-09	59.71173109	61.38026558	38.85734809	55.71354653	0.100456023	0.605884013	5.06E-06	1.926669911	5.063213211	3.247069951
